# Supplementary material for: Delineation of the pan-proteome of fish-pathogenic Streptococcus agalactiae strains using a label-free shotgun approach
Source: BMC Genomics. 2019 Jan 7;20:11. doi: 10.1186/s12864-018-5423-1 (PMC6323687; doi:10.1186/s12864-018-5423-1)
Supplement: Supplementary file 2 — Table S1. Complete list of proteins identified by LC-UDMSE. (XLSX 1045 kb) [file 12864_2018_5423_MOESM2_ESM.xlsx]

## Sheet: Table_S1
Additional file 2: Table S1. Complete list of proteins identified by LC-UDMSE.
Accession	Flat Cluster	Peptide count	Unique peptides	Confidence score	Anova (p)	Max fold change	Fractions	Occurrences	Highest mean condition	Lowest mean condition	Description	NEM_1	NEM_2	NEM_3	NEM_MEDIA	NEM_DESVPAD	NEM_CV	NEM_LOG10	NEM_RANK	NEM_REPLICATE	SA16_1	SA16_2	SA16_3	SA16_MEDIA	SA16_DESVPAD	SA16_CV	SA16_LOG10	SA16_RANK	SA16_REPLICATE	SA20_1	SA20_2	SA20_3	SA20_MEDIA	SA20_DESVPAD	SA20_CV	SA20_LOG10	SA20_RANK	SA20_REPLICATE	SA53_1	SA53_2	SA53_3	SA53_MEDIA	SA53_DEVPAD	SA53_CV	SA53_LOG10	SA53_RANK	SA53_REPLICATE	SA81_1	SA81_2
GBS_RS00075	Cluster0031	89	5	576.577	0.000783882	12.3221	1;2;3;4;5	5	NEM316	SA16	GBS_RS00075 cell division protein FtsH 14009:15985 forward MW:71680	9553.61	8197.15	5080.74	7610.5	2293.42	0.301349	3.88141	304	3	106.108	1093.24	653.546	617.632	494.546	0.800713	2.79073	873	3	1305.6	791.409	603.307	900.105	363.545	0.403892	2.95429	829	3	704.192	970.896	650.518	775.202	171.588	0.221346	2.88941	858	3	1242.73	1009.4
GBS_RS00250	Cluster0032	35	1	226.249	0.151458	2.79405	1;2;3;4;5	5	NEM316	SA16	GBS_RS00250 CHAP domain-containing protein 28975:30318 forward MW:46681	3477.48	3583.77	2718.22	3259.82	472.045	0.144807	3.51319	556	3	149.704	2074.5	1275.9	1166.7	967.035	0.828861	3.06696	755	3	3988.5	1851.39	2443.9	2761.26	1103.34	0.399577	3.44111	563	3	2900.36	1867.5	1119.18	1962.35	894.366	0.455764	3.29278	646	3	2085.45	1461.12
GBS_RS00260	Cluster0034	33	4	208.17	0.0244032	4.38034	1;3;4;5	4	SA95	SA16	GBS_RS00260 aminotransferase A 31518:32693 forward MW:43395	2993.31	1808.54	1292.67	2031.51	871.966	0.429221	3.30782	678	3	122.262	986.444	867.082	658.596	468.297	0.711054	2.81862	859	3	1199.46	906.693	1076.05	1060.73	146.982	0.138567	3.02561	789	3	1434.87	933.569	731.291	1033.24	362.223	0.35057	3.0142	791	3	1372.95	1208.34
GBS_RS00275	Cluster0036	16	2	99.8887	0.488967	1.97773	2;3;5	3	SA81	SA53	GBS_RS00275 phosphate acyltransferase 34463:35455 forward MW:35073	2030.33	1332.86	341.419	1234.87	848.71	0.687286	3.09162	800	3	85.7792	2117.78	1213.84	1139.13	1018.06	0.893715	3.05657	760	3	2110.52	2713.42	1282.93	2035.63	718.181	0.352806	3.3087	649	3	978.663	1618.99	604.726	1067.46	512.928	0.480513	3.02835	785	3	2197.3	1983.25
GBS_RS00285	Cluster0038	6	1	37.5496	0.000577534	4.70806	2;5	2	SA53	SA20	GBS_RS00285 phosphoribosylaminoimidazolesuccinocarboxamide synthase 35829:36533 forward MW:26877	191.463	128.955	393.246	237.888	138.126	0.580635	2.37637	1086	3	401.819	414.436	515.511	443.922	62.3181	0.140381	2.64731	929	3	145.484	124.637	151.193	140.438	13.9785	0.0995349	2.14749	1113	3	1037.8	484.991	460.789	661.192	326.373	0.493613	2.82033	885	3	285.315	179.281
GBS_RS00290	Cluster0039	56	3	307.121	0.122871	2.64681	3;4;5	3	SA53	SA81	GBS_RS00290 phosphoribosylformylglycinamidine synthase 36656:40381 forward MW:134989	19243.1	22713.9	16351	19436	3185.82	0.163913	4.28861	139	3	46585.3	15360.6	23398.5	28448.1	16213.3	0.569924	4.45405	76	3	20189.9	21333.9	32970.1	24831.3	7071.56	0.284784	4.395	90	3	35219.2	23144.7	30676.6	29680.1	6098.61	0.205478	4.47247	81	3	10382.2	11203.8
GBS_RS00325	Cluster0046	34	2	235.051	0.116941	3.04372	1;2;3;4;5	5	SA53	SA20	GBS_RS00325 peptidoglycan-binding protein LysM 47416:48720 forward MW:45547	2542.34	2622.72	2228.54	2464.53	208.292	0.0845159	3.39173	621	3	6692.06	4474.19	5600.65	5588.97	1108.99	0.198424	3.74733	373	3	198.566	2437.39	4399.27	2345.08	2101.88	0.896293	3.37016	608	3	8834.82	6587.67	5990.76	7137.75	1499.7	0.210109	3.85356	323	3	3483.39	3792.54
GBS_RS00360;SaSA20_0038;SaSA53_0190	Cluster0052	9	4	47.9313	0.0274376	1.63634	3;4;5	3	SA53	SA95	GBS_RS00360 N-acetylneuraminate lyase 53978:54895 forward MW:33496	8795.41	11494.6	15218.3	11836.1	3225.03	0.272474	4.07321	213	3	14927.2	12420.3	11872	13073.2	1628.88	0.124597	4.11638	178	3	10420.1	14404.3	16387.7	13737.3	3039.2	0.221236	4.1379	172	3	19121.7	14480.9	16166.7	16589.8	2349.15	0.141603	4.21984	150	3	10390.2	9782.67
GBS_RS00405	Cluster0058	48	3	274.814	0.0565964	1.92923	1;2;3;4;5	5	NEM316	SA20	GBS_RS00405 adenylosuccinate lyase 62804:64102 forward MW:49809	5260.66	7556.09	5465.99	6094.25	1270.15	0.208418	3.78492	377	3	3454	4364.59	3394.15	3737.58	543.83	0.145503	3.57259	468	3	4143.51	3733.96	1599.24	3158.9	1366.14	0.432474	3.49954	523	3	4669.53	3022.73	3133.29	3608.52	920.526	0.255098	3.55733	498	3	2974.8	3427.13
GBS_RS00410;SaSA20_0048	Cluster0059	5	1	18.4584	0.575128	1.84218	3;4	2	SA95	NEM316	GBS_RS00410 transcriptional regulator 64256:65158 forward MW:35606	203.392	237.169	107.076	182.546	67.5051	0.369798	2.26137	1116	3		397.758	232.203	314.98	117.065	0.371659	2.49828	1006	2	240.732	333.497	91.027	221.752	122.344	0.551716	2.34587	1067	3	247.293	355.553	129.987	244.278	112.813	0.461822	2.38788	1030	3	294.433	364.561
GBS_RS00535	Cluster0084	24	1	159.57	0.000461917	25.7411	1;2;3;5	4	NEM316	SA53	GBS_RS00535 50S ribosomal protein L6 83869:84405 forward MW:19339	2818.86	6279.16	5728.18	4942.07	1859.28	0.376214	3.69391	450	3	47.5009	388.675	187.144	207.773	171.52	0.825515	2.31759	1062	3	662.309	428.193	268.9	453.134	197.887	0.436707	2.65623	958	3	165.81	204.127	206.037	191.991	22.6939	0.118203	2.28328	1052	3	385.114	210.74
GBS_RS00720	Cluster0104	22	1	177.379	0.0260685	2.82779	1;2;3;4;5	5	SA81	SA95	GBS_RS00720 nucleotide exchange factor GrpE 104613:105185 forward MW:22066	1157.77	3137.37	4188.36	2827.84	1538.83	0.544171	3.45145	590	3	6270.52	6218.58	4831.3	5773.47	816.352	0.141397	3.76144	360	3	1858.6	4637.45	3800.54	3432.2	1425.58	0.415354	3.53557	496	3	6138.85	3933.55	3582.54	4551.65	1385.72	0.304443	3.65817	431	3	5137.2	5429.85
GBS_RS00745	Cluster0109	18	5	128.739	0.0830475	1.8244	1;2;5	3	SA53	SA95	GBS_RS00745 hydroxymethylpyrimidine/phosphomethylpyrimidine kinase 110798:111556 forward MW:27482	5325.13	7460.75	10591.8	7792.55	2648.96	0.339935	3.89168	296	3	9454.07	10759.9	8172.45	9462.14	1293.74	0.136728	3.97599	227	3	18349.5	10504.8	10704.6	13186.3	4472.57	0.339183	4.12012	181	3	20532.2	10346.9	11149.2	14009.5	5663.13	0.404236	4.14642	179	3	9148.88	11897.9
GBS_RS00765	Cluster0113	74	4	646.252	0.0430733	1.992	1;2;3;4;5	5	SA20	SA95	GBS_RS00765 trigger factor 113632:114915 forward MW:46994	6682.55	9176.93	14541.1	10133.5	4015.68	0.396276	4.00576	241	3	6752.92	8682.21	9510.07	8315.06	1414.77	0.170145	3.91987	255	3	14678.3	11704.2	10709.7	12364.1	2064.95	0.167012	4.09216	196	3	15734.4	10254.9	7903.41	11297.6	4018.27	0.355676	4.05298	227	3	7445.59	8119.59
GBS_RS00775	Cluster0115	62	1	454.725	0.0640445	Infinity	1;2;3;4;5	5	NEM316	SA16	GBS_RS00775 CTP synthetase 115952:117556 forward MW:59294	101.686	50.3442		76.0152	36.3043	0.477593	1.8809	1188	2
GBS_RS00790;SaSA20_0107	Cluster0117	7	3	51.5591	0.00517376	4.38733	4;5	2	SA95	SA53	GBS_RS00790 deoxyuridine 5'-triphosphate nucleotidohydrolase 118786:119232 forward MW:16211	3261.55	4444.09	3032.11	3579.25	757.71	0.211695	3.55379	531	3	738.259	3503.23	1479.42	1906.97	1431.21	0.750516	3.28034	642	3	3490.17	1717.31	1719.68	2309.05	1022.88	0.442986	3.36343	616	3	770.992	899.147	1013.11	894.415	121.127	0.135426	2.95154	818	3	1026.36	1082.74
GBS_RS00800;SaSA20_0109	Cluster0119	5	2	31.9271	0.390661	2.65095	4;5	2	SA16	SA95	GBS_RS00800 carbonic anhydrase 120894:121391 forward MW:18173	5327.44	4223.18	2751.76	4100.79	1292.2	0.315109	3.61287	493	3	2994.87	2921.48	6521.99	4146.11	2057.89	0.496343	3.61764	441	3	4464.82	6302.18	1285.93	4017.64	2537.85	0.631676	3.60397	454	3	2396.59	7754.1	1863.26	4004.65	3258.05	0.813566	3.60256	472	3	6513.18	1831.57
GBS_RS00805	Cluster0120	78	1	600.311	0.000545487	1340.71	1;2;3;4;5	5	SA95	SA20	GBS_RS00805 pyridine nucleotide-disulfide oxidoreductase 121545:122864 forward MW:48252	17253	13762.3	5342.39	12119.3	6122.97	0.505226	4.08348	208	3		376.818	109.068	242.943	189.327	0.779307	2.3855	1042	2											86.1836	25.1744	55.679	43.14	0.774799	1.74569	1154	2	3352.46	1860.95
GBS_RS00880	Cluster1806	9	2	54.5702	3.37671e-05	5.79021	5	1	NEM316	SA53	GBS_RS00880 L-lactate dehydrogenase 137867:138784 reverse MW:33369	10307.5	7108.89	5784.51	7733.64	2325.32	0.300676	3.88838	298	3	588.38	2069.1	2003.56	1553.68	836.618	0.538474	3.19136	699	3	1420.19	1577.05	1609.28	1535.5	101.16	0.0658806	3.18625	713	3	898.718	1530.64	1577.56	1335.64	379.113	0.283844	3.12569	735	3	1759.31	1845.99
GBS_RS00895	Cluster0136	70	3	491.709	1.32952e-05	9.60474	1;2;3;4;5	5	NEM316	SA53	GBS_RS00895 dihydroxyacetone kinase 139741:141372 forward MW:58662	7602.86	7506.67	6352.31	7153.95	695.902	0.0972752	3.85455	325	3	632.63	1929.01	1138.66	1233.43	653.365	0.529713	3.09111	741	3	2924.79	2601.48	1947.96	2491.41	497.63	0.199739	3.39644	586	3	443.007	764.281	1027.22	744.835	292.59	0.392825	2.87206	864	3	2167.27	2935.79
GBS_RS00910;SaSA20_0131	Cluster0139	19	10	131.996	0.00773294	6.71216	2;3;4;5	4	NEM316	SA95	GBS_RS00910 amino acid ABC transporter ATP-binding protein 143486:144226 reverse MW:27617	15221	19939.9	23274.9	19478.6	4046.7	0.207751	4.28956	138	3	7019.26	7684.98	9120.98	7941.74	1074.13	0.135251	3.89992	266	3	4289.72	8335.56	4378.86	5668.05	2310.56	0.407647	3.75343	366	3	4627.95	6634.68	3687.73	4983.46	1505.3	0.302059	3.69753	410	3	4493.19	4341.59
GBS_RS00965;SaSA20_0142;SaSA53_0369	Cluster0149	4	1	27.4536	0.242403	4.18915	2	1	SA81	NEM316	GBS_RS00965 D-alanyl-D-alanine carboxypeptidase 156206:157393 reverse MW:44033	57.9756	84.9009	103.246	82.0409	22.7704	0.277549	1.91403	1180	3	13.7909	288.065	208.934	170.264	141.167	0.82911	2.23112	1089	3	104.923	547.23	290.268	314.14	222.118	0.707066	2.49712	1015	3	391.988	225.66	200.792	272.813	103.955	0.381047	2.43587	1022	3	367.675	460.822
GBS_RS01050	Cluster0159	53	3	340.572	0.153956	3.76025	2;3;4;5	4	SA81	SA53	GBS_RS01050 tyrosine--tRNA ligase 175002:176261 reverse MW:47628	11640.6	9749.4	5154.13	8848.06	3335.87	0.377017	3.94685	269	3	406.603	10530.4	5712.7	5549.88	5063.84	0.912422	3.74428	375	3	11116	8515.43	5691.22	8440.88	2713.16	0.321431	3.92639	273	3	3881.11	3432.9	1472.41	2928.81	1281.03	0.43739	3.46669	542	3	9859.94	11114.6
GBS_RS01060	Cluster0161	137	2	1001.24	0.83036	1.30872	1;2;3;4;5	5	SA16	SA20	GBS_RS01060 DNA-directed RNA polymerase subunit beta 179193:182768 forward MW:133012	14395	14366.7	9458.47	12740	2841.96	0.223073	4.10517	203	3	8118.82	18801.8	14533.7	13818.1	5377.3	0.389149	4.14045	169	3	11968.2	15199	4508.26	10558.5	5483.03	0.519301	4.0236	230	3	12890.9	12952.3	9172.34	11671.9	2164.87	0.185477	4.06714	219	3	12193	11676.1
GBS_RS01065	Cluster0162	260	3	1908.87	0.861282	1.31562	1;2;3;4;5	5	SA16	SA81	GBS_RS01065 DNA-directed RNA polymerase subunit beta' 182885:186535 forward MW:135473	1668.99	1773.45	1602.3	1681.58	86.2679	0.0513016	3.22572	734	3	1866.46	1727.73	1809.1	1801.1	69.7069	0.0387025	3.25554	660	3	2368.25	1976.64	503.346	1616.08	983.347	0.608477	3.20846	699	3	1983.25	1560.37	1515.96	1686.52	257.927	0.152934	3.22699	678	3	1294.58	1373.05
GBS_RS01105	Cluster0168	13	1	87.0727	0.0986344	3.75365	3;4;5	3	SA95	SA16	GBS_RS01105 class I SAM-dependent methyltransferase 190959:191933 forward MW:37101	142.284	125.434	127.553	131.757	9.17786	0.0696573	2.11977	1144	3	65.0157	79.4904	97.5927	80.6996	16.3221	0.202258	1.90687	1149	3	126.991	126.457	148.557	134.002	12.6079	0.094088	2.12711	1115	3	130.985	124.387	127.748	127.707	3.29902	0.0258327	2.10621	1091	3	99.9996	115.846
GBS_RS01110	Cluster0169	38	1	264.037	0.0317653	7.74978	1;2;3;4;5	5	NEM316	SA16	GBS_RS01110 acetate kinase 191965:193158 forward MW:43442	4754.31	4611.05	29875.3	13080.2	14545.1	1.11199	4.11661	200	3	692.772	2724.03	1646.65	1687.82	1016.25	0.602112	3.22733	678	3	3908.8	3751.07	4209.82	3956.56	233.071	0.0589075	3.59732	460	3	4204.76	1966.4	3462.35	3211.17	1140.13	0.35505	3.50666	525	3	3692.99	5910.87
GBS_RS01160;SaSA20_0175;SaSA53_0264	Cluster0177	5	1	25.0233	0.0071682	38.0591	3;4;5	3	NEM316	SA95	GBS_RS01160 class I SAM-dependent methyltransferase 198771:199487 reverse MW:27212	1045.8	1234.66	2391.39	1557.28	728.502	0.467804	3.19237	755	3	935.281	283.149	97.3858	438.605	440.048	1.00329	2.64207	933	3	49.8747	123.154	79.8334	84.2875	36.8423	0.437102	1.92576	1152	3	1936.4	632.353	372.093	980.282	838.185	0.855045	2.99135	804	3	219.492	583.023
GBS_RS01220	Cluster1813	24	12	154.186	3.79088e-07	20.5218	3;4;5	3	SA95	SA16	GBS_RS01220 PTS beta-glucoside transporter subunit EIIBCA 210064:212094 forward MW:72969	25531.9	19786.2	14390.7	19902.9	5571.5	0.279934	4.29892	135	3	501.429	1357.07	2212.82	1357.11	855.697	0.630531	3.13261	729	3	1335.79	1816.86	1579.71	1577.46	240.542	0.152487	3.19796	702	3	1855.22	2021.09	1818.11	1898.14	108.079	0.0569394	3.27833	652	3	2207.38	1838.3
GBS_RS01225;SaSA20_0188	Cluster1771	24	10	143.717	3.55657e-06	34.4892	2;3;5	3	SA95	SA53	GBS_RS01225 alpha,alpha-phosphotrehalase 212316:213941 forward MW:62655	10919	8017.91	2856.08	7264.32	4083.94	0.562191	3.8612	321	3	87.1333	525.995	251.167	288.099	221.749	0.7697	2.45954	1015	3	516.508	175.322	463.098	384.976	183.519	0.476703	2.58543	984	3	189.66	181.386	330.321	233.789	83.7014	0.358022	2.36882	1037	3	461.667	285.306
GBS_RS01250	Cluster0191	4	2	18.5888	0.0325549	5.66478	4;5	2	SA20	SA16	GBS_RS01250 transketolase 218709:219638 forward MW:34301	220.778	87.5773	27.0228	111.793	99.1216	0.886655	2.04841	1159	3	8.59877	233.361	62.0941	101.351	117.411	1.15846	2.00583	1134	3	622.089	427.515	672.792	574.132	129.48	0.225524	2.75901	917	3	280.956	165.696	527.316	324.656	184.728	0.568996	2.51142	1000	3	384.814	272.985
GBS_RS01265	Cluster0193	80	2	575.485	0.0114362	1.81169	1;2;3;4;5	5	SA16	SA95	GBS_RS01265 polyribonucleotide nucleotidyltransferase 221744:223873 forward MW:77167	17747.1	14972.8	15584.1	16101.3	1457.72	0.0905339	4.20686	165	3	17230.1	30440.3	33394.6	27021.7	8607.48	0.31854	4.43171	82	3	23348.5	22366	18987.9	21567.5	2287.31	0.106054	4.3338	107	3	30239.6	27865.5	21407.3	26504.2	4570.81	0.172456	4.42331	92	3	21928	24271.9
GBS_RS01270	Cluster0194	14	1	98.1963	2.35595e-11	13.8118	2;3;4;5	4	NEM316	SA53	GBS_RS01270 hypothetical protein 223875:224627 forward MW:28660	15767.4	17195.4	15714.9	16225.9	840.016	0.0517701	4.21021	163	3	946.084	1433.01	1182.72	1187.27	243.493	0.205087	3.07455	751	3	3144.46	2426.09	2537.83	2702.79	386.555	0.143021	3.43181	567	3	1186.84	1123.78	1213.75	1174.79	46.1774	0.039307	3.06996	759	3	2269.25	2185.45
GBS_RS01285	Cluster0197	35	1	237.121	0.273721	2.23096	2;3;4;5	4	SA95	SA81	GBS_RS01285 cysteine--tRNA ligase 225409:226752 forward MW:50764	3249.01	2364.53	850.066	2154.54	1213.18	0.563082	3.33335	657	3	395.137	2117.69	1127.28	1213.37	864.499	0.712479	3.08399	746	3	1792.94	1169.79	977.924	1313.55	426.104	0.32439	3.11845	750	3	1271.97	1273.39	842.442	1129.27	248.399	0.219965	3.0528	772	3	1114.02	867.778
GBS_RS01330	Cluster0011	5	1	31.7877	0.015543	26.2448	5	1	SA81	NEM316	GBS_RS01330 site-specific integrase 232896:234050 reverse MW:44597	186.588	99.0869	190.158	158.611	51.5804	0.3252	2.20033	1131	3	149.113	5021.26	6706	3958.79	3405.12	0.860141	3.59756	457	3	511.487	1409.81	1027.31	982.867	450.806	0.458664	2.99249	808	3	277.496	2228.38	1667.65	1391.17	1004.4	0.721978	3.14338	726	3	3949.42	5332.08
GBS_RS01335	Cluster1816	5	2	29.3959	0.0198052	3.84379	4;5	2	NEM316	SA16	GBS_RS01335 transcriptional regulator 234119:234670 reverse MW:20972	3266.12	3637.61	4621.71	3841.81	700.482	0.182331	3.58454	514	3	181.38	1536.44	1280.64	999.487	719.952	0.720322	2.99978	777	3	2040.85	1833.89	2342.27	2072.33	255.647	0.123362	3.31646	645	3	1021.12	996.167	1345.93	1121.07	195.133	0.174059	3.04963	774	3	2582.57	1919.69
GBS_RS01365	Cluster1820	10	2	53.016	0.0951203	14.2497	1;2;3	3	SA20	SA95	GBS_RS01365 hypothetical protein 236827:237615 forward MW:30743	9.54956	10.2707	179.264	66.3613	97.7769	1.4734	1.82191	1195	3		117.77	39.8899	78.8302	55.0698	0.698588	1.89669	1152	2	1390.81	136.029	413.305	646.713	659.148	1.01923	2.81071	900	3	200.631	78.3093	252.701	177.214	89.5232	0.505171	2.2485	1064	3	658.211	251.054
GBS_RS01375	Cluster1822	4	1	17.4409	0.297074	1.76436	2	1	SA20	SA95	GBS_RS01375 plasmid recombination enzyme 238470:239726 forward MW:48671	3855.23	4597.06	10492.9	6315.06	3637.07	0.575936	3.80038	367	3	4112.99	6771.95	4075.16	4986.7	1546.19	0.310062	3.69781	395	3	11486.7	6724.23	6545.86	8252.26	2802.52	0.339606	3.91657	284	3	11187.6	5815.57	6643.2	7882.12	2892.37	0.366954	3.89664	310	3	5626.07	7759.09
GBS_RS01380	Cluster1823	4	1	24.2632	0.00119155	Infinity	2	1	SA53	NEM316	GBS_RS01380 hypothetical protein 239894:240364 forward MW:18330											90.842	36.2042	63.5231	38.6348	0.608201	1.80293	1164	2		16.9502	4.70442	10.8273	8.65911	0.799746	1.03452	1218	2	985.975	705.028	565.387	752.13	214.214	0.28481	2.87629	861	3	110.562	29.5993
GBS_RS01385	Cluster1824	10	4	66.4795	2.18599e-07	44.7042	2;3;4;5	4	NEM316	SA16	GBS_RS01385 type II toxin-antitoxin system mRNA interferase toxin, RelE/StbE family 240669:241004 reverse MW:13297	7643.52	8570.83	12542.6	9585.64	2602.42	0.271491	3.98162	256	3	57.0033	269.061	317.207	214.424	138.439	0.645634	2.33127	1059	3	218.428	316.144	270.459	268.344	48.8922	0.1822	2.42869	1035	3	625.24	557.687	338.55	507.159	149.875	0.295519	2.70514	945	3	395.878	547.588
GBS_RS01390	Cluster1825	14	8	80.4299	0.104375	4.19524	2;3;4;5	4	NEM316	SA16	GBS_RS01390 hypothetical protein 240994:241281 reverse MW:10906	3310.43	2810.54	4819.59	3646.85	1045.92	0.286801	3.56192	525	3	34.3311	1521.37	1052.15	869.285	760.2	0.874512	2.93916	817	3	1636.83	1992.32	1082.06	1570.4	458.748	0.292121	3.19601	704	3	1604.79	2009.94	1247.59	1620.77	381.423	0.235334	3.20972	688	3	1521.83	1522.77
GBS_RS01465	Cluster0212	70	1	467.145	0.0796608	1.88322	2;3;4;5	4	SA53	NEM316	GBS_RS01465 glycine/betaine ABC transporter ATP-binding protein 250212:251357 reverse MW:43112	21066.1	25848.7	43880	30264.9	12031	0.397524	4.48094	78	3	73807.1	37542.1	40486.3	50611.9	20141.5	0.39796	4.70425	34	3	32904.3	29406	39008.1	33772.8	4859.59	0.143891	4.52857	59	3	48254.4	46216.9	76515.1	56995.5	16935.1	0.297131	4.75584	26	3	33745	36521.2
GBS_RS01550	Cluster1830	4	2	20.3325	0.622	1.80472	4	1	SA53	SA16	GBS_RS01550 hypothetical protein 257878:258660 forward MW:29694	1004.68	734.781	325.258	688.239	342.093	0.497056	2.83774	927	3	55.8641	809.41	747.728	537.667	418.392	0.778162	2.73051	898	3	542.811	589.723	667.254	599.929	62.8461	0.104756	2.7781	912	3	809.532	660.187	1441.29	970.337	414.638	0.427314	2.98692	805	3	636.685	427.769
GBS_RS01555	Cluster0011	14	4	73.3074	0.602429	1.63353	1;3;5	3	SA95	NEM316	GBS_RS01555 integrase 258657:259790 reverse MW:44334	613.328	830.616	1103.07	849.005	245.389	0.289031	2.92891	887	3	2127.73	224.793	781.852	1044.79	978.339	0.936396	3.01903	769	3	1297.34	955.022	645.297	965.888	326.16	0.337679	2.98493	814	3	964.986	1482.26	1542.49	1329.91	317.468	0.238713	3.12382	739	3	699.53	629.495
GBS_RS01560	Cluster1831	3	1	14.2396	0.000544402	Infinity	3	1	NEM316	SA16	GBS_RS01560 hypothetical protein 259794:260000 reverse MW:7449	73.8474	142.369	867.644	361.287	439.855	1.21747	2.55785	1027	3										9.86367	25.2489		17.5563	10.879	0.619664	1.24443	1211	2	10.56	18.3468	11.2602	13.389	4.30783	0.321745	1.12675	1200	3	18.643	82.1384
GBS_RS01585	Cluster1836	2	1	8.9961	0.0489044	21.9245	4	1	NEM316	SA20	GBS_RS01585 hypothetical protein 263200:263481 reverse MW:10344	914.433	132.222	76.5212	374.392	468.518	1.25141	2.57333	1020	3	245.368	126.294	113.569	161.744	72.6995	0.449473	2.20883	1096	3	9.4472	16.599	25.1831	17.0764	7.87881	0.461385	1.2324	1213	3	19.3754	42.5934	183.314	81.7611	88.7107	1.085	1.91255	1135	3	56.339	260.958
GBS_RS01665	Cluster0222	14	2	106.487	0.000379633	34.1726	4;5	2	SA95	SA16	GBS_RS01665 glycine--tRNA ligase subunit alpha 275747:276661 forward MW:34959	8290.84	6459.93	2934.5	5895.09	2722.48	0.461821	3.77049	386	3	33.0154	331.632	175.772	180.14	149.356	0.829113	2.25561	1081	3	411.487	318.722	1784.56	838.257	820.836	0.979218	2.92338	845	3	860.565	707.625	1704.76	1090.98	537.018	0.492233	3.03782	781	3	1223.51	1943
GBS_RS01670	Cluster0223	5	1	28.0067	0.0414328	67.464	5	1	SA95	SA53	GBS_RS01670 FMN-dependent NADH-azoreductase 276661:277302 forward MW:24810	1687.46	267.686	207.815	720.988	837.527	1.16164	2.85793	919	3	8.08034	146.063	105.827	86.657	70.9608	0.818871	1.9378	1141	3	286.304	384.127	176.968	282.466	103.633	0.366885	2.45097	1030	3	36.2504	28.1246	21.2362	28.5371	7.5156	0.263363	1.45541	1179	3	264.209	153.182
GBS_RS01675	Cluster0224	101	6	692.24	0.109835	5.04938	1;2;3;4;5	5	NEM316	SA53	GBS_RS01675 glycine--tRNA ligase subunit beta 277306:279345 forward MW:76610	8532.7	5532.41	4789.8	6284.97	1981.69	0.315306	3.7983	368	3	5910.66	2291.05	2199.92	3467.21	2116.58	0.610457	3.53998	486	3	1074	2579.37	1600.79	1751.38	763.9	0.436169	3.24338	685	3	429.589	1352.31	1952.2	1244.7	766.991	0.616205	3.09507	749	3	873.88	1698.55
GBS_RS01680;SaSA20_0243	Cluster0225	2	1	20.1926	0.229627	3.03145	1	1	SA53	SA16	GBS_RS01680 hypothetical protein 279357:279614 forward MW:9791	1762.23	2383.58	2706.77	2284.19	480.048	0.210161	3.35873	643	3	256.748	1772.86	688.929	906.178	781.052	0.861919	2.95721	807	3	2281.36	2233.69	1226.68	1913.91	595.632	0.311212	3.28192	662	3	4609.8	1957.39	1673.91	2747.03	1619.42	0.589515	3.43886	559	3	1726.07	1723.03
GBS_RS01690	Cluster0227	10	1	60.664	0.0779426	2.23177	3;4	2	SA53	SA16	GBS_RS01690 glycerol kinase 280080:281588 forward MW:55434	632.076	612.571	696.628	647.092	43.9942	0.0679876	2.81097	940	3	146.799	965.224	208.423	440.149	455.771	1.03549	2.6436	931	3	903.718	868.731	1162.56	978.335	160.496	0.16405	2.99049	810	3	1298.12	731.887	916.92	982.309	288.724	0.293924	2.99225	803	3	765.626	895.424
GBS_RS01730	Cluster1842	6	2	43.3241	0.004263	21.3972	5	1	NEM316	SA20	GBS_RS01730 hypothetical protein 290372:291976 forward MW:61621	6481.43	6949.83	1366.58	4932.61	3097.14	0.627891	3.69308	452	3	488.908	123.641	138.324	250.291	206.779	0.826154	2.39845	1036	3	21.4733	394.557	275.547	230.526	190.573	0.826688	2.36272	1060	3	352.147	202.367	480.74	345.085	139.321	0.403729	2.53793	993	3	70.5894	308.986
GBS_RS01775	Cluster0242	46	2	362.47	0.00194523	3.6325	1;2;3;4;5	5	SA95	SA81	GBS_RS01775 ABC transporter substrate-binding protein 302000:302812 forward MW:29861	4632.91	4518.27	6067.29	5072.82	863.139	0.17015	3.70525	441	3	1808.03	3918.72	4035.31	3254.02	1253.62	0.385254	3.51242	506	3	3329.61	3539.55	3307.27	3392.14	128.143	0.0377766	3.53047	500	3	3354.47	3390.76	2237.22	2994.15	655.769	0.219017	3.47627	535	3	2573.36	1889.15
GBS_RS01800	Cluster0247	56	7	364.654	0.693089	1.48769	3;4;5	3	SA20	SA95	GBS_RS01800 nicotinate phosphoribosyltransferase 305940:307400 forward MW:55170	7594.72	6237.03	2780.29	5537.34	2482.31	0.448285	3.7433	409	3	1976.62	7963.25	6174.78	5371.55	3073.08	0.572103	3.7301	382	3	7607.8	7675.52	6837.06	7373.46	465.771	0.0631685	3.86767	308	3	5364.14	5828.17	3988.48	5060.27	956.75	0.189071	3.70417	408	3	6097.89	5615.6
GBS_RS01810	Cluster1843	22	7	131.18	1.19214e-05	32.3274	2;3;5	3	SA95	SA16	GBS_RS01810 aminopeptidase 308331:309665 forward MW:50617	11149.7	6439.84	6333.72	7974.42	2750.39	0.344901	3.9017	289	3	148.678	432.767	250.662	277.369	143.915	0.518859	2.44306	1021	3	1282.43	977.157	1251.81	1170.47	168.11	0.143626	3.06836	773	3	3582.86	694.598	705.465	1660.98	1664.41	1.00207	3.22036	683	3	1182.12	2467.95
GBS_RS01855	Cluster0257	11	2	96.7025	0.000457104	20.4031	1;4;5	3	NEM316	SA53	GBS_RS01855 ABC transporter ATP-binding protein 319321:320217 forward MW:33627	2304.96	3081.59	1173.16	2186.57	959.709	0.43891	3.33976	649	3	329.995	123.115	106.898	186.669	124.389	0.666357	2.27107	1078	3	297.753	523.22	465.761	428.911	117.163	0.273164	2.63237	966	3	112.644	75.8839	132.977	107.169	28.9379	0.270023	2.03007	1109	3	109.979	105.313
GBS_RS01870	Cluster1846	12	6	79.844	0.0347756	5.29918	3;4;5	3	SA95	SA53	GBS_RS01870 DNA-binding response regulator 322028:322618 forward MW:21886	3253.51	2704.03	1911.23	2622.92	674.804	0.257272	3.41879	604	3	106.32	1233.66	718.51	686.162	564.364	0.822494	2.83643	851	3	957.467	998.434	1676.08	1210.66	403.585	0.33336	3.08302	767	3	620.816	810.776	304.764	578.785	255.611	0.441633	2.76252	918	3	1879.18	690.153
GBS_RS01875	Cluster0258	4	1	19.4139	0.00644752	7.05913	2;3	2	SA53	NEM316	GBS_RS01875 DUF1211 domain-containing membrane protein 322668:323372 forward MW:26674	206.117	217.337	41.87	155.108	98.2273	0.633283	2.19063	1133	3	716.703	1275.18	773.492	921.79	307.356	0.333434	2.96463	799	3	151.863	735.602	757.326	548.264	343.465	0.62646	2.73899	927	3	1273.47	1052.17	959.145	1094.93	161.463	0.147465	3.03939	780	3	492.639	403.738
GBS_RS01880;SaSA20_0284	Cluster0259	17	9	109.419	0.0793454	2.36795	2;3;4;5	4	SA20	NEM316	GBS_RS01880 guanylate kinase 323539:324168 forward MW:23844	8857.01	6231.59	4871.22	6653.27	2026.08	0.304523	3.82304	353	3	7793.86	10555.6	12927.7	10425.7	2569.39	0.246447	4.01811	215	3	20484.6	14050.9	12728.3	15754.6	4149.34	0.263373	4.19741	151	3	16071.7	11771.3	10367.2	12736.8	2972.28	0.233362	4.10506	198	3	11478.3	11335.2
GBS_RS01890	Cluster0261	3	3	14.6546	0.00739684	12.2115	1	1	SA81	SA95	GBS_RS01890 primosomal protein N' 324579:326969 forward MW:91172	318.792	215.98	447.275	327.349	115.885	0.354009	2.51501	1040	3	386.491	1072.15	236.618	565.087	445.479	0.788337	2.75212	886	3	561.905	631.265	231.704	474.958	213.5	0.449513	2.67666	950	3	820.355	4029.01	486.333	1778.56	1956.08	1.09981	3.25007	666	3	3973.02	2003.38
GBS_RS01895	Cluster1448	56	5	376.147	0.208819	2.91397	1;2;4;5	4	NEM316	SA20	GBS_RS01895 methionyl-tRNA formyltransferase 327016:327951 forward MW:33808	3252.99	3972.27	5492.72	4239.33	1143.49	0.269735	3.6273	485	3	4924.89	813.267	6037.16	3925.1	2751.72	0.701055	3.59385	460	3	734.94	1172.31	2457.24	1454.83	895.234	0.615353	3.16281	723	3	1558.07	3955.54	3171.95	2895.18	1222.46	0.42224	3.46168	544	3	1964.35	1247.69
GBS_RS01910;SaSA20_0290;SaSA53_0081	Cluster0264	76	21	488.845	0.218642	1.55502	1;2;3;4;5	5	SA16	SA81	GBS_RS01910 serine/threonine protein kinase 330038:331993 forward MW:70770	36970.4	33529.7	37201	35900.4	2056.27	0.0572772	4.5551	64	3	42893.7	37059.7	41270.6	40408	3011.12	0.074518	4.60647	49	3	13171.6	34880.2	39368.7	29140.2	14010.1	0.480783	4.46449	72	3	34346	43229.6	36893	38156.2	4574.51	0.119889	4.58157	53	3	26084.8	22441.7
GBS_RS01975	Cluster1849	9	3	44.4035	0.000888267	1.70582	4;5	2	NEM316	SA81	GBS_RS01975 fructose-bisphosphate aldolase 343912:344580 forward MW:24301	4454.09	4060.54	2970.09	3828.24	768.789	0.200821	3.583	517	3	2821.4	2491.05	1954.76	2422.4	437.376	0.180555	3.38425	591	3	2601.8	2396.31	2288.4	2428.84	159.211	0.0655502	3.3854	595	3	2288.48	2389.72	2387.9	2355.36	57.9341	0.0245966	3.37206	592	3	2184.33	2242.76
GBS_RS02035;SaSA20_0308	Cluster0278	11	4	60.7725	0.381182	2.25279	3;4	2	SA20	SA81	GBS_RS02035 aspartate kinase 355731:357083 reverse MW:50472	2287.02	2975.78	1121.07	2127.96	937.534	0.440579	3.32796	662	3	420.685	2031.97	3028.19	1826.95	1315.79	0.720209	3.26173	654	3	2090.79	2944.44	2024.03	2353.09	513.216	0.218103	3.37164	606	3	1136.99	2012.76	933.641	1361.13	573.413	0.421277	3.1339	732	3	1399.91	750.006
GBS_RS02055	Cluster0282	19	2	134.314	0.808374	1.55317	2;3;4;5	4	SA81	SA53	GBS_RS02055 3-oxoacyl-ACP synthase III 359285:360256 forward MW:35181	2185.29	1733.65	1508	1808.98	344.871	0.190644	3.25743	709	3	688.289	4131.65	2946.62	2588.85	1749.34	0.67572	3.41311	572	3	2643.42	2116.43	1615.77	2125.21	513.885	0.241804	3.3274	636	3	1908.84	2477.71	989.559	1792.04	750.919	0.419031	3.25335	663	3	2507.36	2769.92
GBS_RS02070	Cluster0285	45	1	286.403	0.508279	36.8973	1;2;3;4;5	5	SA53	SA81	GBS_RS02070 malonyl CoA-acyl carrier protein transacylase 361672:362598 forward MW:33600											38.3283	72.6097	55.469	24.2406	0.437012	1.74405	1172	2	139.217		206.752	172.985	47.7543	0.276061	2.23801	1091	2	26.0643	1466.98	1610.41	1034.49	876.257	0.847047	3.01472	790	3	24.3992	59.7116
GBS_RS02095;SaSA20_0320;SaSA53_0110;SaSA95_0110	Cluster0290	14	4	83.927	3.74524e-05	19.3645	3;5	2	NEM316	SA16	GBS_RS02095 acetyl-CoA carboxylase biotin carboxylase subunit 365548:366918 forward MW:49567	6009.41	3706.74	1156.98	3624.38	2427.27	0.669706	3.55923	527	3	74.4276	255.905	231.165	187.166	98.4149	0.525816	2.27223	1077	3	1203.06	1223.34	1413.22	1279.87	115.923	0.0905741	3.10717	757	3	485.523	208.485	340.851	344.953	138.564	0.401691	2.53776	994	3	1536.29	1221.72
GBS_RS02105;SaSA20_0322	Cluster0292	6	3	35.507	0.044265	5.6988	2;5	2	SA53	SA20	GBS_RS02105 acetyl-CoA carboxylase carboxyl transferase subunit alpha 367795:368568 forward MW:28629	452.925	404.679	372.647	410.084	40.411	0.0985432	2.61287	1007	3	291.779	440.049	729.228	487.019	222.475	0.456809	2.68755	918	3	25.2808	245.79	463.174	244.748	218.949	0.894587	2.38872	1056	3	2201.84	1174.52	807.955	1394.77	722.572	0.518057	3.1445	725	3	1000.42	935.997
GBS_RS02140	Cluster0297	63	1	495.482	0.0378824	1.51182	1;2;3;4;5	5	SA20	SA95	GBS_RS02140 PTS mannose transporter subunit EIIAB 374641:375651 reverse MW:36137	22052.9	29454.8	28156.5	26554.7	3952.39	0.148839	4.42414	96	3	20254.2	27340.6	21845	23146.6	3718.2	0.160637	4.36449	101	3	42669.3	31048.4	28833.9	34183.9	7431.55	0.217399	4.53382	58	3	26006.7	21832	22345.8	23394.8	2276.5	0.097308	4.36912	99	3	22105.1	26772.4
GBS_RS02220	Cluster1669	4	1	23.3551	0.252664	2.07456	3	1	SA95	SA16	GBS_RS02220 hypothetical protein 386600:386929 forward MW:12865	6745.47	5393.88	5356.62	5831.99	791.314	0.135685	3.76582	392	3	561.096	5795.03	4355.69	3570.6	2703.85	0.757252	3.55274	476	3	5713.8	5475.99	4900.5	5363.43	418.171	0.077967	3.72944	381	3	4101.16	5599.2	3357.5	4352.62	1141.81	0.262327	3.63875	444	3	5177.74	5384.64
GBS_RS02260	Cluster1678	3	1	19.4945	0.0485933	16.2738	2	1	SA81	NEM316	GBS_RS02260 hypothetical protein 391601:391849 forward MW:9655	268.698	258.282	82.7915	203.257	104.456	0.513912	2.30805	1105	3	79.0845	6360.27	2089.49	2842.95	3207.66	1.12829	3.45377	538	3	3896.31	3339.45	1073.61	2769.79	1495.09	0.539784	3.44245	562	3	1924.26	2377.64	405.906	1569.27	1032.69	0.658071	3.1957	696	3	2778.31	3915.87
GBS_RS02270	Cluster1680	9	1	48.3991	0.00266784	11.3314	4;5	2	SA20	SA81	GBS_RS02270 hypothetical protein 392877:393881 forward MW:37891	353.245	182.196	438.906	324.782	130.7	0.402424	2.51159	1042	3	313.658	141.589	516.129	323.792	187.476	0.579	2.51027	1000	3	3399.41	2519.67	1204.61	2374.56	1104.57	0.465167	3.37558	604	3	250.676	690.364	150.454	363.832	287.191	0.789352	2.5609	985	3	202.513	273.824
GBS_RS02305	Cluster1686	5	1	29.89	0.557365	20.1097	1;4	2	SA16	SA20	GBS_RS02305 hypothetical protein 397563:399929 forward MW:91497		422.953	556.085	489.519	94.1387	0.192308	2.68977	983	2	4578.32		3355.39	3966.86	864.735	0.21799	3.59845	454	2		264.881	129.641	197.261	95.6294	0.484786	2.29504	1083	2	712.001	1144.31	1541.87	1132.73	415.056	0.366422	3.05413	771	3	1555.16	519.986
GBS_RS02320	Cluster1665	13	7	68.4124	0.000426897	2.03843	5	1	NEM316	SA81	GBS_RS02320 DNA topoisomerase III 405244:406992 forward MW:66421	11996.4	11553	9011.93	10853.8	1610.44	0.148376	4.03558	226	3	10159.9	7132.38	8029.75	8440.67	1555.02	0.184229	3.92638	251	3	7509.38	5101.89	5629.58	6080.28	1265.45	0.208123	3.78392	347	3	7642.28	8042.77	7653.1	7779.38	228.163	0.0293292	3.89095	312	3	5443.49	4868.35
GBS_RS02350	Cluster1590	78	17	389.274	0.093294	1.67019	1;2;3;4	4	SA53	SA20	GBS_RS02350 cell wall surface anchor protein 413485:416286 forward MW:101565	6667.09	6683.56	7604.58	6985.08	536.568	0.0768163	3.84417	333	3	7183.7	5318.49	9410.16	7304.12	2048.49	0.280458	3.86357	290	3	3430.25	5314.4	6432.41	5059.02	1517.28	0.299916	3.70407	397	3	7308.29	9147.52	8892.71	8449.5	996.502	0.117936	3.92683	293	3	5005.93	5356.26
GBS_RS02355	Cluster1690	5	4	25.7329	0.402766	3.86746	3;5	2	SA53	NEM316	GBS_RS02355 hypothetical protein 416458:416889 forward MW:15929	2453.56	2505.39	3315.25	2758.06	483.232	0.175207	3.4406	597	3	7101.23	7465.86	7796.05	7454.38	347.556	0.0466243	3.87241	279	3	3060.12	2094.95	3677.61	2944.22	797.669	0.270927	3.46897	542	3	1342.57	7864.68	22792.8	10666.7	10996.2	1.03089	4.02803	241	3	3881.58	6208.91
GBS_RS02365	Cluster1692	6	3	25.1162	0.330341	2.87229	1	1	NEM316	SA16	GBS_RS02365 conjugal transfer protein TraG 417367:420516 forward MW:120251	871.101	1072.6	1115.61	1019.77	130.535	0.128004	3.0085	842	3	272.659	586.259	206.195	355.038	202.982	0.57172	2.55027	981	3	851.277	635.661	24.3578	503.765	428.948	0.851483	2.70223	940	3	182.053	495.675	469.186	382.305	173.928	0.454946	2.58241	970	3	779.751	563.852
GBS_RS02375	Cluster1694	4	3	20.4161	0.233928	1.84036	1;4;5	3	SA95	SA16	GBS_RS02375 hypothetical protein 421218:423425 forward MW:79302	498.163	958.432	498.111	651.568	265.751	0.407864	2.81396	938	3	264.922	549.115	288.747	367.595	157.652	0.428874	2.56537	976	3	579.816	517.324	493.431	530.19	44.6067	0.0841334	2.72443	932	3	789.301	426.912	360.329	525.514	230.859	0.439302	2.72058	936	3	486.783	762.536
GBS_RS02380	Cluster1695	3	1	17.3349	0.420029	1.63388	5	1	SA81	SA95	GBS_RS02380 hypothetical protein 423431:423715 forward MW:10421	4010.72	2969.92	2955.67	3312.1	605.061	0.182682	3.5201	550	3	1231.67	4395.91	4041.86	3223.15	1733.73	0.5379	3.50828	509	3	3286.26	5031.44	3041.74	3786.48	1085.08	0.286567	3.57824	469	3	4804.2	3556.2	3748.32	4036.24	671.972	0.166485	3.60598	469	3	3837.52	5531.64
GBS_RS02415	Cluster1702	8	4	57.6129	7.65053e-06	5.28599	2;3;4	3	SA95	SA81	GBS_RS02415 cobyric acid synthase CobQ 429222:430040 forward MW:31360	8385.04	7694.41	3296.52	6458.66	2760.18	0.427361	3.81014	361	3	1346.59	1638.34	2048.52	1677.82	352.625	0.210169	3.22474	680	3	1123.69	1607.33	1788.89	1506.64	343.838	0.228216	3.17801	719	3	3667.15	2915.98	3075.04	3219.39	395.842	0.122956	3.50777	524	3	1535.58	1422.33
GBS_RS02425	Cluster0019	9	2	66.6693	0.0137334	25.7286	2;3;4	3	NEM316	SA20	GBS_RS02425 hypothetical protein 430328:430711 forward MW:14822	3215.83	2700.58	5236.27	3717.56	1340.24	0.360515	3.57026	520	3		293.073	210.483	251.778	58.4001	0.231951	2.40102	1035	2	116.781	219.764	96.9283	144.491	65.9398	0.456358	2.15984	1109	3	163.573	148.466	122.003	144.681	21.0421	0.145439	2.16041	1082	3	127.43	162.686
GBS_RS02455	Cluster0308	9	2	77.2063	0.000242882	3.58117	3;4;5	3	SA16	SA81	GBS_RS02455 ribosome maturation factor RimP 434821:435297 forward MW:17375	7027.31	8067.83	3599.86	6231.67	2337.83	0.375154	3.7946	372	3	13437.6	13989.5	18695.9	15374.3	2889.78	0.187961	4.1868	144	3	9890.48	14154.4	10092.6	11379.2	2405.53	0.211398	4.05611	214	3	8663.82	9226.69	7381.67	8424.06	945.593	0.112249	3.92552	295	3	5171.62	2904.36
GBS_RS02480	Cluster0313	19	8	137.783	0.000715506	2.18365	1;2;5	3	SA20	NEM316	GBS_RS02480 ribosome-binding factor A 439991:440359 forward MW:14049	9695	11017	10032.3	10248.1	686.891	0.0670263	4.01064	238	3	11261.8	16808.9	13122	13730.9	2823.21	0.20561	4.1377	171	3	26741.6	21690.3	18702.6	22378.2	4063.41	0.181579	4.34982	101	3	15171.6	11976.9	10311.9	12486.8	2469.7	0.197785	4.09645	202	3	18771.7	20204.3
GBS_RS02515	Cluster0320	108	10	670.945	0.837497	1.52409	1;2;3;4;5	5	SA16	SA53	GBS_RS02515 DNA polymerase I 446185:448827 forward MW:99714	2168.18	1740.28	1098.15	1668.87	538.58	0.322721	3.22242	737	3	619.83	2941.87	2520.19	2027.3	1237	0.610174	3.30692	632	3	1525.12	1703.53	1017.41	1415.35	355.984	0.251516	3.15087	731	3	1362.03	1908.08	720.412	1330.17	594.474	0.446915	3.12391	737	3	1773.42	1903.61
GBS_RS02600	Cluster0332	31	1	255.611	0.00950121	1.54373	1;3;4;5	4	SA20	SA81	GBS_RS02600 UTP--glucose-1-phosphate uridylyltransferase 462286:463185 reverse MW:33154	559.45	620.417	902.19	694.019	182.84	0.263452	2.84137	926	3	453.788	587.634	626.451	555.958	90.5851	0.162935	2.74504	890	3	812.557	808.17	868.077	829.601	33.3929	0.0402517	2.91887	849	3	864.149	843.729	683.511	797.13	98.925	0.124102	2.90153	849	3	506.704	546.972
GBS_RS02605	Cluster0333	36	1	268.67	0.626955	1.8762	1;2;3;4;5	5	SA20	SA16	GBS_RS02605 glycerol-3-phosphate dehydrogenase (NAD(P)(+)) 463222:464238 reverse MW:36918	953.012	679.572	262.319	631.634	347.833	0.550687	2.80047	945	3	380.268	584.815	609.335	524.806	125.772	0.239655	2.72	902	3	1531.59	769.686	652.649	984.641	477.271	0.484716	2.99328	806	3	291.592	925.947	1113.11	776.883	430.566	0.554223	2.89036	857	3	884.371	857.026
GBS_RS02755	Cluster1858	2	1	10.401	0.0286521	4.0783	5	1	SA53	NEM316	GBS_RS02755 cupin 490967:491362 reverse MW:14427	68.9435	282.513	414.521	255.326	174.386	0.682992	2.40709	1075	3	340.889	211.056	431.486	327.81	110.796	0.337987	2.51562	998	3	350.101	577.352	399.186	442.213	119.58	0.270412	2.64563	963	3	1613.27	728.59	782.025	1041.29	496.062	0.47639	3.01757	788	3	235.072	460.081
GBS_RS02795;GBS_RS10300	Cluster1750	6	2	35.9403	0.0158247	4.29392	2;3;5	3	NEM316	SA16	GBS_RS02795 type II toxin-antitoxin system antitoxin, RelB/DinJ family 501058:501351 forward MW:11002	1042.26	1018.68	2929.54	1663.49	1096.49	0.659151	3.22102	738	3	135.543	595.216	431.46	387.406	232.981	0.601387	2.58817	966	3	928.869	884.564	695.296	836.243	124.058	0.148351	2.92233	847	3	660.294	525.263	379.594	521.717	140.384	0.26908	2.71743	938	3	864.723	1100.2
GBS_RS02810	Cluster1863	7	1	44.3565	0.0339523	Infinity	3;4	2	SA20	SA95	GBS_RS02810 hypothetical protein 502110:502532 reverse MW:16634	5.7768		0.413473	3.09514	3.79245	1.22529	0.49068	1240	2		126.666	176.214	151.44	35.0359	0.231352	2.18024	1103	2	14.0318	156.603	175.212	115.282	88.1776	0.764886	2.06176	1128	3	231.362	21.6997	74.8482	109.303	108.995	0.99718	2.03863	1106	3	50.2168	21.631
GBS_RS02895	Cluster0355	5	1	38.1512	0.580553	Infinity	3;4	2	SA81	NEM316	GBS_RS02895 N-acetyltransferase 511196:511765 forward MW:21890											0.000200454	7.70302	3.85161	5.44671	1.41414	0.585642	1213	2	67.02		11.2115	39.1158	39.4626	1.00887	1.59235	1188	2		11.1738	8.78851	9.98115	1.68665	0.168984	0.999181	1206	2
GBS_RS02900	Cluster1872	4	1	21.9862	7.33387e-05	133.104	4;5	2	SA16	SA95	GBS_RS02900 N-acetyltransferase 511863:512447 forward MW:22314	12.2937	44.0973	4.42648	20.2725	21.0045	1.03611	1.30691	1226	3	2506.29	1984.74	2015.15	2168.73	292.731	0.134979	3.3362	615	3	705.837	616.527	848.88	723.748	117.207	0.161945	2.85959	870	3	1581.68	420.306	958.332	986.771	581.207	0.588998	2.99422	798	3	247.458	543.059
GBS_RS02910	Cluster0356	70	1	417.493	0.34884	1.60973	1;3;4;5	4	SA95	SA16	GBS_RS02910 valine--tRNA ligase 513010:515664 forward MW:101343	11675.9	11541.3	7865.42	10360.9	2162.17	0.208686	4.0154	235	3	3322.85	10473	6966.96	6920.93	3575.29	0.51659	3.84016	309	3	10404.2	7713.25	2810.5	6975.97	3850.14	0.551915	3.8436	315	3	8628.67	7460.46	5952.05	7347.06	1341.91	0.182646	3.86611	320	3	8488.54	6842.42
GBS_RS02920;SaSA53_0432	Cluster1709	5	2	40.3742	0.975252	22.1827	4;5	2	SA95	SA81	GBS_RS02920 gfo/Idh/MocA family oxidoreductase 517246:518205 forward MW:35519	68.7193	143.676	297.462	169.952	116.614	0.686154	2.23033	1124	3	218.822	147.586	359.15	241.853	107.646	0.445089	2.38355	1044	3	39.209	4086.16	102.6	1409.32	2318.43	1.64506	3.14901	732	3	125.479	310.751	271.992	236.074	97.7191	0.413934	2.37305	1036	3	200.25	146.169
GBS_RS02960	Cluster0363	9	1	43.128	0.0624867	1.79251	5	1	SA20	NEM316	GBS_RS02960 peptidase S16 523537:524610 forward MW:39131	1312.03	1148.4	1428.33	1296.25	140.626	0.108486	3.11269	788	3	3482.43	1405.73	1757.34	2215.16	1111.47	0.501757	3.34541	610	3	2166.53	2014.55	2789.57	2323.55	410.678	0.176746	3.36615	614	3	2560.65	1723.79	2183.94	2156.13	419.122	0.194386	3.33367	615	3	1322.95	1391.4
GBS_RS02965	Cluster1876	8	1	43.7249	0.13803	10.709	1;4	2	NEM316	SA53	GBS_RS02965 phosphoesterase 524685:526019 forward MW:50684	320.004	2678.57	573.985	1190.85	1294.64	1.08716	3.07586	810	3	741.916	359.168	305.116	468.733	238.122	0.508012	2.67093	923	3		441.933	158.269	300.101	200.581	0.668377	2.47727	1025	2	117.763	153.868	61.9733	111.201	46.2973	0.416338	2.04611	1102	3	917.642	272.394
GBS_RS02975	Cluster0365	14	1	97.4136	5.72557e-06	955.825	3;4;5	3	NEM316	SA53	GBS_RS02975 23S rRNA (adenine(2503)-C(2))-methyltransferase RlmN 526717:527823 forward MW:42039	3231.04	2127.18	520.968	1959.73	1362.77	0.695389	3.2922	688	3		8.15506	2.53039	5.34273	3.97724	0.744422	0.727763	1212	2																			12.3467	10.7546
GBS_RS03040	Cluster1877	13	4	89.896	0.000134791	25.4801	3;4;5	3	NEM316	SA16	GBS_RS03040 glucokinase 538770:539738 forward MW:33461	5970.43	5951.11	2903.72	4941.75	1765.02	0.357164	3.69388	451	3	25.809	387.16	168.868	193.946	181.976	0.938283	2.28768	1074	3	393.061	239.213	552.526	394.933	156.665	0.396687	2.59652	979	3	498.162	288.729	159.292	315.395	171.001	0.542182	2.49885	1005	3	708.512	679.327
GBS_RS03065	Cluster0378	33	1	226.247	0.0475256	4.73294	4;5	2	NEM316	SA16	GBS_RS03065 undecaprenyldiphospho-muramoylpentapeptide beta-N- acetylglucosaminyltransferase 543981:545057 forward MW:39971	2465.56	2772.76	606.494	1948.27	1172.12	0.601621	3.28965	690	3	511.789	322.608	400.526	411.641	95.0793	0.230976	2.61452	948	3	610.749	613.444	736.448	653.547	71.8072	0.109873	2.81528	898	3	668.992	358.857	729.453	585.767	198.821	0.33942	2.76773	915	3	365.173	322.999
GBS_RS03075;SaSA20_0465	Cluster0380	37	15	280.438	0.00137409	3.88607	1;4;5	3	SA95	SA53	GBS_RS03075 cell division protein FtsA 546470:547843 forward MW:49729	15117.3	13674.5	10600.9	13130.9	2306.76	0.175674	4.11829	199	3	3055.49	9348.28	6724.53	6376.1	3160.83	0.495731	3.80456	329	3	15099.7	15189.5	11595.7	13961.6	2049.43	0.14679	4.14494	168	3	3918.98	4792.68	4094.98	4268.88	462.08	0.108244	3.63031	452	3	11854.9	10088.1
GBS_RS03110	Cluster0387	97	3	670.74	1.9003e-05	595.193	1;2;3;4;5	5	NEM316	SA81	GBS_RS03110 isoleucine--tRNA ligase 552554:555346 forward MW:104909	21386	18303.7	11007.9	16899.2	5329.72	0.315383	4.22787	155	3		82.1406	95.6741	88.9073	9.56967	0.107636	1.94894	1139	2	36.7266	43.1943	17.7205	32.5471	13.2412	0.406832	1.51251	1198	3	37.9205	11.156	42.5168	30.5311	16.936	0.554712	1.48474	1177	3	32.8781	24.042
GBS_RS03145	Cluster0392	45	1	279.874	0.0107936	4.44187	2;3;4	3	SA20	SA95	GBS_RS03145 phosphoglucomutase 561106:562800 forward MW:63359	3159.4	3436.83	1820.26	2805.5	864.442	0.308124	3.44801	592	3	3259.5	12138.5	14018.7	9805.55	5746.47	0.586042	3.99147	222	3	12144	11887.7	8348.64	10793.5	2121.14	0.196521	4.03316	224	3	8397.63	16715.7	4433.3	9848.88	6268.49	0.636467	3.99339	264	3	7294.08	3848.4
GBS_RS03175	Cluster0398	12	2	76.562	0.425627	5.42576	3;4;5	3	NEM316	SA81	GBS_RS03175 TlyA family rRNA (cytidine-2'-O)-methyltransferase 567150:567977 forward MW:31014	454.578	657.798	939.807	684.061	243.678	0.356223	2.83509	931	3	191.831	419.002	1.66627	204.167	208.941	1.02339	2.30998	1067	3	320.318	54.7753	282.087	219.06	143.553	0.655314	2.34056	1071	3	165.017	484.581	418.603	356.067	168.711	0.473818	2.55153	988	3	171.596	206.634
GBS_RS03185	Cluster0400	10	1	51.1494	0.581057	1.82098	1;2	2	SA16	SA81	GBS_RS03185 DNA repair protein RecN 568449:570107 forward MW:62516	4838.94	3917.63	4745.08	4500.55	506.997	0.112652	3.65327	472	3	6936.94	7954.19	6234.69	7041.94	864.548	0.122771	3.84769	304	3	7316.13	5757.74	178.53	4417.47	3752.81	0.849539	3.64517	425	3	4352.78	8949.95	5760.7	6354.48	2355.4	0.370668	3.80308	350	3	3830.69	4492.96
GBS_RS03230	Cluster0408	27	2	160.088	0.009808	2.61607	1;2;3;4;5	5	SA95	SA16	GBS_RS03230 aminoacyltransferase 576878:578098 reverse MW:46826	384.177	321.358	239.371	314.969	72.6141	0.230544	2.49827	1047	3	117.55	200.108	123.944	147.201	45.9307	0.312028	2.16791	1107	3	311.683	185.955	188.34	228.659	71.9105	0.314488	2.35919	1063	3	205.179	142.939	111.234	153.117	47.7921	0.312128	2.18502	1078	3	166.329	206.006
GBS_RS03305;SaSA20_0510	Cluster0422	14	4	76.924	0.00179039	3.45943	3;4;5	3	SA53	NEM316	GBS_RS03305 pyridoxal phosphate-dependent aminotransferase 595871:597064 forward MW:43769	595.978	176.231	362.551	378.254	210.313	0.556012	2.57778	1019	3	835.492	778.672	525.199	713.121	165.207	0.231667	2.85316	843	3	516.783	443.121	541.683	500.529	51.2521	0.102396	2.69943	942	3	1454.65	1190.9	1280.07	1308.54	134.162	0.102527	3.11679	742	3	858.704	1255.41
GBS_RS03370;SaSA20_0523	Cluster0433	3	2	41.0819	0.601571	1.68351	2;3;5	3	SA53	SA20	GBS_RS03370 flavodoxin 609428:609871 forward MW:15927	9142.54	15928.7	18957.8	14676.3	5026.03	0.342458	4.16662	178	3	18641.2	12362.9	11981.5	14328.6	3739.74	0.260999	4.1562	161	3	4511.58	11897.5	13617	10008.7	4837.65	0.483345	4.00038	236	3	24916.5	12201.7	13430.9	16849.7	7013.02	0.416211	4.22659	148	3	9932.86	14622.7
GBS_RS03395	Cluster1879	2	1	7.4076	0.911626	19.5486	1	1	SA81	SA20	GBS_RS03395 hypothetical protein 613101:613367 reverse MW:10454		415.212	286.824	351.018	90.7842	0.258631	2.54533	1033	2	952.276		1356.89	1154.58	286.104	0.247799	3.06242	757	2		140.682	3.37865	72.0304	97.0883	1.34788	1.85752	1165	2	16.6356	215.632	394.385	208.884	188.965	0.90464	2.31991	1045	3		808.502
GBS_RS03415	Cluster1747	3	1	15.2895	8.05739e-05	Infinity	2;3	2	NEM316	SA16	GBS_RS03415 ABC transporter permease 615826:617103 forward MW:48100	337.465	195.219	14.7009	182.462	161.76	0.886541	2.26117	1117	3
GBS_RS03420	Cluster1882	2	1	11.4882	0.344451	2.9089	5	1	SA53	SA20	GBS_RS03420 ABC transporter ATP-binding protein 617113:617769 forward MW:24190	477.784	102.424	55.8598	212.022	231.33	1.09107	2.32638	1100	3	717.748	117.617	109.829	315.065	348.756	1.10693	2.4984	1005	3	297.274	196.15	82.4015	191.942	107.498	0.560055	2.28317	1085	3	888.113	393.453	393.456	558.34	285.591	0.511501	2.7469	926	3	320.021	429.775
GBS_RS03425	Cluster1747	8	1	38.1193	0.000299495	Infinity	3	1	NEM316	SA20	GBS_RS03425 ABC transporter permease 617769:619145 forward MW:50511	74.2227	382.959	270.783	242.655	156.278	0.644035	2.38499	1083	3	32.6095	8.46486		20.5372	17.0729	0.831314	1.31254	1197	2										69.8909	52.0652	18.2529	46.7363	26.2282	0.561194	1.66965	1164	3	18.4592	88.2109
GBS_RS03435	Cluster1884	12	2	60.5233	0.23274	4.51128	2;3;5	3	SA16	SA95	GBS_RS03435 two-component sensor histidine kinase 619892:621211 forward MW:51088	635.746	546.007	3964.97	1715.57	1948.55	1.1358	3.23441	726	3	5753.69	1343.12	3315.28	3470.69	2209.39	0.636584	3.54042	483	3	1252.84	1301.28	3544.65	2032.92	1309.42	0.644106	3.30812	650	3	1194.48	2991.03	3989.18	2724.9	1416.23	0.519737	3.43535	562	3	1378.25	2568.86
GBS_RS03445	Cluster1885	7	1	51.5183	0.00631323	10.7474	1;2;5	3	SA53	SA95	GBS_RS03445 CsbD family protein 622088:622288 forward MW:7021	2130.46	3168.31	8320.91	4539.89	3315.32	0.730264	3.65705	469	3	24088.7	4317.22	10060.5	12822.2	10170.9	0.793232	4.10796	183	3	1300.39	2331.84	4044.8	2559.01	1386.23	0.541707	3.40807	582	3	30565	8888.68	18114.4	19189.3	10878.1	0.56688	4.28306	124	3	2058.07	4267.31
GBS_RS03465	Cluster0438	59	2	400.766	0.0303455	2.46488	1;2;3;5	4	NEM316	SA20	GBS_RS03465 septation ring formation regulator EzrA 626874:628598 forward MW:66495	8428.3	8241.27	5897.96	7522.51	1410.01	0.187439	3.87636	310	3	5286.7	2560.34	6115.58	4654.2	1860.1	0.39966	3.66785	413	3	1163.2	3101.95	4890.49	3051.88	1864.15	0.610819	3.48457	531	3	4988.67	5619.76	5320.27	5309.57	315.68	0.059455	3.72506	394	3	3735.07	3358.68
GBS_RS03470;SaSA20_0531	Cluster1459	3	2	18.0855	0.0149965	3.19198	1;2;3	3	SA20	SA81	GBS_RS03470 phosphoserine phosphatase SerB 628692:629333 forward MW:23203	239.267	169.198	182.981	197.149	37.121	0.188289	2.29479	1108	3	202.809	246.74	339.789	263.112	69.9426	0.265828	2.42014	1027	3	242.763	633.926	505.491	460.727	199.387	0.432765	2.66344	954	3	320.231	244.074	178.847	247.717	70.7625	0.285658	2.39396	1027	3	113.323	112.651
GBS_RS03495;SaSA20_0536	Cluster0443	5	1	23.8529	0.041405	7.20162	5	1	SA53	NEM316	GBS_RS03495 3-phosphoshikimate 1-carboxyvinyltransferase 633213:634496 forward MW:45910	52.2683	44.0749	119.603	71.9821	41.444	0.575754	1.85722	1191	3	94.2554	223.735	110.209	142.733	70.6018	0.494642	2.15453	1114	3	294.885	652.708	405.383	450.992	183.22	0.406259	2.65417	960	3	898.853	378.756	277.553	518.388	333.356	0.643063	2.71465	942	3	250.967	317.905
GBS_RS03505	Cluster0445	4	2	24.6451	0.933522	1.21832	3	1	SA53	SA81	GBS_RS03505 LytR family transcriptional regulator 635058:636431 forward MW:52551	6861.04	6982.66	5920.97	6588.22	581.05	0.0881953	3.81877	356	3	2140.66	8675.03	7126.97	5980.89	3414.62	0.570922	3.77677	348	3	6920.07	4914.59	6309.43	6048.03	1027.98	0.169969	3.78161	350	3	7237.27	6804.25	6541.17	6860.9	351.492	0.0512312	3.83638	330	3	6412.34	5726.71
GBS_RS03520	Cluster1888	10	3	65.4687	0.000212805	18.5126	3;4	2	NEM316	SA16	GBS_RS03520 acid phosphatase/phosphotransferase 638334:639071 forward MW:27479	6963.24	6830.75	6677.69	6823.89	142.894	0.0209403	3.83403	343	3	36.4311	639.875	429.516	368.608	306.298	0.83096	2.56656	974	3	709.07	1236.12	886.782	943.992	268.144	0.284053	2.97497	818	3	1417.22	2728.57	937.171	1694.32	927.288	0.547292	3.229	677	3	506.445	538.517
GBS_RS03570	Cluster1753	3	2	16.1967	0.208527	5.44154	5	1	SA81	SA53	GBS_RS03570 hypothetical protein 646887:647810 forward MW:33928	2462.49	1137.45	230.401	1276.78	1122.55	0.879204	3.10612	792	3	37.6458	1681.28	934.084	884.337	822.946	0.93058	2.94662	812	3	2125.87	1728.29	1260.06	1704.74	433.384	0.254223	3.23166	690	3	346.663	592.302	174.163	371.042	210.133	0.566332	2.56942	981	3	2424.83	1659.46
GBS_RS03580	Cluster1438	9	4	38.7363	0.552956	2.29921	1;5	2	SA16	NEM316	GBS_RS03580 class C sortase 648755:649537 forward MW:29323	158.764	222.029	276.288	219.027	58.8194	0.268548	2.3405	1096	3	918.448	300.821	291.499	503.589	359.309	0.713495	2.70208	909	3	303.358	485.976	373.606	387.647	92.1149	0.237626	2.58844	981	3	743.478	168.702	219.858	377.346	318.109	0.843018	2.57674	974	3	288.826	405.108
GBS_RS03590	Cluster1438	6	2	38.9924	0.24132	14.5119	2;3;4	3	SA95	NEM316	GBS_RS03590 class C sortase 652566:653135 forward MW:21136	89.2333	13.3354	22.9721	41.847	41.3197	0.987401	1.62166	1210	3		110.694	41.6771	76.1858	48.8026	0.640573	1.88187	1155	2	333.652	102.717	177.171	204.513	117.87	0.576344	2.31072	1078	3		135.69	59.4382	97.564	53.9181	0.552643	1.98929	1116	2	478.991	194.233
GBS_RS03650	Cluster1897	5	3	26.7013	0.00286947	18.7234	1;2;4	3	SA95	SA20	GBS_RS03650 acyl carrier protein 663379:663684 forward MW:11365	1195.7	930.924	1087.4	1071.34	133.115	0.124251	3.02993	833	3	24.9847	463.88	534.417	341.094	276.021	0.809223	2.53287	990	3	52.1399	179.847	46.9875	92.9914	75.2631	0.809356	1.96844	1143	3	62.3199	203.079	37.8017	101.067	89.1919	0.882502	2.00461	1113	3	181.823	62.6455
GBS_RS03680	Cluster1901	12	3	83.9723	0.662103	1.35044	2;3	2	NEM316	SA95	GBS_RS03680 hypothetical protein 668881:671076 forward MW:79439	11230	12836.8	28829.4	17632.1	9730.4	0.551858	4.2463	146	3	16464.1	14978.8	11893.6	14445.5	2331.47	0.161397	4.15973	157	3	22845.2	13421.8	16157.7	17474.9	4847.8	0.277415	4.24242	134	3	19722.6	15174	16788.4	17228.3	2305.97	0.133847	4.23624	143	3	11902.4	15547.1
GBS_RS03785	Cluster1462	13	2	72.0949	0.0844538	2.7778	3;4;5	3	SA95	SA53	GBS_RS03785 uronate isomerase 690932:692332 forward MW:53878	173.155	309.025	356.636	279.606	95.2126	0.340525	2.44655	1060	3	108.956	346.534	210.9	222.13	119.187	0.536563	2.34661	1056	3	300.289	243.689	240.388	261.455	33.6714	0.128785	2.4174	1040	3	93.5639	185.953	201.613	160.376	58.3888	0.364073	2.20514	1072	3	376.078	304.804
GBS_RS03805	Cluster1906	10	1	50.9799	0.336845	Infinity	2;3	2	SA20	NEM316	GBS_RS03805 beta-hexosamidase 695340:697130 forward MW:66375																												150.651		218.195	184.423	47.7604	0.258973	2.26581	1057	2	568.139	59.1254
GBS_RS03820	Cluster1907	4	1	25.2269	0.595462	37.3454	2	1	SA95	SA16	GBS_RS03820 alpha-amylase 699619:701085 forward MW:56553	77.5556		640.748	359.152	398.237	1.10883	2.55528	1030	2		35.4226	35.3805	35.4015	0.0297794	0.000841191	1.54902	1186	2	306.107	367.765	235.838	303.237	66.0105	0.217686	2.48178	1022	3	138.507		55.1529	96.83	58.9403	0.608699	1.98601	1117	2	71.8682	324.313
GBS_RS03845	Cluster0468	12	3	65.0868	0.00823011	8.47912	3;4	2	SA16	SA95	GBS_RS03845 hypothetical protein 706888:707907 forward MW:39536	4692.67	8140.57	7349.3	6727.51	1806.1	0.268464	3.82785	349	3	26772.5	6220.13	10689	14560.5	10809.4	0.742373	4.16318	154	3	3753.69	4389.74	4766.58	4303.34	511.943	0.118964	3.63381	436	3	9265.06	8738.99	18356.1	12120	5406.97	0.446118	4.0835	208	3	2944.64	2904.63
GBS_RS03865;SaSA20_0594	Cluster0471	4	3	29.908	0.126087	50.1646	4;5	2	SA95	SA53	GBS_RS03865 amino acid ABC transporter substrate-binding protein 710059:710859 reverse MW:30139	195.165	176.878	18.1692	130.071	97.3401	0.748362	2.11418	1148	3		186.798	76.7911	131.795	77.7865	0.590211	2.1199	1120	2	113.453	109.239	62.082	94.9245	28.5204	0.300453	1.97738	1140	3	3.6292	13.378		8.50359	6.89344	0.81065	0.929603	1209	2	101.548	99.5763
GBS_RS03870	Cluster0472	25	3	179.115	0.141722	5.59004	1;3;5	3	SA53	SA81	GBS_RS03870 amino acid ABC transporter ATP-binding protein 710871:711626 reverse MW:28098	8710.32	9163.78	29028.4	15634.2	11602	0.74209	4.19407	168	3	45334.9	7868.96	20668.6	24624.2	19043.6	0.773372	4.39136	91	3	27966.1	1956.05	25206.5	18376.2	14287.1	0.777476	4.26426	119	3	25438.2	26232.1	38006	29892.1	7038.05	0.235449	4.47556	79	3	11767.9	1928.08
GBS_RS04130	Cluster0478	86	9	442.711	0.0622354	2.49663	1;3;4;5	4	SA20	NEM316	GBS_RS04130 chromosome segregation protein SMC 763150:766689 forward MW:133498	2772.96	2557.63	1729.5	2353.36	550.904	0.234092	3.37169	638	3	1331.01	3402.52	3773.37	2835.64	1316.17	0.464154	3.45265	541	3	7153.11	6061.21	4412.12	5875.48	1379.9	0.234858	3.76904	359	3	2402.86	3793.61	1543.89	2580.12	1135.29	0.440013	3.41164	572	3	3560.41	2929.95
GBS_RS04135	Cluster1909	10	6	62.3762	1.51565e-05	4.78866	3;5	2	NEM316	SA81	GBS_RS04135 haloacid dehalogenase 766780:767577 forward MW:30093	2283.1	2445.37	1164.27	1964.25	697.535	0.355115	3.2932	685	3	636.491	646.699	523.279	602.156	68.5001	0.113758	2.77971	877	3	362.048	464.541	534.533	453.707	86.7512	0.191205	2.65678	957	3	322.809	544.657	728.293	531.92	203.042	0.381715	2.72585	933	3	470.113	374.208
GBS_RS04140	Cluster1910	8	5	57.5052	6.94602e-06	12.9178	3;5	2	NEM316	SA53	GBS_RS04140 HAD family phosphatase 767577:768401 forward MW:30039	2658.57	2947.54	4446.51	3350.87	959.787	0.286429	3.52516	548	3	434.998	355.182	248.924	346.368	93.3497	0.26951	2.53954	986	3	650.996	422.475	147.268	406.913	252.224	0.619848	2.6095	972	3	315.324	284.161	178.714	259.4	71.5921	0.275992	2.41397	1024	3	382.679	647.717
GBS_RS04145	Cluster0479	38	13	284.789	0.134758	2.04203	1;2;3;5	4	NEM316	SA20	GBS_RS04145 signal recognition particle-docking protein FtsY 768401:770011 forward MW:59201	18295.8	15983.9	9939.19	14739.6	4315.01	0.292749	4.16849	176	3	4756.9	12702.5	10421.1	9293.5	4091.06	0.440206	3.96818	231	3	8057.62	9246.77	4350	7218.13	2554.05	0.353838	3.85842	312	3	8009.24	12242	9692.24	9981.16	2131.12	0.213514	3.99918	261	3	8535.69	8991.32
GBS_RS04185	Cluster0486	38	2	263.793	0.0604468	2.60342	2;3;4;5	4	SA53	NEM316	GBS_RS04185 HPr kinase/phosphorylase 776332:777267 forward MW:34842	2302.74	1700.76	1062.8	1688.77	620.055	0.367164	3.22757	731	3	1214.24	4210.39	3575.13	2999.92	1578.73	0.526255	3.47711	523	3	2637.42	2559.29	2730.09	2642.27	85.5028	0.0323596	3.42198	576	3	4419.8	4695.11	4074.82	4396.58	310.795	0.0706903	3.64311	441	3	2333.48	2856.49
GBS_RS04250	Cluster0499	23	1	162.577	0.358794	1.59262	2;3;4;5	4	SA20	SA95	GBS_RS04250 6,7-dimethyl-8-ribityllumazine synthase 788269:788739 forward MW:17187	6404.55	6163.56	3768.28	5445.46	1457.47	0.267649	3.73603	415	3	4223.36	6949.59	8532.14	6568.37	2179.54	0.331824	3.81746	324	3	5741.16	10083.4	7913.02	7912.51	2171.1	0.274388	3.89831	293	3	7238.25	4839.11	3379.37	5152.24	1948.4	0.378166	3.712	402	3	6814.47	5602.94
GBS_RS04270;SaSA20_0629;SaSA53_0645	Cluster0502	12	5	74.121	0.254695	2.13802	5	1	SA95	SA20	GBS_RS04270 aminoacyl-tRNA deacylase 792080:792553 reverse MW:17443	2825.38	2269.88	1093.47	2062.91	884.311	0.428672	3.31448	673	3	534.903	2055.79	1103.85	1231.52	768.441	0.62398	3.09044	742	3	1176.93	895.705	1429.17	1167.27	266.862	0.228621	3.06717	774	3	2346.06	1561.7	1349.22	1752.33	525.052	0.299631	3.24362	673	3	2506.32	1582.53
GBS_RS04295	Cluster1911	25	9	149.217	0.000107844	2.49443	1;4;5	3	NEM316	SA81	GBS_RS04295 oligoendopeptidase F 795459:797258 reverse MW:68965	6729.28	5723.68	5880.87	6111.28	540.951	0.0885168	3.78613	376	3	1736.82	3134.68	2485.68	2452.39	699.524	0.285241	3.38959	589	3	2948.21	2918.57	2317.42	2728.07	355.942	0.130474	3.43586	566	3	3497.54	3033.22	2543.54	3024.77	477.059	0.157718	3.48069	533	3	2379.92	2714.5
GBS_RS04300	Cluster0507	145	5	886.185	0.468153	1.79669	1;2;3;4;5	5	SA95	SA20	GBS_RS04300 phosphoenolpyruvate carboxylase 797467:800262 forward MW:105963	14413	11775.1	6220.8	10803	4181.72	0.38709	4.03354	228	3	5168.91	12345.8	14724.6	10746.4	4974.55	0.462903	4.03126	208	3	1882.35	9356.03	9231.6	6823.33	4279.47	0.627182	3.834	318	3	11275.2	11595.4	8730.21	10533.6	1569.99	0.149045	4.02258	243	3	10685.6	8053
GBS_RS04420;SaSA20_0658;SaSA53_0674	Cluster0526	2	1	14.2709	0.653771	2.74821	5	1	SA53	SA81	GBS_RS04420 LacI family transcriptional regulator 826784:827728 forward MW:35423	6124.89	6841.53	13991.5	8985.99	4349.72	0.484056	3.95357	268	3	31.8052	10167.4	6871.57	5690.25	5170.02	0.908575	3.75513	367	3	1167.39	19947.3	838.501	7317.73	10938.8	1.49483	3.86438	310	3	13484.6	10216.1	9531.56	11077.4	2112.62	0.190714	4.04444	232	3	3359.87	4252.8
GBS_RS04425;SaSA20_0659	Cluster0527	4	1	26.332	0.0131656	12.3481	3;4	2	SA16	NEM316	GBS_RS04425 alpha/beta hydrolase 827787:828779 reverse MW:37726	110.745	33.6465	5.34675	49.9129	54.5496	1.0929	1.69821	1202	3	260.069	393.89	1195.04	616.331	505.619	0.82037	2.78981	874	3	60.9736	541.793	361.873	321.547	242.933	0.755515	2.50724	1010	3	873.921	322.604	458.326	551.617	287.254	0.52075	2.74164	929	3	165.161	39.965
GBS_RS04530	Cluster0547	12	1	68.4914	0.362673	6.94497	1;3;5	3	SA16	SA95	GBS_RS04530 O-methyltransferase 850948:851655 forward MW:26762	295.525	398.173	131.842	275.18	134.326	0.488139	2.43962	1063	3	86.4918	521.161	474.244	360.632	238.569	0.661529	2.55706	978	3	757.37		16.7913	387.081	523.669	1.35287	2.5878	982	2	98.0778	88.8137	284.234	157.042	110.249	0.702035	2.19602	1076	3	106.715	58.1626
GBS_RS04585	Cluster0006	111	1	736.739	0.0322361	2.49763	1;2;3;4;5	5	SA53	SA20	GBS_RS04585 ribonucleoside-diphosphate reductase subunit alpha 861551:863710 reverse MW:81517	15070.8	17127.6	16730.7	16309.7	1091.14	0.0669014	4.21245	161	3	49666.5	12751.6	27214.7	29877.6	18600.9	0.622571	4.47535	69	3	14402.8	9161.37	15476.3	13013.5	3378.94	0.259649	4.11439	185	3	33054	26313.4	38141.4	32502.9	5933.17	0.182543	4.51192	68	3	15683	15936.4
GBS_RS04600	Cluster0558	86	1	685.35	0.0469577	2.16503	1;2;3;4;5	5	NEM316	SA53	GBS_RS04600 phosphoenolpyruvate--protein phosphotransferase 864662:866395 forward MW:63340	59023.3	93617.8	55936.2	69525.8	20921.3	0.300915	4.84215	24	3	33233.7	58986.7	43784	45334.8	12946.3	0.285571	4.65643	40	3	55611.4	44642.9	30194.9	43483.1	12747.9	0.293169	4.63832	40	3	32300	31808.2	32231.1	32113.1	266.288	0.00829221	4.50668	70	3	34415.6	37204.7
GBS_RS04605	Cluster0559	66	2	564.64	0.0801514	4.72842	1;2;3;4;5	5	NEM316	SA95	GBS_RS04605 NADP-dependent glyceraldehyde-3-phosphate dehydrogenase 866545:867972 forward MW:51217	1762.37	884.816	212.78	953.322	777.063	0.815111	2.97924	860	3	392.024	199.999	222.958	271.66	104.869	0.386029	2.43403	1025	3	290.962	252.989	254.754	266.235	21.4324	0.0805019	2.42527	1036	3	366.32	305.249	309.142	326.904	34.1908	0.10459	2.51442	999	3	192.315	199.162
GBS_RS04615	Cluster0561	44	5	299.308	0.0014614	2.63524	2;3;4;5	4	NEM316	SA16	GBS_RS04615 ATP-dependent helicase 869396:870478 reverse MW:41161	6754.01	6379.5	4749.63	5961.05	1065.7	0.178777	3.77532	380	3	1563.55	3306.93	1915.67	2262.05	921.862	0.407533	3.3545	606	3	3316.47	2150.31	1902.43	2456.4	755.08	0.307392	3.3903	591	3	2548.36	2658.38	1644.48	2283.74	556.341	0.24361	3.35865	598	3	2205.26	3294.78
GBS_RS04630	Cluster0563	27	2	140.358	0.291121	1.54666	3;4;5	3	SA95	NEM316	GBS_RS04630 DNA polymerase III subunit gamma/tau 871836:873500 forward MW:61663	3489.53	3591.86	2894.8	3325.4	376.401	0.11319	3.52184	549	3	4441.05	3397.17	4050.97	3963.06	527.463	0.133095	3.59803	455	3	4580.58	4188.94	5194.92	4654.81	507.081	0.108937	3.6679	414	3	3988.17	2428.85	3861.78	3426.27	866.095	0.252781	3.53482	512	3	3150.6	2527.08
GBS_RS04685	Cluster0571	18	1	111.541	0.0104597	30.7964	3;4;5	3	SA53	SA95	GBS_RS04685 bifunctional hydroxymethylpyrimidine kinase/phosphomethylpyrimidine kinase 883338:884135 forward MW:28261	9.83692	50.4101	174.228	78.1584	85.6364	1.09568	1.89298	1185	3	68.6483	362.743	340.722	257.371	163.809	0.636471	2.41056	1032	3	235.486	341.822	199.678	258.995	73.9308	0.285452	2.41329	1042	3	1876.63	206.615	161.303	748.182	977.526	1.30653	2.87401	862	3	369.621	394.946
GBS_RS04735	Cluster0580	92	1	515.992	0.392196	1.53627	2;3;5	3	SA20	SA16	ligA DNA ligase (NAD(+)) LigA 892018:893976 forward MW:72684	4424.68	3424.22	2256.47	3368.46	1085.18	0.322159	3.52743	546	3	1553.65	4040.25	3246.76	2946.89	1270.14	0.43101	3.46936	528	3	5702.72	4305.43	3573.45	4527.2	1081.82	0.23896	3.65583	421	3	5453.38	2825.63	5024.57	4434.53	1409.74	0.317901	3.64685	438	3	4479.69	3862.89
GBS_RS04750;SaSA16_0748;SaSA20_0728;SaSA53_0749	Cluster0583	2	1	10.2732	8.18961e-06	Infinity	2	1	NEM316	SA16	GBS_RS04750 glycogen-branching enzyme 897517:899385 forward MW:73440	1743.67	1123.55	7.59208	958.27	879.76	0.918071	2.98149	856	3
GBS_RS04755;SaSA53_0750;SaSA81_0749	Cluster1606	22	7	131.877	0.000158454	1.94587	1;3;4;5	4	SA16	SA81	GBS_RS04755 glucose-1-phosphate adenylyltransferase 899427:900566 forward MW:41907	4671.48	4156.9	5917.66	4915.35	905.354	0.184189	3.69155	453	3	6724.63	7592.16	8625.1	7647.3	951.432	0.124414	3.88351	272	3	3900.99	4936.47	4834.55	4557.34	570.695	0.125226	3.65871	419	3	4960.34	4887.58	5023.5	4957.14	68.0157	0.0137208	3.69523	412	3	3951.42	3897.23
GBS_RS04760;SaSA16_0750	Cluster1607	8	3	44.3594	0.0312658	7.21761	2;3	2	NEM316	SA53	GBS_RS04760 glucose-1-phosphate adenylyltransferase subunit GlgD 900556:901689 forward MW:42480	1270.6	1385.15	749.82	1135.19	338.619	0.298293	3.05507	820	3	12.1914	300.289	300.298	204.259	166.336	0.814336	2.31018	1066	3	292.823	313.575	356.645	321.014	32.5546	0.101412	2.50652	1011	3	99.378	271.569	100.895	157.28	98.9793	0.629317	2.19667	1074	3	222.825	364.337
GBS_RS04765	Cluster1917	10	5	61.8784	1.20889e-05	8.07288	4;5	2	NEM316	SA16	GBS_RS04765 glycogen synthase 901686:903116 forward MW:54571	5504.64	4034.07	2219.16	3919.29	1645.75	0.419909	3.59321	508	3	463.49	522.7	470.276	485.489	32.4039	0.066745	2.68618	920	3	1062.14	1098.31	416.214	858.886	383.792	0.446848	2.93394	835	3	796.075	498.896	378.175	557.715	215.069	0.385625	2.74641	927	3	772.521	603.797
GBS_RS04785;SaSA16_0755;SaSA20_0735	Cluster0587	11	3	98.9809	0.0118943	2.43828	1;5	2	NEM316	SA81	GBS_RS04785 ATP synthase subunit delta 904912:905448 forward MW:20023	9603.44	9730.35	6113.74	8482.51	2052.4	0.241956	3.92852	277	3	6525.15	5485.08	5480.1	5830.11	601.928	0.103245	3.76568	355	3	6864.67	4899.64	4096	5286.77	1424.35	0.269418	3.72319	383	3	6326.32	6583.47	5214.46	6041.42	727.614	0.120438	3.78114	362	3	4347.3	2648.89
GBS_RS04790	Cluster0588	51	1	397.943	0.000178993	2.75488	1;3;4;5	4	NEM316	SA81	GBS_RS04790 ATP synthase subunit alpha 905464:906969 forward MW:54622	25361.7	21410.5	15951.9	20908	4724.98	0.225989	4.32031	127	3	13996.3	11479	15764.9	13746.7	2153.79	0.156676	4.1382	170	3	6653.23	10729	11688.6	9690.28	2673.57	0.275902	3.98634	244	3	9411.82	10672.1	10267.6	10117.2	643.45	0.0635999	4.00506	257	3	6933.89	6741.53
GBS_RS04795	Cluster0589	61	1	415.578	1.74407e-06	25.0639	1;2;3;4;5	5	NEM316	SA53	GBS_RS04795 ATP synthase subunit gamma 906985:907866 forward MW:32369	2600.36	2096.94	1517.87	2071.72	541.685	0.261466	3.31633	668	3	267.293	792.669	507.076	522.346	263.021	0.503538	2.71796	904	3	474.793	511.249	487.273	491.105	18.528	0.0377271	2.69117	944	3	65.2908	133.071	49.611	82.6577	44.3577	0.536644	1.91728	1133	3	568.216	613.592
GBS_RS04800	Cluster0590	72	2	624.126	4.65903e-10	1998.11	1;2;3;4;5	5	NEM316	SA16	GBS_RS04800 ATP synthase subunit beta 907940:909346 forward MW:50974	122840	123312	144568	130240	12410.6	0.0952905	5.11474	6	3	26.1544	85.0196	84.3711	65.1817	33.8002	0.518554	1.81413	1162	3	102.958	71.4425	97.5241	90.6415	16.8473	0.185868	1.95733	1146	3	47.2916	171.872	347.441	188.868	150.795	0.798412	2.27616	1054	3	114.997	79.0686
GBS_RS04815	Cluster0593	33	1	216.913	0.00229818	2.67775	1;4;5	3	SA16	SA20	GBS_RS04815 UDP-N-acetylglucosamine 1-carboxyvinyltransferase 910130:911401 forward MW:45271	5551.29	4063.11	2271.01	3961.8	1642.49	0.414581	3.59789	505	3	7861.85	5943.48	8785.59	7530.31	1449.77	0.192525	3.87681	277	3	2602.56	3218.45	2615.53	2812.18	351.897	0.125133	3.44904	557	3	3321.5	3602.17	2908.95	3277.54	348.693	0.106389	3.51555	522	3	4462.97	3612.8
GBS_RS04840	Cluster0598	94	2	630.954	2.90139e-05	2.24428	1;2;3;4;5	5	NEM316	SA20	GBS_RS04840 phenylalanine--tRNA ligase subunit beta 914515:916920 forward MW:87622	2197.39	1914.86	1535.06	1882.44	332.35	0.176553	3.27472	699	3	1144.11	1208.37	1267	1206.49	61.4666	0.0509465	3.08153	747	3	806.731	875.434	834.141	838.769	34.5842	0.0412321	2.92364	844	3	1272.46	1339.4	1499.09	1370.32	116.435	0.0849692	3.13682	731	3	1332.3	1020.15
GBS_RS04885	Cluster0606	43	4	336.112	5.21893e-06	6.90368	1;2;3;4;5	5	SA16	SA53	GBS_RS04885 branched-chain alpha-keto acid dehydrogenase subunit E2 931259:932647 forward MW:49636	1801.68	2636.19	1800.16	2079.34	482.248	0.231923	3.31793	666	3	2490.69	2316.26	3528.22	2778.39	655.202	0.235821	3.44379	545	3	1671.71	2361.15	1965.46	1999.44	345.971	0.173034	3.30091	656	3	450.017	469.237	288.098	402.451	99.4978	0.24723	2.60471	964	3	1431.37	709.031
GBS_RS04920	Cluster0613	62	1	483.324	0.000124528	1.73021	1;2;3;4;5	5	SA53	SA95	GBS_RS04920 phosphoglucosamine mutase 939793:941145 forward MW:48712	29008.1	32287.9	31059.1	30785.1	1656.99	0.0538244	4.48834	76	3	36806.8	45034.7	44266.8	42036.1	4544.94	0.10812	4.62362	46	3	43333.4	47516.7	40447.5	43765.8	3554.37	0.0812133	4.64114	39	3	54794.3	42436.9	48960.8	48730.7	6181.88	0.126858	4.6878	36	3	33508.1	30348.4
GBS_RS04935	Cluster0616	2	1	10.74	0.00381665	5.10939	3	1	NEM316	SA16	GBS_RS04935 coproporphyrinogen III oxidase 942136:943266 forward MW:42969	10338.9	9779.71	11059.7	10392.8	641.687	0.0617437	4.01673	232	3	621.394	4193.36	1287.4	2034.05	1899.43	0.933817	3.30836	631	3	13081.9	6057.74	5334.84	8158.16	4279.38	0.524551	3.91159	286	3	7021.73	4848.98	4708.13	5526.28	1297.01	0.234699	3.74243	384	3	6698.76	7806.51
GBS_RS05035	Cluster0630	25	1	157.39	0.160532	2.8549	1;3;4;5	4	SA81	SA20	GBS_RS05035 ABC transporter ATP-binding protein 967310:968008 reverse MW:26330	24239.7	22617.9	10421.8	19093.1	7553.23	0.3956	4.28088	140	3	596.874	16609.8	10453.9	9220.19	8077.44	0.876059	3.96474	234	3	8674.81	10398.4	6706.07	8593.08	1847.5	0.214998	3.93415	269	3	23510.1	25022.6	11847.4	20126.7	7209.86	0.358223	4.30377	119	3	21189.8	27096.8
GBS_RS05055	Cluster0634	103	1	837.924	0.0118335	2.91353	1;2;3;4;5	5	NEM316	SA53	GBS_RS05055 pyruvate kinase 972778:974280 forward MW:54139	32165.9	30062.8	30661.1	30963.3	1083.63	0.0349974	4.49085	75	3	5657.31	21147.5	15265.8	14023.6	7819.48	0.557596	4.14686	165	3	20090.7	17728.4	11246.3	16355.1	4579.36	0.279995	4.21365	145	3	10468	11535.6	9878.64	10627.4	839.899	0.0790315	4.02643	242	3	14612.4	16925.7
GBS_RS05110	Cluster1920	28	10	213.579	3.79531e-08	82.2992	1;2;3;4;5	5	NEM316	SA81	GBS_RS05110 BMP family ABC transporter substrate-binding protein 982617:983666 forward MW:36128	41250.3	45965	28757.6	38657.6	8891.82	0.230015	4.58724	55	3	798.332	1148.7	683.11	876.714	242.489	0.276589	2.94286	815	3	2684.66	1270.82	494.98	1483.49	1110.22	0.748386	3.17128	721	3	703.931	399.064	473.119	525.372	159.009	0.30266	2.72047	937	3	596.781	263.78
GBS_RS05115	Cluster0644	36	3	257.758	0.016411	2.3469	1;2;3;4;5	5	NEM316	SA53	GBS_RS05115 sugar ABC transporter ATP-binding protein 983811:985346 forward MW:55859	32006.4	30223.4	16657.3	26295.7	8394.57	0.319237	4.41988	97	3	8324.91	18472.3	16981.8	14593	5479.24	0.375471	4.16414	152	3	13917.3	12032.7	9641.51	11863.8	2142.9	0.180625	4.07423	204	3	11360.6	12865.5	9387.19	11204.4	1744.42	0.15569	4.04939	230	3	15327.3	12300.3
GBS_RS05130	Cluster0645	57	4	403.758	0.113646	1.94181	1;2;3;4;5	5	SA16	NEM316	GBS_RS05130 NADH oxidase 987564:988934 forward MW:49855	22664	16656.4	10274.2	16531.5	6195.82	0.374788	4.21831	160	3	18708.7	40096.1	37498.2	32101	11670.6	0.363558	4.50652	61	3	19639.1	25876.4	18475.3	21330.3	3979.85	0.186582	4.329	108	3	22452.5	23648.4	19640.2	21913.7	2057.71	0.0939006	4.34072	105	3	27705.9	27037.9
GBS_RS05150	Cluster0647	4	1	23.046	0.956625	1.47996	1	1	SA16	SA81	GBS_RS05150 VOC family protein 993507:993920 forward MW:16281	71625	46668.9	51087.8	56460.5	13317.3	0.23587	4.75175	37	3	114973	8879.57	77430.9	67094.6	53796.9	0.801806	4.82669	20	3	17807.8	68198.6	64535.9	50180.8	28095.6	0.559888	4.70054	32	3	73395.3	67478.5	53343.3	64739	10302.9	0.159145	4.81117	21	3	36201.2	44411.5
GBS_RS05165	Cluster0650	76	3	553.201	0.381639	2.27262	1;2;3;4;5	5	NEM316	SA16	GBS_RS05165 GMP synthase (glutamine-hydrolyzing) 996497:998059 reverse MW:57527	1765.61	1498.14	568.638	1277.46	628.26	0.491803	3.10635	791	3	170.383	1156.01	359.936	562.11	522.993	0.930411	2.74982	887	3	778.129	638.647	401.003	605.926	190.68	0.314692	2.78242	911	3	634.216	486.106	877.226	665.849	197.47	0.296568	2.82338	882	3	1022.39	839.091
GBS_RS05190	Cluster1921	15	8	111.122	0.0851555	2.53136	1;3;5	3	NEM316	SA20	GBS_RS05190 hypothetical protein 1002252:1002740 reverse MW:18496	6185.65	4756.76	4337.09	5093.17	969.109	0.190276	3.70699	438	3	1204.64	4695.3	3713.32	3204.42	1800.12	0.56176	3.50575	511	3	2005.85	2728.38	1301.86	2012.03	713.277	0.354506	3.30363	655	3	2638.36	3226.47	1939.43	2601.42	644.315	0.247678	3.41521	570	3	2533.58	3413.4
GBS_RS05225	Cluster0008	29	3	163.856	0.281843	2.15759	2;3;4;5	4	NEM316	SA16	GBS_RS05225 peptide ABC transporter substrate-binding protein 1009881:1011476 forward MW:58697	921.665	1179.71	2766.97	1622.78	999.264	0.615772	3.21026	743	3	757.855	959.83	538.694	752.126	210.627	0.280042	2.87629	832	3	2263.33	1143.76	1191.55	1532.88	633.037	0.412973	3.18551	715	3	1739.62	752.83	752.357	1081.6	569.857	0.526865	3.03407	782	3	833.289	1258.28
GBS_RS05475	Cluster0659	79	7	539.88	3.80947e-08	17.7633	1;2;3;4;5	5	NEM316	SA53	GBS_RS05475 signal recognition particle protein 1060102:1061667 reverse MW:57787	28098.3	31739.8	42826.9	34221.7	7671.59	0.224174	4.5343	67	3	1162.43	2349.28	2645.33	2052.35	784.778	0.382381	3.31225	629	3	2764.26	2135.59	1958.26	2286.04	423.54	0.185273	3.35908	618	3	1396.03	3155.56	1228.04	1926.54	1067.67	0.55419	3.28478	650	3	2009.41	2133.36
GBS_RS05495	Cluster0663	53	4	347.155	2.32537e-05	4.76259	1;3;4;5	4	NEM316	SA53	GBS_RS05495 aminopeptidase N 1064245:1066794 reverse MW:97245	15979.2	13889.8	8883.9	12917.6	3646.16	0.282263	4.11118	202	3	1640.17	4386.09	3667.7	3231.32	1424.03	0.440694	3.50938	508	3	2500.02	2823.67	2888.92	2737.54	208.265	0.0760777	3.43736	565	3	2957.91	3180.6	1998.43	2712.31	628.186	0.231605	3.43334	563	3	3275.9	3856.75
GBS_RS05555	Cluster0674	8	2	50.4179	0.0373581	2.01876	5	1	NEM316	SA16	GBS_RS05555 tRNA pseudouridine(55) synthase TruB 1075904:1076788 reverse MW:32907	5387.17	6433.79	3977.55	5266.17	1232.59	0.234057	3.72149	426	3	1900.98	2801.6	3123.25	2608.61	633.579	0.24288	3.41641	568	3	2866.54	4142.38	3419.02	3475.98	639.824	0.18407	3.54108	491	3	3941.38	3353.13	3202.64	3499.05	390.388	0.11157	3.54395	510	3	3305.37	3776.78
GBS_RS05565;SaSA53_0867	Cluster1477	12	3	63.6159	0.000182569	353.231	1;3	2	NEM316	SA16	GBS_RS05565 hypothetical protein 1077324:1078595 reverse MW:49630	588.177	525.183	1073.76	729.04	300.192	0.411764	2.86275	917	3										79.845	13.8607	5.95926	33.2216	40.5698	1.22119	1.52142	1197	3										23.8651	42.1011
GBS_RS05590	Cluster0678	37	3	228.322	0.277068	4.80326	3;5	2	NEM316	SA53	GBS_RS05590 DNA topoisomerase I 1083790:1085910 reverse MW:80372	2456.76	1848.02	446.354	1583.71	1030.93	0.650961	3.19968	750	3	1274.83	332.952	76.6567	561.478	630.929	1.12369	2.74933	888	3	948.645	481.507	630.922	687.025	238.569	0.34725	2.83697	883	3	247.207	214.84	527.102	329.716	171.705	0.520767	2.51814	997	3	1248.76	419.325
GBS_RS05625	Cluster0685	2	1	7.9375	2.45737e-08	Infinity	1	1	SA81	NEM316	GBS_RS05625 ribonuclease HII 1091574:1092335 reverse MW:28154																																					79.9812	35.4536
GBS_RS05670	Cluster1926	15	5	102.342	0.00191645	8.85443	1;2;3;4;5	5	NEM316	SA53	GBS_RS05670 hypothetical protein 1102010:1102552 reverse MW:21181	7477.8	6963.29	1488.01	5309.7	3319.67	0.625207	3.72507	422	3	457.712	3103.4	1364.16	1641.76	1344.51	0.818947	3.21531	687	3	4417.59	4652.71	4035.52	4368.61	311.502	0.0713045	3.64034	432	3	459.883	900.488	438.628	599.667	260.736	0.434801	2.77791	911	3	4236	4131.23
GBS_RS05685	Cluster1928	9	1	41.5105	0.986989	1.95617	1;2;3;5	4	SA16	SA20	GBS_RS05685 hypothetical protein 1103654:1104463 reverse MW:28629	3634.56	3360.58	2178.7	3057.95	773.677	0.253005	3.48543	570	3	1903.3	1258.6	10800.2	4654.04	5332.5	1.14578	3.66783	414	3	1654.05	2365.47	3117.96	2379.16	732.054	0.307694	3.37642	603	3	1945.82	4304.51	1977.6	2742.64	1352.71	0.493214	3.43817	560	3	3082.01	1928.32
GBS_RS05705	Cluster1931	7	1	39.0969	0.00126154	Infinity	2;3	2	SA95	SA53	GBS_RS05705 hypothetical protein 1105903:1106208 reverse MW:10221	2698.07	3481.02	2954.15	3044.41	399.203	0.131126	3.4835	571	3		2403.93	84.9444	1244.44	1639.77	1.31768	3.09497	739	2	6.7438	632.792	1268.07	635.869	630.67	0.991823	2.80337	903	3										2359.73	3317.83
GBS_RS05710	Cluster1932	5	2	24.3298	0.460912	1.80873	2	1	NEM316	SA53	GBS_RS05710 hypothetical protein 1106337:1107251 reverse MW:32800	8735.04	7099.78	4147	6660.61	2325.34	0.349118	3.82351	352	3	803.238	7472.11	4338.92	4204.76	3336.46	0.793497	3.62374	439	3	5833.57	5842.93	4526.88	5401.13	757.133	0.140181	3.73248	376	3	3892.26	5238.48	1916.7	3682.48	1670.8	0.453716	3.56614	493	3	4299.5	4215.52
GBS_RS05750	Cluster1939	4	1	17.4696	0.00234764	Infinity	3	1	SA20	NEM316	GBS_RS05750 type VII secretion protein EsaA 1114382:1117393 reverse MW:112541																			1095.33	2640.03	582.876	1439.41	1070.87	0.743963	3.15819	726	3										135.552
GBS_RS05785	Cluster0698	12	1	74.688	0.0298649	8.61614	2;3;5	3	NEM316	SA16	GBS_RS05785 dihydroorotase 1124502:1125794 reverse MW:46380	121.54	213.911	193.865	176.439	48.5889	0.275387	2.24659	1120	3		40.757	20.6761	30.7166	14.1993	0.462269	1.48737	1188	2	99.8941	84.7784	90.3445	91.6724	7.64484	0.0833931	1.96224	1144	3	222.06	72.5449	116.558	137.054	76.836	0.560625	2.13689	1088	3	59.8577	47.2926
GBS_RS05830	Cluster0706	28	2	211.827	0.114103	2.04418	1;5	2	SA53	SA95	GBS_RS05830 formate--tetrahydrofolate ligase 1135730:1137400 reverse MW:59933	1674.33	2642.35	3995.66	2770.78	1165.98	0.420814	3.4426	594	3	1933.19	3523.69	2939.85	2798.91	804.56	0.287455	3.44699	542	3	2801.43	2635.79	2408.05	2615.09	197.504	0.0755246	3.41749	578	3	5835.3	4232.08	3174.73	4414.04	1339.59	0.303484	3.64484	440	3	2761.82	3385.84
GBS_RS05885	Cluster0715	91	3	650.24	0.00939071	27.1111	1;2;3;4;5	5	SA95	SA16	GBS_RS05885 phosphoglucomutase 1145668:1147386 forward MW:63258	3253.79	2407.19	1658.6	2439.86	798.097	0.327108	3.38736	624	3		241.71	46.3294	144.02	138.155	0.959278	2.15842	1111	2	1960.83	353.41	239.492	851.246	962.619	1.13084	2.93005	838	3	91.4307	271.19	197.769	186.797	90.3804	0.483844	2.27137	1055	3	861.476	958
GBS_RS05895	Cluster1941	2	1	10.8908	0.000889433	Infinity	4	1	SA95	SA53	GBS_RS05895 ABC transporter ATP-binding protein 1147661:1149394 reverse MW:64179	211.488	172.865	18.2728	134.208	102.244	0.761826	2.12778	1140	3		33.7018	25.4721	29.5869	5.81929	0.196685	1.4711	1189	2	2.489	16.2795	10.0715	9.61332	6.90666	0.718447	0.982874	1219	3										27.1275	7.63556
GBS_RS05945	Cluster0724	8	4	48.157	0.465839	2.71974	5	1	SA95	SA53	GBS_RS05945 FAD:protein FMN transferase 1157633:1158571 forward MW:35101	1831.88	1595.13	177.308	1201.44	894.789	0.744764	3.0797	807	3	39.1315	946.007	663.694	549.611	464.077	0.844373	2.74006	894	3	935.043	728.016	557.67	740.243	188.983	0.255299	2.86937	868	3	329.277	712.133	340.124	460.512	217.978	0.47334	2.66324	953	3	1060.63	764.155
GBS_RS05955;SaSA53_0932	Cluster1481	12	2	79.8775	0.805855	1.56864	2;4;5	3	NEM316	SA81	GBS_RS05955 NAD(P)H-dependent oxidoreductase 1159215:1160450 forward MW:45707	2283.84	4452.52	5384.6	4040.32	1590.94	0.393767	3.60642	496	3	652.323	3810.49	4054.69	2839.17	1897.79	0.668433	3.45319	539	3	2041.39	2598.78	3157.73	2599.3	558.173	0.21474	3.41486	579	3	1965.07	3653.81	3203.04	2940.64	874.416	0.297355	3.46844	540	3	2625.45	2932.61
GBS_RS06000	Cluster1945	2	1	9.0196	0.236965	38.8348	1	1	SA53	SA16	GBS_RS06000 hypothetical protein 1168856:1169419 reverse MW:21756		29.6892	867.615	448.652	592.503	1.32063	2.65191	997	2		18.5128	20.8751	19.694	1.67043	0.0848192	1.29433	1198	2	34.8962	16.7872	11.4275	21.037	12.298	0.58459	1.32298	1209	3	319.339	170.262	1040.02	509.874	465.132	0.91225	2.70746	943	3	303.176	14.6439
GBS_RS06055	Cluster1759	3	1	19.7589	0.348018	12.8079	1	1	SA81	SA95	GBS_RS06055 ATPase AAA 1181463:1183814 reverse MW:89655											122.554	26.0568	74.3056	68.234	0.918289	1.87102	1157	2	111.4	62.0383	13.2524	62.2301	49.0739	0.788588	1.794	1171	3	185.75	34.0924		109.921	107.238	0.97559	2.04108	1105	2	108.241	81.1128
GBS_RS06070	Cluster1953	11	1	52.9294	0.140131	21.8433	1;2;3;4	4	NEM316	SA53	GBS_RS06070 hypothetical protein 1184735:1184962 reverse MW:8606	569.87	560.029	35.861	388.587	305.509	0.786206	2.58949	1015	3		91.2772	60.4668	75.872	21.7862	0.287144	1.88008	1156	2	151.343	17.9718	9.15761	59.491	79.6686	1.33917	1.77445	1172	3	38.8307		14.5386	26.6846	17.1771	0.643709	1.42626	1181	2	190.586	461.716
GBS_RS06080	Cluster1761	2	1	10.7338	0.345716	Infinity	2;3	2	SA81	SA20	GBS_RS06080 membrane protein 1185717:1186469 reverse MW:27932	12.0476		20.7135	16.3805	6.12772	0.374086	1.21433	1230	2																													30.5499
GBS_RS06095	Cluster1590	13	6	58.1081	0.00501686	2.26424	1	1	SA53	NEM316	GBS_RS06095 cell wall surface anchor protein 1187611:1190409 reverse MW:101612	2354.28	3743.57	2196.73	2764.86	851.242	0.307879	3.44167	595	3	4399.22	5150.69	4205.65	4585.18	499.21	0.108875	3.66136	417	3	3525.09	3636.09	2724.67	3295.28	497.272	0.150904	3.51789	508	3	7121.09	5978.88	5680.92	6260.3	760.211	0.121434	3.79659	356	3	4575.69	4115.61
GBS_RS06120	Cluster1958	4	2	28.0262	1.16221e-05	16.5345	3;4;5	3	SA53	SA95	GBS_RS06120 hypothetical protein 1194325:1194510 reverse MW:6837	8210.41	9251.25	5193.79	7551.82	2107.38	0.279056	3.87805	309	3	77583.9	22949.9	47441.6	49325.1	27365.7	0.554802	4.69307	37	3	57036.2	55965	57076.1	56692.4	630.258	0.0111171	4.75353	22	3	73584.1	73203.1	43209.4	63332.2	17427.9	0.275182	4.80162	23	3	24945.5	6265.88
GBS_RS06170	Cluster1962	37	12	274.255	1.01324e-05	12.2611	1;2;3;4;5	5	NEM316	SA53	GBS_RS06170 phosphate acetyltransferase 1203963:1204955 reverse MW:35849	12647.3	10448.9	20770.6	14622.3	5436.87	0.371821	4.16501	179	3	787.789	2023.14	2288.02	1699.65	800.724	0.471111	3.23036	676	3	2571.83	2670.65	1432.94	2225.14	687.84	0.309122	3.34736	623	3	496.014	2139.58	942.113	1192.57	849.928	0.712686	3.07648	757	3	1634.3	1204.22
GBS_RS06185	Cluster0734	7	4	53.4601	0.234421	2.69018	2;4;5	3	NEM316	SA20	GBS_RS06185 GTP pyrophosphokinase 1206673:1207344 reverse MW:26256	3235.59	1812.67	693.379	1913.88	1274.13	0.665729	3.28192	693	3	339.2	1084.51	714.528	712.746	372.658	0.522849	2.85293	844	3	1184.51	627.145	322.646	711.433	437.07	0.614352	2.85213	876	3	2769.47	816.227	1000.66	1528.79	1078.41	0.705405	3.18435	704	3	978.252	1338.01
GBS_RS06200;SaSA20_0917	Cluster0737	15	3	83.9828	0.0753302	3.24958	4;5	2	NEM316	SA16	GBS_RS06200 cysteine desulfurase 1209181:1210296 forward MW:40923	1331.22	979.753	709.769	1006.92	311.617	0.309477	3.00299	845	3	19.7761	564.429	345.376	309.86	274.058	0.884456	2.49117	1009	3	377.098	216.554	365.958	319.87	89.6474	0.280262	2.50497	1013	3	1025.92	645.465	853.527	841.639	190.508	0.226353	2.92513	834	3	476.683	783.923
GBS_RS06205;SaSA20_0918	Cluster0738	21	8	137.146	0.00146059	2.77209	2;3;5	3	NEM316	SA16	GBS_RS06205 cysteine desulfurase 1210298:1210645 forward MW:13402	18592.3	16840.5	12897.2	16110	2916.95	0.181065	4.2071	164	3	2839.12	7140.93	7454.46	5811.5	2578.93	0.443763	3.76429	358	3	4473.48	7354.01	6319.14	6048.88	1459.16	0.241228	3.78167	349	3	6971.96	8102.22	5211.75	6761.98	1456.63	0.215415	3.83007	335	3	7919.27	6511.28
GBS_RS06290;SaSA20_0941	Cluster0753	5	1	32.247	0.0340844	56.6959	2;4;5	3	NEM316	SA20	GBS_RS06290 GTP cyclohydrolase I FolE 1226360:1226923 reverse MW:21306	761.899	521.358	70.4197	451.226	351.034	0.777956	2.65439	993	3																			78.2322	141.927		110.08	45.0394	0.409152	2.04171	1104	2	26.7528	9.58163
GBS_RS06305	Cluster0756	17	4	87.5233	0.0875791	3.74004	2;5	2	SA53	SA95	GBS_RS06305 homoserine kinase 1229080:1229946 reverse MW:31474	3272.93	5067.45	12415.4	6918.6	4844.22	0.700173	3.84002	340	3	26625	7459.74	9102.9	14395.9	10622.5	0.737888	4.15824	159	3	9260.65	5238.89	6854.34	7117.96	2023.8	0.284322	3.85236	313	3	10474.3	15278.6	26077	17276.6	7990.98	0.462531	4.23746	142	3	6052.98	15272.9
GBS_RS06335;SaSA20_0950	Cluster0759	14	4	101.266	0.0025205	93.915	3;4;5	3	SA95	SA81	GBS_RS06335 hypothetical protein 1236572:1237258 reverse MW:25531	6677.15	5017.48	3982.62	5225.75	1359.28	0.260113	3.71815	430	3	28.3467	1887.92	1509.87	1142.05	982.84	0.860596	3.05768	759	3	643.308	878.029	370.795	630.711	253.851	0.402485	2.79983	906	3	364.586	1170.49	91.462	542.18	561.009	1.03473	2.73414	930	3	99.2923	70.3401
GBS_RS06355	Cluster0762	7	2	58.5942	6.62103e-05	37.6178	3;4;5	3	NEM316	SA53	GBS_RS06355 2-Cys peroxiredoxin 1240123:1240617 reverse MW:18388	5128.91	3287.68	1835.37	3417.32	1650.59	0.483007	3.53369	544	3	20.5602	266.592	97.5876	128.247	125.849	0.981302	2.10805	1122	3	416.881	493.599	127.859	346.113	192.867	0.557237	2.53922	1003	3	42.5689	172.359	57.6026	90.8433	70.9933	0.781492	1.95829	1122	3	263.222	440.762
GBS_RS06365;SaSA20_0955;SaSA53_0993	Cluster0763	9	3	64.7383	0.0144347	78.7329	3;4	2	NEM316	SA53	GBS_RS06365 hydrolase 1241349:1242113 reverse MW:29072	909.621	812.697	1507.43	1076.58	376.256	0.349492	3.03205	830	3		171.349	14.7975	93.073	110.698	1.18937	1.96882	1137	2	57.1665	60.6248		58.8957	2.44541	0.041521	1.77008	1174	2	12.6904	28.3312		20.5108	11.0597	0.539215	1.31198	1186	2	144.071	129.383
GBS_RS06385	Cluster0767	29	4	252.237	1.55192e-07	11.9274	1;2;3;4;5	5	SA95	SA20	GBS_RS06385 Asp23/Gls24 family envelope stress response protein 1243752:1244294 reverse MW:19505	4410.97	5600.01	10256.7	6755.88	3089.51	0.457307	3.82968	347	3	872.853	1190.77	916.999	993.542	172.228	0.173348	2.99719	779	3	482.457	788.133	574.375	614.988	156.833	0.255018	2.78887	910	3	2151.08	2463.06	1472.2	2028.78	506.625	0.249719	3.30723	633	3	1366.14	1723.34
GBS_RS06460	Cluster1965	5	2	29.1444	0.027503	31.3987	3;4	2	SA95	SA53	GBS_RS06460 phage repressor protein 1257649:1258437 forward MW:29788	195.066	238.798	98.9085	177.591	71.5633	0.402968	2.24942	1119	3		67.167	46.984	57.0755	14.2715	0.250046	1.75645	1169	2	22.7345	39.2936	38.5011	33.5098	9.34005	0.278726	1.52517	1196	3	23.0912	10.1943	8.72157	14.0024	7.90555	0.564586	1.1462	1198	3	191.255	266.663
GBS_RS06510;SaSA20_0975;SaSA95_1015	Cluster0005	26	9	145.401	0.0598147	3.22241	2;3;4;5	4	NEM316	SA20	GBS_RS06510 DNA topoisomerase IV subunit A 1264403:1266862 reverse MW:92910	15015.5	11485.7	6736.45	11079.2	4154.47	0.374978	4.04451	223	3	1018.92	6698.94	6215.61	4644.49	3149.12	0.678033	3.66694	415	3	2577.17	4437.15	3300.22	3438.18	937.634	0.272712	3.53633	494	3	3579.24	5344.38	2155.32	3692.98	1597.57	0.432597	3.56738	491	3	4396.05	4882.7
GBS_RS06535	Cluster0785	27	4	146.5	0.012086	4.24288	1;2;3	3	SA53	SA16	GBS_RS06535 N-acylneuraminate cytidylyltransferase 1271114:1272355 reverse MW:47670	1665.11	1819.95	2200.5	1895.19	275.511	0.145374	3.27765	698	3	1434.98	1354.75	1692.64	1494.12	176.535	0.118153	3.17439	707	3	2810.44	1861.16	1967.21	2212.93	520.166	0.235057	3.34497	624	3	6244.38	2996.19	9777.59	6339.39	3391.7	0.53502	3.80205	351	3	2411.83	1858
GBS_RS06560	Cluster0790	11	6	68.0276	0.0462479	2.00142	2;4;5	3	SA16	SA20	GBS_RS06560 capsular polysaccharide biosynthesis protein 1276645:1277601 reverse MW:37486	1037.73	1101.33	612.569	917.211	265.738	0.289724	2.96247	874	3	1730.96	848.571	826.221	1135.25	516.018	0.454542	3.05509	761	3	408.572	806.916	486.18	567.223	211.176	0.372298	2.75375	920	3	507.628	475.886	738.557	574.024	143.371	0.249765	2.75893	921	3	716.604	618.257
GBS_RS06565	Cluster1748	9	2	43.4951	0.0154056	41.1595	3;4	2	SA95	SA53	GBS_RS06565 hypothetical protein 1277685:1278632 reverse MW:37239	303.582	247.004	36.8438	195.81	140.545	0.717763	2.29183	1110	3										149.114	71.6162	49.5141	90.0813	52.3043	0.580635	1.95463	1147	3	9.41092	15.7388		12.5749	4.47448	0.355828	1.0995	1201	2	117.742	91.435
GBS_RS06570	Cluster0791	8	1	39.5274	0.712568	1.70902	3	1	NEM316	SA20	GBS_RS06570 hypothetical protein 1278666:1279634 reverse MW:37354	243.87	180.275	226.068	216.738	32.8078	0.151371	2.33593	1097	3	43.1571	195.837	278.902	172.632	119.573	0.692648	2.23712	1087	3	77.9049	156.111	146.443	126.82	42.6363	0.336197	2.10319	1120	3	156.364	162.531	135.643	151.512	14.085	0.0929628	2.18045	1081	3	143.111	166.737
GBS_RS06600	Cluster1485	23	7	182.897	0.00138708	7.30774	1;2;3;4;5	5	SA16	SA81	GBS_RS06600 capsular polysaccharide biosynthesis protein CpsC 1283829:1284521 reverse MW:25203	9855.71	7737.15	5617.27	7736.71	2119.22	0.273917	3.88856	297	3	12453.8	30954.2	38280.1	27229.3	13310	0.48881	4.43504	80	3	4827.85	6536.93	8309.72	6558.17	1741.03	0.265476	3.81678	327	3	8456.79	18084.6	7317.51	11286.3	5915.01	0.524087	4.05255	228	3	3481.49	3554.17
GBS_RS06625	Cluster1968	14	7	128.778	2.70329e-05	18.8037	3;4;5	3	NEM316	SA53	GBS_RS06625 purine-nucleoside phosphorylase 1288638:1289348 reverse MW:26076	30250.8	26628.6	10021.2	22300.2	10787	0.483719	4.34831	118	3	1131.89	2297.17	1815.44	1748.16	585.547	0.334949	3.24258	666	3	5762.44	5542.33	1272.21	4192.32	2531.29	0.603791	3.62245	443	3	1030.76	1789.51	737.564	1185.95	542.872	0.457754	3.07407	758	3	2161.59	1385.35
GBS_RS06635	Cluster1724	16	5	114.259	0.170429	5.49747	3;4;5	3	NEM316	SA16	GBS_RS06635 purine-nucleoside phosphorylase 1290590:1291399 reverse MW:29073	725.919	1025.21	1262.82	1004.65	269.04	0.267794	3.00201	847	3		360.902	187.341	274.122	122.726	0.447707	2.43794	1024	2	358.83	331.396	462.764	384.33	69.297	0.180306	2.5847	985	3	547.807	183.378	546.106	425.764	209.914	0.493029	2.62917	959	3	355.499	324.405
GBS_RS06640;SaSA20_1000	Cluster1613	2	1	10.6749	0.222839	5.66205	4	1	NEM316	SA53	GBS_RS06640 arsenate reductase (glutaredoxin) 1291438:1291845 reverse MW:15472	11004	10741.3	8074.45	9939.93	1620.88	0.163068	3.99738	250	3		5001.48	1933.56	3467.52	2169.34	0.625618	3.54002	485	2	3182.11	1790.15	3103.05	2691.77	781.826	0.290451	3.43004	569	3	2964.11	1516.24	786.256	1755.54	1108.47	0.631416	3.24441	672	3	6073.12	8720.45
GBS_RS06665	Cluster0804	62	1	429.443	0.00396966	2.72401	1;2;3;4;5	5	NEM316	SA20	GBS_RS06665 ribonuclease J 1295718:1297379 reverse MW:61453	7126.26	6906.99	3083.86	5705.7	2273.23	0.398413	3.75631	400	3	1706.96	3464.63	2942.3	2704.63	902.618	0.333731	3.43211	554	3	2255.85	1994.75	2033.18	2094.59	140.964	0.067299	3.3211	640	3	2032.39	3269.35	2897.62	2733.12	634.676	0.232217	3.43666	561	3	2915.09	2264.87
GBS_RS06700	Cluster0810	24	1	157.768	0.0937596	23.2897	2;3;4;5	4	NEM316	SA81	GBS_RS06700 hypothetical protein 1304909:1306135 reverse MW:47182	43.1302	41.3783	2.65499	29.0545	22.8794	0.787465	1.46321	1221	3	4.92519	1.90083	4.47231	3.76611	1.63117	0.433118	0.575893	1214	3	5.4787	6.97621	3.64893	5.36795	1.6664	0.310436	0.729808	1227	3	5.91616	3.70002	4.55523	4.7238	1.11765	0.236599	0.674292	1215	3	1.47355	1.13112
GBS_RS06710	Cluster0812	3	2	17.6515	0.01707	87.2671	5	1	NEM316	SA53	GBS_RS06710 hypothetical protein 1307407:1307868 reverse MW:17723	784.628	344.876	66.646	398.717	362.006	0.907929	2.60066	1013	3										43.7312	97.8755	120.069	87.2251	39.2673	0.450184	1.94064	1148	3	7.04435	6.66242		6.85338	0.270061	0.0394055	0.835905	1210	2	199.72	99.6015
GBS_RS06730	Cluster0816	19	1	135.429	0.00562394	1.75699	2;3;4;5	4	SA53	SA95	GBS_RS06730 dTDP-4-dehydrorhamnose 3,5-epimerase 1313080:1313673 reverse MW:22644	2245	2143.89	3191.71	2526.87	577.985	0.228736	3.40258	613	3	5065.12	3805.92	4210.04	4360.36	642.916	0.147446	3.63952	432	3	2346.26	3798.56	4171.11	3438.64	964.196	0.2804	3.53639	493	3	5057.63	4009.82	4020.25	4362.57	601.965	0.137984	3.63974	443	3	3232.33	3306.37
GBS_RS06745	Cluster0818	6	2	46.2099	0.091954	1.17497	4;5	2	SA81	SA16	GBS_RS06745 Nif3-like dinuclear metal center hexameric protein 1315712:1316500 reverse MW:29478	8428.01	7551.89	7820.65	7933.52	448.831	0.056574	3.89947	291	3	5605.98	7884.73	7000.55	6830.42	1148.87	0.168198	3.83445	317	3	7695.15	7489.58	7945.95	7710.23	228.558	0.0296435	3.88707	298	3	6944.52	7078.23	6622.8	6881.85	234.096	0.0340164	3.83771	328	3	8303.27	7997.17
GBS_RS06765	Cluster1614	52	6	272.521	0.00754361	3.11437	1;2;3;4;5	5	SA95	SA53	GBS_RS06765 hypothetical protein 1318716:1321280 reverse MW:94264	2647.89	2015.06	1545.37	2069.44	553.268	0.267351	3.31585	669	3	1283.18	908.393	1535.07	1242.22	315.343	0.253855	3.0942	740	3	564.473	839.74	890.512	764.908	175.429	0.229346	2.88361	863	3	842.844	663.994	605.874	704.238	123.505	0.175373	2.84772	873	3	722.758	1103.87
GBS_RS06785	Cluster0825	16	2	107.332	0.0471598	2.12198	2;3;4;5	4	SA16	SA53	GBS_RS06785 cystathionine beta-lyase 1325361:1326008 reverse MW:24627	258.55	187.577	470.81	305.646	147.372	0.482168	2.48522	1051	3	568.946	511.626	522.516	534.363	30.4408	0.0569667	2.72784	899	3	522.082	261.408	283.898	355.796	144.446	0.40598	2.5512	1001	3	203.659	288.416	263.392	251.822	43.5467	0.172927	2.40109	1026	3	411.575	413.425
GBS_RS06790	Cluster0826	12	2	52.4154	0.376522	2.3011	1;3;5	3	SA81	SA53	GBS_RS06790 GTPase HflX 1326001:1327239 reverse MW:47451	4952.51	4158.56	1235.91	3448.99	1957.27	0.56749	3.53769	542	3	245.305	3437.45	2790.62	2157.79	1687.54	0.78207	3.33401	618	3	3442.22	3930.24	2127.82	3166.76	932.248	0.294385	3.50062	522	3	1743.6	2115.86	996.255	1618.57	570.178	0.352273	3.20913	689	3	3907.88	3753.85
GBS_RS06795	Cluster0827	14	1	80.9763	0.000769329	2.66419	5	1	SA81	SA95	GBS_RS06795 tRNA (adenosine(37)-N6)-dimethylallyltransferase MiaA 1327330:1328220 reverse MW:33978	1689.23	2034.72	2466.89	2063.61	389.637	0.188813	3.31463	672	3	2606.39	6701.98	5374.63	4894.33	2089.61	0.426945	3.68969	400	3	4071.1	4779.46	4383.68	4411.41	354.99	0.0804708	3.64458	426	3	3864.23	5564.05	3459.22	4295.83	1116.82	0.259978	3.63305	451	3	5656.74	5563.01
GBS_RS06825	Cluster0831	39	5	298.834	4.71981e-05	632.015	1;2;3;4;5	5	NEM316	SA53	GBS_RS06825 dipeptidase PepV 1334958:1336364 reverse MW:51755	20968.2	35268	63846	40027.4	21831.5	0.545415	4.60236	53	3		199.819	44.686	122.253	109.696	0.897288	2.08726	1125	2	41.196	184.757	69.4773	98.4768	76.0472	0.772235	1.99333	1136	3	30.5751	75.384	84.0397	63.3329	28.6973	0.453118	1.80163	1146	3	466.202	360.896
GBS_RS06910	Cluster0013	13	4	77.92	0.0659443	10.3154	3;4	2	NEM316	SA53	GBS_RS06910 peptidase C5 1351712:1355164 reverse MW:126250	538.365	516.755	727.672	594.264	116.039	0.195265	2.77398	959	3		250.608	75.272	162.94	123.981	0.760901	2.21203	1095	2	358.116	247.911	155.327	253.784	101.522	0.400033	2.40447	1046	3	53.0039	50.6197	69.2044	57.6093	10.1121	0.175529	1.76049	1150	3	401.433	724.703
GBS_RS06940	Cluster0011	7	2	43.5367	0.0105621	16.8924	2	1	SA53	SA16	GBS_RS06940 site-specific integrase 1361845:1363026 reverse MW:45991	27.3596	21.0126	31.2321	26.5347	5.15945	0.194441	1.42381	1222	3										426.506	166.277	98.5386	230.44	173.143	0.751355	2.36256	1061	3	759.029	112.03	213.242	361.434	348.027	0.962906	2.55803	986	3	56.4308	49.4237
GBS_RS07025	Cluster1983	3	3	16.2889	0.129175	5.45183	2	1	SA20	SA16	GBS_RS07025 PTS lactose/cellobiose transporter subunit IIA 1378291:1378608 reverse MW:11559	404.819	412.902	669.255	495.659	150.393	0.303421	2.69518	981	3	7.01375	598.729	248.597	284.78	297.512	1.04471	2.45451	1017	3	2849.1	510.266	1298.35	1552.57	1189.96	0.766446	3.19105	708	3	1837.3	738.525	723.853	1099.89	638.655	0.580653	3.04135	778	3	1494.68	1272.12
GBS_RS07055	Cluster1988	7	3	35.7673	0.00426811	3.61535	1;3;5	3	NEM316	SA16	GBS_RS07055 DeoR/GlpR transcriptional regulator 1382934:1383689 reverse MW:28388	6358.82	5488.57	3002.35	4949.91	1741.87	0.351898	3.6946	449	3	783.829	1924.79	1398.79	1369.14	571.057	0.417093	3.13645	727	3	1240.88	1988.66	1468.46	1566	383.315	0.244774	3.19479	706	3	2806.59	856.19	1364.86	1675.88	1011.71	0.603692	3.22424	680	3	1999.43	2006.81
GBS_RS07060	Cluster1756	4	1	16.1061	0.076134	2.72007	1	1	NEM316	SA20	GBS_RS07060 hypothetical protein 1383844:1385721 reverse MW:74812	19065.4	21568.1	11336	17323.2	5333.86	0.307903	4.23863	149	3	2258.14	13202.8	8311.09	7924	5482.58	0.691895	3.89894	267	3	3305.54	10837.1	4963.28	6368.65	3957.6	0.621418	3.80405	336	3	11971.2	13005.3	6599.94	10525.5	3438.73	0.326705	4.02224	244	3	9518.33	8193.99
GBS_RS07070	Cluster1990	6	2	36.0888	0.0142657	4.36118	5	1	SA95	SA20	GBS_RS07070 hypothetical protein 1386083:1386442 reverse MW:14233	1993.16	2155.06	701.118	1616.45	796.822	0.492946	3.20856	745	3	330.621	525.091	819.296	558.336	246.028	0.440645	2.7469	889	3	545.691	139.683	503.605	396.326	223.253	0.563307	2.59805	978	3	481.173	775.712	683.603	646.83	150.674	0.232942	2.81079	892	3	894.622	749.677
GBS_RS07085	Cluster1993	6	3	26.9765	0.157514	2.24014	2;3	2	NEM316	SA20	GBS_RS07085 toxin PezT 1391052:1391822 reverse MW:29353	6655.05	8877.85	11576.9	9036.62	2464.79	0.272756	3.95601	267	3	8112.73	8905.44	7348.56	8122.24	778.488	0.0958464	3.90968	259	3	825.068	5168.16	6108.65	4033.96	2818.49	0.69869	3.60573	453	3	7960.85	6170.32	8401.64	7510.94	1181.74	0.157336	3.87569	317	3	5023.82	5779.13
GBS_RS07090	Cluster1994	6	1	37.1247	0.129512	30.3958	4	1	SA95	SA20	GBS_RS07090 transcriptional regulator 1391822:1392298 reverse MW:18145	375.059	207.058	219.402	267.173	93.6357	0.350468	2.42679	1070	3		221.521	301.36	261.44	56.4546	0.215937	2.41737	1029	2	38.0899	38.7194		38.4047	0.445127	0.0115904	1.58438	1191	2		75.0896	52.8251	63.9574	15.7434	0.246155	1.80589	1145	2	162.196	424.033
GBS_RS07155	Cluster0839	2	1	11.6779	0.00634379	Infinity	5	1	NEM316	SA53	GBS_RS07155 abortive infection protein 1408678:1409268 forward MW:23040	953.434	542.716	24.2027	506.784	465.656	0.918846	2.70482	976	3										22.8657	60.1457	11.4061	31.4725	25.4843	0.809731	1.49793	1200	3
GBS_RS07165	Cluster0014	17	4	104.747	0.335262	1.77033	1;2	2	SA53	SA16	GBS_RS07165 amidase 1410217:1413012 reverse MW:105497	15471.7	19832	17893.5	17732.4	2184.56	0.123196	4.24877	144	3	5766.54	17688.2	12460.3	11971.7	5975.83	0.499164	4.07816	193	3	16508.8	22582.8	15734.1	18275.2	3750.5	0.205223	4.26186	123	3	28342.1	18037	17202.4	21193.8	6204.63	0.292756	4.32621	110	3	16280.8	16432
GBS_RS07190	Cluster1757	7	1	33.691	0.00260553	Infinity	3	1	NEM316	SA16	GBS_RS07190 conjugal transfer protein TraG 1416864:1418681 reverse MW:69348	47.4558	298.194	21.7714	122.474	152.719	1.24695	2.08804	1151	3										16.0333	88.2314	11.5155	38.5934	43.0471	1.1154	1.58651	1190	3										59.9616	140.178
GBS_RS07210	Cluster1749	6	1	37.2245	0.473496	Infinity	4;5	2	SA95	SA20	GBS_RS07210 hypothetical protein 1420064:1420450 reverse MW:15207											8.65837	13.4711	11.0647	3.40308	0.307562	1.04394	1208	2
GBS_RS07220	Cluster0840	5	2	24.2137	0.000124412	146.963	3;5	2	SA53	NEM316	GBS_RS07220 DNA (cytosine-5-)-methyltransferase 1420873:1422225 reverse MW:50692	16.0331	22.2858	176.525	71.6146	90.9087	1.26942	1.855	1192	3	12692.5	4909.09	5659.71	7753.77	4293.51	0.553732	3.88951	270	3	149.029	449.619	642.858	413.835	248.851	0.601329	2.61683	969	3	11737.6	7452.84	12383.7	10524.7	2679.86	0.254625	4.02221	245	3	1870.7	5958.91
GBS_RS07225	Cluster0019	7	1	40.9329	0.00530663	4.46402	4	1	NEM316	SA16	GBS_RS07225 hypothetical protein 1422311:1423126 reverse MW:31336	575.664	745.042	962.317	761.008	193.82	0.254689	2.88139	912	3	93.8713	226.627	190.929	170.476	68.7004	0.402992	2.23166	1088	3	155.482	226.609	352.339	244.81	99.6827	0.407184	2.38883	1055	3	568.907	398.603	419.033	462.181	92.9899	0.201198	2.66481	952	3	373.787	346.262
GBS_RS07230	Cluster0841	31	1	308.403	0.0080306	Infinity	1;2;3;4;5	5	NEM316	SA81	GBS_RS07230 50S ribosomal protein L7/L12 1423537:1423902 reverse MW:12359	6541.41	8724.01	15437.8	10234.4	4636.56	0.453035	4.01006	239	3	502.682	8719.84	935.127	3385.88	4624.4	1.36579	3.52967	494	3	5532.83	99.0657		2815.95	3842.25	1.36446	3.44962	556	2
GBS_RS07270;SaSA20_1056	Cluster0845	16	5	104.139	0.000652493	2.76234	5	1	NEM316	SA16	engB GTP-binding protein 1431570:1432166 reverse MW:22626	8188.08	7422.87	4735.14	6782.03	1813.48	0.267394	3.83136	344	3	1556.39	2913.67	2895.49	2455.18	778.432	0.317057	3.39008	588	3	3251.01	3383.03	2973.93	3202.65	208.793	0.0651938	3.50551	518	3	2546.68	3112.44	2762.03	2807.05	285.556	0.101728	3.44825	552	3	3369.01	3403.41
GBS_RS07290;SaSA20_1060	Cluster0849	14	4	77.6371	0.182903	5.041	2;3;5	3	SA95	SA81	GBS_RS07290 thymidylate synthase 1434195:1435034 reverse MW:32527	1912.41	2544.35	3438.39	2631.71	766.733	0.291344	3.42024	603	3	3471.45	499.685	916.376	1629.17	1609.01	0.987624	3.21197	691	3	205.949	3822.05	926.033	1651.35	1914.06	1.15909	3.21784	695	3	2957.03	2406.26	2276.37	2546.56	361.364	0.141903	3.40595	575	3	605.551	1753.11
GBS_RS07315	Cluster0854	10	1	49.6958	0.0575623	2.93286	1;5	2	SA95	SA53	GBS_RS07315 diacylglycerol kinase 1438922:1439836 forward MW:33751	7551.94	13156.7	2952.1	7886.92	5110.56	0.647979	3.89691	293	3	2394.74	5959.48	6498.81	4951.01	2230.16	0.450446	3.69469	397	3	9646.25	12427.2	6217.78	9430.41	3110.33	0.329819	3.97453	253	3	4587.06	4795.91	5308.69	4897.22	371.33	0.0758247	3.68995	413	3	6431.71	6822.26
GBS_RS07320;SaSA20_1066	Cluster0855	5	2	31.0344	0.182794	3.54606	5	1	NEM316	SA53	GBS_RS07320 glutathione-dependent reductase 1439937:1440791 forward MW:32916	313.03	216.715	292.612	274.119	50.751	0.185142	2.43794	1064	3	4.65213	134.87	156.344	98.6221	82.0857	0.832325	1.99397	1135	3	163.479	194.079	191.317	182.958	16.9257	0.0925112	2.26235	1089	3	14.0669	127.474	90.3667	77.3025	57.8212	0.747987	1.88819	1138	3	146.623	154.593
GBS_RS07375	Cluster2015	4	1	19.687	0.00413098	203.296	4	1	SA20	SA95	GBS_RS07375 MarR family transcriptional regulator 1451279:1451719 reverse MW:16969	279.428	178.12	71.6397	176.396	103.905	0.589044	2.24649	1121	3	2623.87	91.0945	1968.17	1561.05	1314.55	0.842098	3.19342	698	3	7674.88	6568.1	1781.3	5341.43	3132.43	0.58644	3.72766	382	3	576.608	3829.59	48.0915	1484.76	2047.8	1.37921	3.17166	709	3	96.1959	3.24021
GBS_RS07390	Cluster2018	22	8	141.583	0.0233379	2.28969	2;4;5	3	SA20	SA16	GBS_RS07390 glutamate dehydrogenase 1454577:1455926 reverse MW:48640	15899.5	14327.8	15647.9	15291.7	844.223	0.0552079	4.18446	174	3	4447.76	13385.7	12138.7	9990.72	4840.66	0.484516	3.9996	219	3	23242.7	21651.4	23732.8	22875.7	1088.16	0.0475684	4.35937	100	3	21419.3	15950.9	15163.4	17511.2	3407.37	0.194582	4.24332	137	3	14952.5	18411.5
GBS_RS07415	Cluster0867	20	1	126.765	0.000561158	10.1071	5	1	SA20	NEM316	GBS_RS07415 ABC transporter ATP-binding protein 1460694:1462562 reverse MW:71089	18.8688	23.1769	33.8986	25.3148	7.73961	0.305735	1.40337	1223	3	124.454	104.019	88.1209	105.531	18.2137	0.172591	2.02338	1131	3	254.201	231.998	281.375	255.858	24.7298	0.0966543	2.408	1044	3	57.4788	76.846	66.508	66.9443	9.69094	0.144761	1.82571	1144	3	317.735	234.228
GBS_RS07445	Cluster0873	51	1	371.414	0.00343741	5.5128	2;3;4;5	4	SA53	SA95	GBS_RS07445 PTS fructose transporter subunit IIC 1466533:1468497 reverse MW:67599	29.6404	32.6724	45.8877	36.0668	8.63917	0.239532	1.55711	1214	3	73.6091	72.109	112.553	86.0903	22.9295	0.266342	1.93495	1143	3	78.6196	88.691	83.2852	83.5319	5.04021	0.0603388	1.92185	1153	3	104.88	176.911	151.821	144.537	36.5638	0.252972	2.15998	1083	3	262.842	46.7885
GBS_RS07460	Cluster0010	10	4	70.7963	0.02193	9.86336	1;2;5	3	SA53	SA20	GBS_RS07460 aminoacyltransferase 1470276:1471511 reverse MW:47765	1769.3	1819.61	2559.71	2049.54	442.536	0.21592	3.31166	676	3	3835.09	5696.81	12505.3	7345.73	4564.24	0.621346	3.86604	288	3	481.249	331.577	1946.75	919.858	892.455	0.97021	2.96372	823	3	2074.02	5672.85	19471.8	9072.89	9183.73	1.01222	3.95775	282	3	798.572	3349.15
GBS_RS07465	Cluster0876	22	8	118.109	0.0531199	2.04091	3;4;5	3	SA16	SA95	GBS_RS07465 hypothetical protein 1471655:1473289 reverse MW:60166	1867.58	1961.05	1383.51	1737.38	310.003	0.178431	3.2399	722	3	3031.37	2742.3	4480.99	3418.22	931.664	0.272558	3.5338	492	3	2041.28	4285.92	2389.07	2905.42	1208.13	0.415819	3.46321	544	3	2661.01	2853.76	1886.52	2467.1	511.949	0.207511	3.39219	580	3	2311.3	1460.36
GBS_RS07505	Cluster1706	5	2	25.9056	0.0029795	6.15634	5	1	SA95	SA53	GBS_RS07505 transcriptional regulator 1478199:1479710 reverse MW:59307	133.736	229.698	198.865	187.433	48.9916	0.261382	2.27285	1112	3	123.543	228.069	169.713	173.775	52.3811	0.301431	2.23999	1086	3	465.323	180.32	441.722	362.455	158.174	0.436398	2.55925	995	3	78.9198	125.845	73.1997	92.6549	28.8855	0.311754	1.96687	1120	3	447.18	197.543
GBS_RS07525	Cluster0884	6	1	43.7271	0.0153785	102.655	1;4;5	3	NEM316	SA20	GBS_RS07525 ABC transporter ATP-binding protein 1481757:1482467 reverse MW:26380	6865.48	9027.97	720.53	5537.99	4309.88	0.778238	3.74335	408	3		146.006	25.017	85.5114	85.5521	1.00047	1.93202	1144	2	16.6813	145.162		80.9215	90.8494	1.12269	1.90806	1157	2		153.077	42.6603	97.8685	78.0762	0.797767	1.99064	1115	2	388.881	36.6198
GBS_RS07565;SaSA20_1108	Cluster0892	13	3	84.3336	0.0374872	1.54386	2;3;4;5	4	SA20	SA53	GBS_RS07565 50S ribosomal protein L27 1489854:1490147 reverse MW:10390	2064.04	2242.79	3052.66	2453.16	526.82	0.214752	3.38973	623	3	1922.32	2317.95	2515.24	2251.83	301.938	0.134085	3.35254	608	3	2378.92	2588.69	2737.21	2568.27	180.016	0.0700923	3.40964	580	3	1918.58	1384.61	1687.43	1663.54	267.787	0.160974	3.22103	682	3	1735.37	2014.13
GBS_RS07580;SaSA16_1152	Cluster1491	10	2	54.2748	0.395184	2.80041	2;3;5	3	SA16	SA20	GBS_RS07580 metallophosphatase 1491018:1492196 reverse MW:44274	611.672	549.621	642.284	601.192	47.2123	0.0785311	2.77901	955	3	354.673	691.849	1709.54	918.687	705.342	0.767772	2.96317	801	3		545.102	439.063	492.082	74.9809	0.152375	2.69204	943	2	437.551	873.187	467.188	592.642	243.411	0.410721	2.77279	913	3	551.714	500.781
GBS_RS07585	Cluster0895	29	2	211.779	6.38327e-05	13.2677	2;3;5	3	NEM316	SA20	GBS_RS07585 tRNA 4-thiouridine(8) synthase ThiI 1492298:1493512 reverse MW:45301	12082.2	10263.3	3827.5	8724.32	4337.19	0.497138	3.94073	272	3	295.948	979.407	1504.95	926.77	606.219	0.65412	2.96697	797	3	475.844	834.656	662.183	657.561	179.451	0.272903	2.81794	895	3	695.998	1269.09	420.816	795.301	432.767	0.544154	2.90053	852	3	1247.21	1057.02
GBS_RS07590;SaSA20_1113	Cluster0896	34	11	175.536	0.184814	2.83825	2;3;5	3	NEM316	SA53	GBS_RS07590 cysteine desulfurase 1493514:1494659 reverse MW:41836	5883.92	4778.53	2284.85	4315.77	1843.62	0.427183	3.63506	484	3	514.475	4017.07	2008.24	2179.93	1757.6	0.806263	3.33844	612	3	3960.6	2592.2	1826.45	2793.08	1081.16	0.387085	3.44608	560	3	1208.14	2654.24	699.34	1520.57	1014.21	0.66699	3.18201	706	3	2662.73	3318.96
GBS_RS07600	Cluster0898	18	2	126.265	0.0266518	3.14296	2;5	2	SA95	SA53	GBS_RS07600 glutathione-disulfide reductase 1495401:1496750 reverse MW:48856	3482.92	2605.37	1583.04	2557.11	950.86	0.371849	3.40775	610	3	600.411	2169.82	2227.08	1665.77	923.073	0.554142	3.22162	683	3	1257.13	1489.52	1050.02	1265.55	219.87	0.173734	3.10228	759	3	965.642	1379.79	646.387	997.274	367.725	0.36873	2.99881	796	3	2001.31	1879.42
GBS_RS07610;SaSA53_1157	Cluster0900	3	2	15.5087	0.0108317	150.521	5	1	SA81	SA53	GBS_RS07610 chorismate synthase 1497344:1498510 reverse MW:42639	1159.93	1033.69	406.017	866.546	403.793	0.46598	2.93779	885	3		1039.99	234.552	637.27	569.53	0.893702	2.80432	866	2	432.669	1757.21	861.812	1017.23	675.812	0.664364	3.00742	799	3										1939.57	501.788
GBS_RS07630;SaSA20_1121	Cluster0903	69	23	406.954	4.36921e-05	2.2388	2;3;4;5	4	SA16	SA95	GBS_RS07630 alkaline phosphatase 1501641:1503785 forward MW:81158	5711.29	4871.8	7129.38	5904.15	1141.08	0.193267	3.77116	384	3	8835.27	10907.2	11289.5	10344	1320.51	0.127659	4.01469	216	3	7625.17	7916.84	8577.99	8040	488.203	0.0607218	3.90526	290	3	9453.63	7756.63	7758.93	8323.06	979.1	0.117637	3.92028	298	3	7329.21	7126.22
GBS_RS07670	Cluster0911	28	1	185.884	0.508329	2.49655	2;3;4;5	4	SA95	SA20	GBS_RS07670 peptidase T 1507342:1508562 reverse MW:45337	38.8016	35.1706	57.6395	43.8706	12.0616	0.274937	1.64217	1208	3	19.5415	47.1176	57.0656	41.2416	19.44	0.471368	1.61534	1178	3	32.9649	27.8302	55.5179	38.771	14.7287	0.37989	1.58851	1189	3	42.2466	58.7656	52.9843	51.3322	8.3825	0.163299	1.71039	1158	3	46.4923	93.8423
GBS_RS07685	Cluster0914	15	1	82.1901	0.216257	9.53376	1;3;5	3	SA95	SA53	GBS_RS07685 ABC transporter ATP-binding protein 1512065:1512859 forward MW:29799	2391.7	2008.54	1015.91	1805.38	710.038	0.39329	3.25657	711	3		1593.14	590.67	1091.9	708.853	0.64919	3.03818	766	2	1710.78	491.512	1265.5	1155.93	616.977	0.533748	3.06293	777	3	493.82	934.787	130.046	519.551	402.987	0.775645	2.71563	940	3	1955.77	1256.09
GBS_RS07690;SaSA53_1173	Cluster1726	14	4	74.1198	0.273627	2.13469	3;4	2	SA16	SA95	GBS_RS07690 ferrichrome ABC transporter substrate-binding protein 1512883:1513815 forward MW:34964	1214.09	1143.34	1530.62	1296.02	206.231	0.159127	3.11261	789	3	739.637	2702.49	2419.65	1953.92	1061.07	0.543046	3.29091	637	3	1573.62	2269.51	1748.52	1863.88	362.001	0.194219	3.27042	669	3	1775.42	1813.98	1003.63	1531.01	457.129	0.29858	3.18498	703	3	1515.43	1272.87
GBS_RS07710;SaSA20_1137	Cluster0916	30	13	241.498	0.00688454	3.03573	1;2;3;4;5	5	SA16	SA95	GBS_RS07710 manganese-dependent inorganic pyrophosphatase 1516597:1517532 reverse MW:33597	9488.64	15902.9	9655.91	11682.5	3655.93	0.312942	4.06753	216	3	34162.3	17823.1	40628.4	30871.3	11753.5	0.380725	4.48955	66	3	23687.1	33438	30308.2	29144.4	4978.57	0.170824	4.46456	71	3	10192.9	25957.8	10176.2	15442.3	9106.7	0.589723	4.18871	165	3	21415	14568.6
GBS_RS07715	Cluster0917	5	1	24.5995	0.0322003	Infinity	2;4	2	NEM316	SA53	GBS_RS07715 pyruvate formate lyase-activating protein 1517649:1518437 reverse MW:30169	299.702	328.247	20.3984	216.116	170.096	0.78706	2.33469	1098	3		71.3288	0.104884	35.7168	50.3629	1.41006	1.55287	1185	2	30.7245	28.0248		29.3747	1.90899	0.0649875	1.46797	1203	2										67.3844	50.2117
GBS_RS07720;SaSA20_1139	Cluster0918	14	6	71.8722	0.00395614	2.23135	3;5	2	NEM316	SA53	GBS_RS07720 HlyC/CorC family transporter 1518505:1519839 reverse MW:49840	4017.76	3302.25	1959.43	3093.15	1044.97	0.337835	3.4904	567	3	954.147	2090.67	1668.13	1570.98	574.455	0.365667	3.19617	696	3	2324.19	2197.58	2485.59	2335.79	144.357	0.0618025	3.36843	611	3	1337.83	1506.34	1314.49	1386.22	104.678	0.0755133	3.14183	728	3	2519.66	2497.96
GBS_RS07745	Cluster1753	15	7	89.635	2.74628e-05	9.47417	3;4;5	3	NEM316	SA16	GBS_RS07745 cell wall surface anchor protein 1523114:1524040 reverse MW:34271	7009.91	6716.19	7376.19	7034.1	330.661	0.0470083	3.84721	330	3	233.786	1202.92	790.641	742.45	486.363	0.655078	2.87067	835	3	1956.13	1688.13	1487.94	1710.73	234.911	0.137316	3.23318	689	3	1196.92	903.711	558.22	886.283	319.705	0.360726	2.94757	822	3	1239.01	1177.86
GBS_RS07755	Cluster1438	12	2	78.7309	5.68985e-06	332.07	3;5	2	NEM316	SA16	GBS_RS07755 class C sortase 1524921:1525799 reverse MW:33355	5893.72	3771.48	2048.98	3904.73	1925.83	0.493204	3.59159	510	3		7.51453	27.7617	17.6381	14.3169	0.811702	1.24645	1202	2	70.8475	16.6033	18.6439	35.3649	30.7458	0.869387	1.54857	1194	3	25.2666	26.7983	50.023	34.0293	13.8721	0.407652	1.53185	1176	3	53.1896	53.2705
GBS_RS07760	Cluster2020	86	30	644.062	8.32537e-09	49.1391	1;2;3;4;5	5	NEM316	SA53	GBS_RS07760 cell wall surface anchor protein 1525911:1527935 reverse MW:73218	51911.1	61769.7	55156.5	56279.1	5024.26	0.089274	4.75035	39	3	514.505	2427.53	1549.44	1497.16	957.584	0.6396	3.17527	706	3	1765.7	2055.44	1487.65	1769.6	283.915	0.160441	3.24787	682	3	1064.52	1404.8	966.586	1145.3	230.001	0.200822	3.05892	767	3	1850.98	1704.86
GBS_RS07765	Cluster1754	95	27	628.527	3.18013e-05	27.6109	1;2;3;4;5	5	NEM316	SA53	GBS_RS07765 cell wall surface anchor protein 1528058:1530763 reverse MW:101217	28190.1	26000.7	19314.6	24501.8	4623.7	0.188708	4.3892	109	3	3276.18	812.209	890.936	1659.78	1400.4	0.84373	3.22005	685	3	1194.29	969.522	827.813	997.207	184.799	0.185317	2.99879	802	3	1199.06	772.952	690.184	887.397	273.059	0.307707	2.94812	821	3	673.427	1076.97
GBS_RS07770	Cluster1706	6	5	34.8896	0.000372618	2.02143	1;4	2	NEM316	SA95	GBS_RS07770 transcriptional regulator 1531047:1532576 forward MW:59793	5790.2	7320.86	9985.81	7698.96	2123.2	0.275778	3.88643	299	3	6770.63	5636.17	6838.87	6415.22	675.544	0.105303	3.80721	327	3	5115.97	4958.64	4363.89	4812.83	396.674	0.08242	3.6824	406	3	6801.73	5880.38	6306.51	6329.54	461.108	0.0728501	3.80137	353	3	4624.86	4718.03
GBS_RS07795;SaSA20_1156	Cluster0927	7	3	36.6007	0.950857	2.29708	1;2;5	3	SA16	SA20	GBS_RS07795 glycosyl transferase family 2 1537392:1538318 reverse MW:36308	1138.89	610.549	565.676	771.703	318.78	0.413086	2.88745	909	3	418.985	866.72	3902.92	1729.54	1895.46	1.09594	3.23793	670	3	794.453	778.37	685.962	752.928	58.5492	0.077762	2.87675	866	3	479.222	2582.37	670.269	1243.95	1163.03	0.934948	3.0948	751	3	1156.3	612.619
GBS_RS07800	Cluster0928	9	1	49.7269	0.0239886	2.63071	4;5	2	NEM316	SA20	GBS_RS07800 glycosyl transferase family 2 1538348:1539283 reverse MW:35986	3313.09	3864.78	3561.66	3579.84	276.295	0.0771809	3.55386	530	3	4037.49	1420.81	1789.33	2415.88	1416.39	0.586285	3.38307	592	3	1317.11	1096.28	1668.98	1360.79	288.838	0.212258	3.13379	740	3	1669.27	1743.3	2854.71	2089.09	664.075	0.317877	3.31996	621	3	1771.05	1510.37
GBS_RS07805	Cluster0929	60	1	450.983	0.0229026	Infinity	1;3;4;5	4	NEM316	SA16	GBS_RS07805 nucleotide sugar dehydratase 1539285:1540343 reverse MW:39367	227.044	183.844		205.444	30.547	0.148688	2.31269	1103	2
GBS_RS07820	Cluster0932	37	1	210.05	0.000551894	Infinity	2;3;5	3	SA53	NEM316	GBS_RS07820 hypothetical protein 1541914:1543647 reverse MW:66657										25.1897		20.1139	22.6518	3.5891	0.158447	1.3551	1195	2	197.936	196.509	35.4595	143.302	93.3969	0.65175	2.15625	1110	3	503.278	597.751	4553.99	1885	2311.89	1.22646	3.27531	655	3	198.079
GBS_RS07840	Cluster0936	13	1	73.7078	0.0822986	1.68585	1;2	2	SA53	NEM316	GBS_RS07840 rhamnosyltransferase 1545654:1546808 reverse MW:44282	427.997	600.913	405.488	478.133	106.925	0.22363	2.67955	984	3	551.338	868.319	776.471	732.042	163.094	0.222793	2.86454	838	3	360.684	722.656	668.145	583.828	195.161	0.334279	2.76629	915	3	892.052	851.567	674.566	806.062	115.664	0.143492	2.90637	847	3	677.108	723.104
GBS_RS07845;SaSA20_1166	Cluster0937	31	14	235.799	0.00493138	2.78507	1;2;3;4;5	5	SA53	SA20	GBS_RS07845 NAD(P)-dependent oxidoreductase 1546925:1547779 reverse MW:32344	13332.1	12653.9	16291.6	14092.5	1934.4	0.137264	4.14899	187	3	22639.8	19671.9	25838.2	22716.6	3083.83	0.135752	4.35634	102	3	6373.15	13178	17380	12310.4	5554.46	0.451202	4.09027	197	3	31609.5	42116.1	29130.3	34285.3	6894.02	0.201078	4.53511	64	3	15195.5	17658.8
GBS_RS07850;SaSA20_1167	Cluster0938	3	2	20.7702	0.000101516	19.5629	1;5	2	NEM316	SA16	GBS_RS07850 aromatic ring hydroxylase 1547869:1548210 reverse MW:12934	2863.52	4268.6	5060.32	4064.15	1112.58	0.273754	3.60897	494	3	43.2198	437.43	142.595	207.748	205.022	0.986879	2.31754	1063	3	318.267	357.53	144.75	273.516	113.229	0.413976	2.43698	1034	3	295.81	819.293	351.822	488.975	287.431	0.587824	2.68929	948	3	656.552	326.85
GBS_RS07895	Cluster0946	20	1	142.062	0.189724	2.12044	2;3;4;5	4	SA95	SA20	GBS_RS07895 sulfurtransferase 1556192:1557178 reverse MW:38192	491.494	310.126	225.074	342.231	136.081	0.397628	2.53432	1036	3	87.1869	316.13	519.109	307.475	216.091	0.702792	2.48781	1012	3	246.006	189.253	223.336	219.532	28.567	0.130127	2.3415	1070	3	629.612	373.309	385.45	462.79	144.599	0.312451	2.66538	951	3	276.2	227.446
GBS_RS07965	Cluster0016	34	13	185.132	0.0749821	3.07569	4;5	2	SA95	SA16	GBS_RS07965 accessory Sec system translocase SecA2 1573656:1576043 reverse MW:90166	1827.55	1858.16	2013.66	1899.79	99.7912	0.0525275	3.27871	697	3	463.623	2713.42	1862.7	1679.92	1135.98	0.676215	3.22529	679	3	4296.2	2253.42	4847.39	3799.01	1366.59	0.359723	3.57967	467	3	4506.48	3417.72	3459.91	3794.7	616.78	0.162537	3.57918	485	3	6132.61	3781.38
GBS_RS08000	Cluster1589	4	2	39.528	0.0740855	2.72603	5	1	SA16	SA95	GBS_RS08000 glycosyl transferase family 8 1583607:1584791 reverse MW:46520	696.366	920.705	3069.45	1562.17	1310.15	0.838672	3.19373	754	3	1604.04	2812.72	2234.56	2217.1	604.531	0.272667	3.34579	609	3	1602.94	1945.45	2190.84	1913.07	295.287	0.154352	3.28173	663	3	1569.81	1308.1	1094.28	1324.06	238.165	0.179874	3.12191	741	3	1249.8	1864.69
GBS_RS08005	Cluster1589	5	2	23.3672	0.869608	1.56283	3	1	SA95	NEM316	GBS_RS08005 glycosyl transferase 1584781:1586022 reverse MW:49705	2038.94	1833.3	1541.07	1804.44	250.184	0.13865	3.25634	712	3	667.385	3782.06	3359.96	2603.13	1689.64	0.649079	3.4155	569	3	2699.97	1872.77	2689.15	2420.63	474.495	0.196021	3.38393	597	3	2167.13	2183.27	2735.66	2362.02	323.68	0.137035	3.37328	591	3	3669.44	2381.14
GBS_RS08010	Cluster1729	2	1	12.0629	0.00597757	24.9598	4	1	NEM316	SA16	GBS_RS08010 glycosyl transferase 1586019:1587224 reverse MW:46479	1450.55	1014.85	283.268	916.221	589.857	0.643794	2.962	875	3		97.1	13.0237	55.0618	59.4509	1.07971	1.74085	1173	2	248.454	126.546	96.8839	157.295	80.3271	0.51068	2.19671	1100	3	53.3584	95.0504	32.7615	60.3901	31.7342	0.525487	1.78097	1148	3	453.348	308.087
GBS_RS08035	Cluster0959	38	1	205.43	0.00112632	5.10702	1;3;4	3	SA95	SA16	GBS_RS08035 excinuclease ABC subunit B 1594479:1596470 reverse MW:76018	2744.9	2761.87	3893.83	3133.53	658.494	0.210144	3.49603	562	3	266.195	1021.99	662.736	650.307	378.051	0.581342	2.81312	861	3	911.93	854.175	1130.07	965.392	145.509	0.150726	2.9847	815	3	1284.35	931.041	1797.52	1337.64	435.692	0.325717	3.12634	734	3	1230.49	3513
GBS_RS08065	Cluster0964	64	1	456.786	0.108347	1.71823	2;3;4;5	4	SA16	SA95	obgE GTPase ObgE 1601332:1602645 reverse MW:48396	480.715	558.904	719.636	586.418	121.814	0.207725	2.76821	961	3	900.268	680.628	643.232	741.376	138.869	0.187312	2.87004	836	3	383.925	616.501	650.389	550.272	145.054	0.263604	2.74058	926	3	777.389	511.042	540.118	609.516	146.107	0.239709	2.78499	903	3	521.004	652.328
GBS_RS08075	Cluster0965	26	1	160.514	0.00611011	2.49586	2;3;5	3	SA81	NEM316	GBS_RS08075 aminopeptidase 1603012:1604253 forward MW:45577	177.536	205.155	150.091	177.594	27.5322	0.155029	2.24943	1118	3	182.054	459.115	350.983	330.717	139.638	0.422227	2.51946	994	3	442.509	381.374	388.595	404.16	33.4074	0.0826589	2.60655	973	3	241.185	125.988	247.242	204.805	68.325	0.33361	2.31134	1047	3	463.598	407.445
GBS_RS08210	Cluster0986	5	2	28.7787	0.833975	1.84323	3	1	NEM316	SA95	GBS_RS08210 polyketide synthesis methyltransferase 1629162:1629968 reverse MW:31303	478.785	522.387	874.564	625.245	217.014	0.347086	2.79605	947	3	127.141	843.368	751.277	573.929	389.659	0.678933	2.75886	884	3	270.065	568.498	409.01	415.858	149.334	0.359099	2.61894	968	3	714.928	398.164	199.371	437.488	260.018	0.594344	2.64097	956	3	458.246	596.131
GBS_RS08245	Cluster0993	14	2	76.7635	0.0491484	7.83587	3;5	2	SA53	SA20	GBS_RS08245 S1 RNA-binding protein 1635751:1636605 reverse MW:32316	1772.46	1335.77	1948.77	1685.67	315.58	0.187214	3.22677	732	3	6873.2	924.851	2931.3	3576.45	3026.2	0.846146	3.55345	475	3	582.161	2995.95	1064.85	1547.65	1277.27	0.825295	3.18967	709	3	10270.6	4110.25	22000.8	12127.2	9088.61	0.749439	4.08376	207	3	3865.25	2908.78
GBS_RS08365;SaSA20_1264;SaSA53_1308;SaSA95_1314	Cluster1017	11	4	65.6585	0.0871487	3.50348	1;5	2	SA81	SA20	GBS_RS08365 bifunctional N-acetylglucosamine-1-phosphate uridyltransferase/glucosamine-1-phosphate acetyltransferase 1659284:1660663 reverse MW:49377	486.7	152.38	332.541	323.874	167.329	0.516648	2.51038	1043	3	737.9	243.709	173.663	385.091	307.542	0.798624	2.58556	969	3	243.504	87.2706	91.3468	140.707	89.0481	0.632861	2.14832	1111	3	132.47	166.511	157.27	152.084	17.6033	0.115748	2.18208	1080	3	887.729	396.978
GBS_RS08450	Cluster1024	126	1	798.717	3.39728e-06	5.36674	1;2;3;4;5	5	SA95	SA81	GBS_RS08450 methionine--tRNA ligase 1674128:1676125 reverse MW:75590	2454.18	2194.87	1908.93	2185.99	272.73	0.124763	3.33965	650	3	500.11	722.773	785.158	669.347	149.846	0.223869	2.82565	857	3	477.297	364.846	507.002	449.715	74.9842	0.166737	2.65294	961	3	736.023	674.823	498.392	636.413	123.384	0.193874	2.80374	895	3	451.967	422.652
GBS_RS08475	Cluster1028	23	1	140.217	0.00822513	7.4032	2;5	2	NEM316	SA53	GBS_RS08475 exodeoxyribonuclease 1680452:1681279 forward MW:31301	2853.93	4615.07	1231.38	2900.13	1692.32	0.583532	3.46242	584	3	262.416	1297.98	367.921	642.772	569.873	0.886587	2.80806	864	3	1849.68	967.833	919.797	1245.77	523.55	0.420262	3.09544	760	3	256.047	624.889	294.284	391.74	202.816	0.517732	2.593	968	3	1205.44	1176.2
GBS_RS08490	Cluster1031	24	2	166.259	0.129438	1.7874	1;3;4;5	4	SA53	NEM316	GBS_RS08490 3-phosphoglycerate dehydrogenase 1682210:1683391 reverse MW:43131	6679.31	6001.78	4965.35	5882.15	863.221	0.146753	3.76954	387	3	2763.49	8350.31	6831.18	5981.66	2888.67	0.482921	3.77682	347	3	9356.71	7205.63	6611.45	7724.59	1444.34	0.186979	3.88788	297	3	13089.7	9447.83	9003.7	10513.8	2241.89	0.213234	4.02176	246	3	8017.92	6523.93
GBS_RS08500	Cluster1033	19	1	102.566	7.629e-06	6.84241	1;3;4;5	4	SA53	NEM316	GBS_RS08500 phosphoserine aminotransferase 1684070:1685161 reverse MW:40531	909.832	674.952	688.4	757.728	131.897	0.174069	2.87951	913	3	1173.09	2050.87	2337.88	1853.94	606.85	0.327329	3.2681	648	3	1472.94	1456.72	1074.09	1334.58	225.739	0.169145	3.12535	743	3	4369.8	6864.46	4319.81	5184.69	1454.94	0.280623	3.71472	399	3	1803.1	1933.32
GBS_RS08505	Cluster1034	17	3	104.643	0.0170699	2.94227	3;4;5	3	SA53	SA95	GBS_RS08505 copper homeostasis protein CutC 1685294:1685929 forward MW:23356	2934.72	2550.58	1749.69	2411.66	604.606	0.250701	3.38232	630	3	2318.56	2658.23	3828.35	2935.05	792.043	0.269857	3.46762	530	3	4048.15	5801.6	4759.63	4869.79	881.899	0.181096	3.68751	403	3	4580.34	5409.12	7301.88	5763.78	1395	0.242029	3.76071	370	3	2756.86	1291.04
GBS_RS08605;SaSA20_1311	Cluster1052	18	8	126.376	0.0407967	2.046	5	1	SA20	SA53	GBS_RS08605 rRNA pseudouridine synthase 1702887:1703609 reverse MW:27140	11803.5	17135.2	12434.3	13791	2913.33	0.211249	4.1396	189	3	7096.41	22757.5	17284.3	15712.8	7947.96	0.505829	4.19625	142	3	24229.6	26452.8	25198.1	25293.5	1114.66	0.044069	4.40301	85	3	12826.5	13872.1	10388.6	12362.4	1787.49	0.14459	4.0921	204	3	24534.1	22542.3
GBS_RS08630;SaSA20_1316;SaSA53_1360	Cluster1057	9	4	52.9001	0.0127253	20.7602	5	1	SA81	SA53	GBS_RS08630 phosphodiesterase 1706087:1706608 reverse MW:19679	233.152	309.676	16.8129	186.547	151.892	0.81423	2.27079	1113	3	50.5171	252.437	197.45	166.801	104.391	0.625838	2.2222	1092	3	202.139	350.476	240.791	264.469	76.9509	0.290964	2.42237	1037	3	18.3368	17.2089	5.09793	13.5479	7.33955	0.54175	1.13187	1199	3	267.566	320.153
GBS_RS08635	Cluster1058	18	2	110.987	0.000454274	3.5703	1;2;3;5	4	NEM316	SA16	GBS_RS08635 non-canonical purine NTP pyrophosphatase 1706590:1707564 reverse MW:36463	3222.9	3320.75	2964.72	3169.46	183.933	0.0580331	3.50098	561	3	375.41	1313.85	973.931	887.729	475.12	0.535209	2.94828	811	3	1204	919.442	825.794	983.08	196.972	0.200363	2.99259	807	3	1353.92	1258.07	830.116	1147.37	278.897	0.243075	3.0597	766	3	1123.39	1096.29
GBS_RS08670	Cluster1065	7	1	43.1038	0.029238	5.7919	4;5	2	SA53	NEM316	GBS_RS08670 RNA methyltransferase 1711373:1712116 reverse MW:27756	168.511	260.513	6644.46	2357.83	3712.62	1.57459	3.37251	636	3	19874.7	6989.21	12737.2	13200.4	6455.21	0.489017	4.12059	175	3	8152.24	6841.54	14037.8	9677.18	3832.81	0.396067	3.98575	245	3	16631.3	13127.4	11210.3	13656.3	2748.94	0.201295	4.13533	183	3	4953.95	6671.6
GBS_RS08705	Cluster1072	109	7	697.786	0.0868014	1.29525	1;2;3;4;5	5	SA53	SA81	GBS_RS08705 aminodeoxychorismate lyase 1717468:1719270 reverse MW:67498	29990.4	30667	32659.2	31105.6	1387.41	0.0446033	4.49284	73	3	27596	34257	33128.6	31660.5	3564.94	0.112599	4.50052	63	3	22756.9	29439.5	28598.7	26931.7	3639.84	0.135151	4.43026	79	3	38941.2	28573.3	28253.4	31922.6	6080.36	0.190472	4.5041	72	3	22669.3	24318
GBS_RS08710;SaSA20_1332	Cluster1073	2	1	10.1489	0.00463168	43.723	5	1	SA16	SA95	GBS_RS08710 N-acetyltransferase 1719357:1719860 reverse MW:18604	5.20175	30.0681	244.92	93.3966	131.811	1.4113	1.97033	1171	3	228.214	923.995	645.261	599.157	350.174	0.584445	2.77754	878	3	132.901	638.47	153.318	308.229	286.179	0.92846	2.48887	1020	3	78.3046	310.441	334.752	241.166	141.565	0.587002	2.38232	1034	3	183.238	740.794
GBS_RS08715	Cluster1074	25	1	185.189	0.943493	14.1961	1;4;5	3	SA16	SA95	GBS_RS08715 UDP-N-acetylmuramate--L-alanine ligase 1719946:1721277 reverse MW:49836	387.794	61.6683		224.731	230.605	1.02614	2.35166	1093	2		423.307	277.579	350.443	103.045	0.294043	2.54462	985	2		100.596	10.6817	55.6391	63.5793	1.14271	1.74538	1177	2	26.1498	53.0041		39.577	18.9889	0.479797	1.59744	1167	2
GBS_RS08725	Cluster1500	13	1	66.1635	0.00189103	3.16446	1;2	2	NEM316	SA53	GBS_RS08725 RNA helicase 1722069:1725167 reverse MW:119170	1025.7	1175.61	1038.41	1079.91	83.1212	0.0769707	3.03339	829	3	377.779	395.945	442.584	405.436	33.4285	0.0824509	2.60792	952	3	313.98	434.62	460.65	403.083	78.2553	0.194142	2.60539	974	3	124.754	400.755	498.275	341.261	193.737	0.56771	2.53309	996	3	621.091	406.337
GBS_RS08730	Cluster1076	42	2	299.39	0.00497774	2.09748	1;3;4;5	4	SA95	SA53	GBS_RS08730 ribosome biogenesis GTPase Der 1725323:1726633 reverse MW:48881	4621.62	6121.54	11160.9	7301.36	3425.59	0.469171	3.8634	319	3	4485.69	4758.28	4020.99	4421.65	372.795	0.0843112	3.64558	426	3	5548.92	5025.02	5566.44	5380.13	307.655	0.0571836	3.73079	380	3	4010.18	4168.12	3469.4	3882.56	366.422	0.0943763	3.58912	479	3	4715.76	4912.9
GBS_RS08755	Cluster1080	38	4	296.453	0.0156323	6.20327	1;2;3;4;5	5	NEM316	SA16	GBS_RS08755 DNA-binding response regulator 1730878:1731567 reverse MW:26548	37763.4	30477.6	10248.2	26163.1	14256	0.544891	4.41769	98	3	1085.99	6879.39	4687.49	4217.62	2925.14	0.693552	3.62507	438	3	35635.2	23000.3	4670.73	21102.1	15569.3	0.737807	4.32432	111	3	4505.6	7133.98	2563.59	4734.39	2293.77	0.484491	3.67526	422	3	6419.05	5072.71
GBS_RS08760	Cluster1081	20	5	122.561	2.44937e-06	7.45109	2;3;4;5	4	NEM316	SA53	GBS_RS08760 hypothetical protein 1731802:1732335 reverse MW:20178	11556.7	12819	13299.2	12558.3	900.033	0.0716685	4.09893	204	3	1188.22	2912.73	1723.21	1941.39	882.714	0.454683	3.28811	640	3	2143.19	2517.81	1600.74	2087.24	461.087	0.220907	3.31957	641	3	1974.49	1895.6	1186.19	1685.43	434.147	0.257588	3.22671	679	3	2625.85	3843.04
GBS_RS08795	Cluster1502	22	3	116.906	0.309805	5.40078	2;5	2	SA20	SA81	GBS_RS08795 heme ABC transporter ATP-binding protein 1737682:1739358 reverse MW:62663	1062.58	1085.72	248.613	798.969	476.763	0.596723	2.90253	902	3	311.985	329.435	595.766	412.395	159.043	0.385657	2.61531	947	3	4314.27	1917.72	321.289	2184.43	2009.81	0.920062	3.33934	626	3	867.673	460.028	350.576	559.426	272.502	0.48711	2.74774	924	3	454.236	459.054
GBS_RS08825	Cluster1092	39	1	252.868	0.288996	6.30915	2;3;4;5	4	SA95	SA53	GBS_RS08825 methionine import ATP-binding protein MetN 1744752:1745822 reverse MW:39253	5628.5	5935.34	2325.64	4629.83	2001.37	0.432278	3.66556	465	3	1451.61	9297.34	7730.44	6159.8	4151.99	0.674047	3.78957	336	3	4527.02	6099.82	4680.14	5102.33	867.243	0.16997	3.70777	391	3	2726.66	4565.96	2428.52	3240.38	1157.62	0.357249	3.5106	523	3	7427.07	7785.05
GBS_RS08845	Cluster1096	21	1	141.143	0.94752	1.34558	1;3;4;5	4	SA81	SA53	GBS_RS08845 gamma-glutamyl hydrolase 1749225:1749914 reverse MW:25626	1158.24	1494.81	466.898	1039.98	524.061	0.503913	3.01703	840	3	326.126	1433.47	1177.8	979.13	579.786	0.592145	2.99084	784	3	988.775	978.208	629.951	865.645	204.185	0.235876	2.93734	834	3	881.198	965.052	613.137	819.796	183.817	0.224223	2.91371	841	3	1129.45	1009.68
GBS_RS08870	Cluster1101	24	1	174.065	0.0646732	1.95004	2;3;4;5	4	SA16	SA95	GBS_RS08870 dihydroxyacetone kinase subunit L 1753636:1754214 forward MW:20603	1484.98	1958.09	2516.52	1986.53	516.359	0.25993	3.2981	683	3	2961.63	1141.75	2769.47	2290.95	999.861	0.43644	3.36002	603	3	2611.68	2079.13	2100.97	2263.93	301.359	0.133113	3.35486	619	3	2115.15	1142.23	1293.61	1517	523.514	0.345099	3.18098	707	3	1107.46	1284.47
GBS_RS08935	Cluster1114	27	1	157.2	0.0435025	1.68868	3;5	2	SA20	SA16	GBS_RS08935 ribosome biogenesis GTPase YqeH 1761805:1762923 reverse MW:41703	5707.22	5715.73	6803.7	6075.55	630.612	0.103795	3.78359	378	3	3432.33	6308.47	5043.15	4927.99	1441.53	0.292518	3.69267	399	3	9588.15	7350.75	8026.52	8321.8	1147.56	0.137898	3.92022	280	3	7804.57	6028.76	5580.11	6471.15	1176.37	0.181787	3.81098	345	3	7187.56	7009.69
GBS_RS08950	Cluster1116	79	2	564.093	6.11846e-05	4.55279	1;2;3;4;5	5	SA16	SA95	GBS_RS08950 Asp-tRNA(Asn)/Glu-tRNA(Gln) amidotransferase GatCAB subunit B 1764611:1766053 reverse MW:53716	5967.66	8752.92	15308.4	10009.7	4795.52	0.479089	4.00042	247	3	23535.3	14474.3	16644.1	18217.9	4731.09	0.259695	4.2605	121	3	17146.6	16459.2	16400.2	16668.7	414.947	0.0248938	4.2219	139	3	16540.3	12498.6	11694.4	13577.8	2596.92	0.191263	4.13283	185	3	8892.26	7804.91
GBS_RS08955	Cluster1117	76	5	526.405	0.963763	1.29005	1;2;3;4;5	5	NEM316	SA20	gatA Asp-tRNA(Asn)/Glu-tRNA(Gln) amidotransferase GatCAB subunit A 1766053:1767519 reverse MW:52717	9896.84	8592.52	4341.73	7610.36	2904.87	0.381699	3.88141	305	3	3554.63	9571.7	8321.02	7149.12	3175.11	0.444126	3.85425	299	3	7133.19	7501.47	3063.24	5899.3	2462.99	0.417506	3.7708	358	3	6631.43	7707.27	4920.3	6419.67	1405.5	0.218936	3.80751	347	3	6518.8	6489.66
GBS_RS09030;SaSA53_1441;SaSA95_1448	Cluster1736	5	1	30.9011	0.0159852	6.88844	1;3	2	SA95	SA20	GBS_RS09030 CHAP domain-containing protein 1783525:1785063 reverse MW:54553	2005.1	827.482	2584.08	1805.55	895.14	0.49577	3.25661	710	3	164.109	779.859	2040.52	994.83	956.5	0.961471	2.99775	778	3	542.351	632.797	201.549	458.899	227.413	0.495563	2.66172	956	3	793.653	503.454	626.163	641.09	145.674	0.227229	2.80692	894	3	1877.62	2698.14
GBS_RS09100	Cluster2042	2	1	9.6729	0.506811	6.72272	2	1	SA53	NEM316	GBS_RS09100 ABC transporter ATP-binding protein 1801370:1803127 reverse MW:66684	130.245	7.76704		69.0059	86.6048	1.25504	1.83889	1194	2		403.085	449.106	426.096	32.5415	0.0763713	2.62951	941	2		67.7804	88.3535	78.067	14.5474	0.186345	1.89247	1162	2	310.886	519.742	97.1859	309.271	211.283	0.683163	2.49034	1007	3	318.592	162.618
GBS_RS09130	Cluster2048	7	2	34.9191	0.000142801	312.079	1;5	2	SA81	SA53	GBS_RS09130 hypothetical protein 1806998:1807813 reverse MW:30361	557.23	530.854	32.7073	373.597	295.514	0.790996	2.5724	1022	3	439.328	148.637	97.1612	228.375	184.494	0.807857	2.35865	1052	3	231.871	285.403	77.7595	198.345	107.805	0.543525	2.29742	1081	3										506.753	678.281
GBS_RS09230	Cluster1157	8	4	48.4438	0.0679688	2.12992	2;3;5	3	SA95	SA16	GBS_RS09230 signal peptidase I 1826712:1827305 forward MW:22800	876.767	894.636	632.97	801.457	146.188	0.182403	2.90388	900	3	514.834	409.502	237.214	387.183	140.149	0.361971	2.58792	967	3	603.93	322.869	506.929	477.91	142.76	0.298718	2.67935	948	3	843.971	674.56	659.214	725.915	102.527	0.141238	2.86089	870	3	480.329	430.195
GBS_RS09250	Cluster1161	83	1	567.439	0.00375876	3.57466	1;2;3;4;5	5	SA95	SA16	GBS_RS09250 formate acetyltransferase 1831800:1834112 forward MW:86769	33992.2	29423.6	16256	26557.2	9208.97	0.346759	4.42418	95	3	3578.31	11609.4	9352.58	8180.1	4141.94	0.506343	3.91276	256	3	18680.4	7514.14	13459.6	13218	5587.05	0.422684	4.12117	180	3	12352.6	14285.5	12888.4	13175.5	997.929	0.0757411	4.11977	190	3	11914.2	9938.86
GBS_RS09450	Cluster1197	121	1	1053.15	0.0191367	1.86403	1;2;3;4;5	5	SA95	SA53	GBS_RS09450 elongation factor G 1873767:1875845 reverse MW:76599	1908.46	1591	1153.22	1550.89	379.214	0.244514	3.19058	756	3	635.586	1138.34	1093.46	955.794	278.214	0.291082	2.98036	786	3	1117.55	1346.63	1209.95	1224.71	115.253	0.0941061	3.08803	764	3	830.388	1069.23	905.916	935.179	122.082	0.130544	2.97089	810	3	950.142	1012.75
GBS_RS09485	Cluster1204	11	2	70.2978	0.0231524	5.67069	2;3;5	3	NEM316	SA16	GBS_RS09485 ribulose-phosphate 3-epimerase 1880865:1881527 reverse MW:23944	9541.58	8576.37	7298.6	8472.18	1125.11	0.132801	3.928	278	3	172.644	2678.12	1631.33	1494.03	1258.37	0.842262	3.17436	708	3	1366.48	2393.55	2195.44	1985.16	544.868	0.274471	3.2978	657	3	3015.92	3467.82	806.891	2430.21	1423.88	0.585907	3.38564	585	3	1697.64	3714.43
GBS_RS09500	Cluster1207	36	2	234.724	0.0207508	1.75006	3;4;5	3	NEM316	SA20	GBS_RS09500 ribosomal RNA small subunit methyltransferase A 1883417:1884289 reverse MW:32411	4625.16	4158.29	3845.06	4209.5	392.565	0.0932568	3.62423	488	3	1765.47	3368.32	2615.68	2583.16	801.916	0.31044	3.41215	573	3	2713.83	2739.35	1762.88	2405.35	556.544	0.231377	3.38118	599	3	2672.86	2754.41	2120.82	2516.03	344.682	0.136995	3.40072	578	3	3267.8	3112.89
GBS_RS09535	Cluster1212	15	2	94.4686	0.0342883	101.81	3;4;5	3	SA95	SA16	GBS_RS09535 hypothetical protein 1888252:1888644 reverse MW:14702	436.281	228.776	39.0394	234.699	198.687	0.846562	2.37051	1090	3		17.6435	26.0043	21.8239	5.91198	0.270895	1.33893	1196	2	146.265	41.8263	65.1973	84.4294	54.811	0.649193	1.92649	1151	3	51.9442	37.9932	12.229	34.0555	20.1483	0.591631	1.53219	1175	3	188.922	164.461
GBS_RS09540	Cluster1213	19	1	98.9014	0.0134178	3.1118	3;4;5	3	SA95	SA16	GBS_RS09540 D-alanyl-lipoteichoic acid biosynthesis protein DltD 1888819:1890081 reverse MW:48632	118.038	171.372	65.4493	118.286	52.9617	0.447741	2.07293	1153	3	12.344	72.4091	32.4106	39.0546	30.5788	0.782976	1.59167	1180	3	50.109	30.5774	39.3306	40.0057	9.7833	0.244548	1.60212	1187	3	50.0518	53.0742	35.8458	46.3239	9.1993	0.198586	1.66581	1165	3	53.2627	83.5112
GBS_RS09590	Cluster1221	30	2	243.383	0.00122575	8.43031	1;2;4;5	4	NEM316	SA16	GBS_RS09590 glycine betaine/L-proline ABC transporter ATP-binding protein 1899154:1900377 reverse MW:45295	1761.23	1928.09	1605.44	1764.92	161.36	0.0914262	3.24672	719	3	74.125	300.111	253.825	209.354	119.376	0.570213	2.32088	1061	3	563.785	191.388	314.375	356.516	189.741	0.532209	2.55208	1000	3	512.283	381.523	166.425	353.41	174.635	0.494142	2.54828	990	3	522.897	199.656
GBS_RS09635	Cluster1227	6	1	38.0487	0.723947	8.27296	5	1	SA81	SA16	GBS_RS09635 hypothetical protein 1912274:1913293 reverse MW:38819	1141.56	1188.32	18.9594	782.948	662.046	0.845582	2.89373	905	3	132.051	139.715	12.6898	94.8187	71.2289	0.751211	1.97689	1136	3	712.368	23.1618	925.229	553.586	471.529	0.851772	2.74319	923	3	396.531	26.3211	41.5502	154.801	209.483	1.35324	2.18977	1077	3	333.54	557.56
GBS_RS09720	Cluster1243	29	1	185.78	0.172919	1.4962	3;4;5	3	SA53	SA95	GBS_RS09720 redox-regulated molecular chaperone Hsp33 1929911:1930786 forward MW:31916	335.637	325.074	364.423	341.711	20.3658	0.0595994	2.53366	1037	3	162.805	379.545	296.656	279.669	109.364	0.391047	2.44664	1019	3	363.27	314.921	366.992	348.394	29.0485	0.0833783	2.54207	1002	3	463.026	314.75	315.313	364.363	85.4456	0.234507	2.56153	984	3	320.771	355.372
GBS_RS09740	Cluster0003	77	4	490.918	0.0678989	5.18195	1;2;3;4;5	5	NEM316	SA16	GBS_RS09740 ATP-dependent Clp protease ATP-binding subunit 1933234:1935681 reverse MW:90582	19020.2	17993.8	5616.19	14210.1	7460.19	0.524993	4.1526	184	3	2727.92	3225.65	2273.11	2742.23	476.429	0.173738	3.4381	549	3	3634.09	4346.02	1317.62	3099.25	1583.46	0.510919	3.49126	527	3	12721.9	4827.71	5144.75	7564.79	4469.01	0.590764	3.8788	316	3	3761.49	4813.7
GBS_RS09800	Cluster1257	19	1	123.093	0.0624401	5.18442	2;3	2	SA53	SA95	GBS_RS09800 gfo/Idh/MocA family oxidoreductase 1947023:1948006 forward MW:37054	310.809	470.012	4337.93	1706.25	2280.49	1.33655	3.23204	729	3	2082.67	3249.09	3305.44	2879.06	690.274	0.239757	3.45925	533	3	2506.89	2968.86	3855.63	3110.46	685.433	0.220364	3.49282	526	3	5192.04	3509.03	5894.69	4865.25	1225.94	0.251979	3.68711	417	3	3043.02	2069.93
GBS_RS09875	Cluster2060	52	17	274.064	0.32946	1.53032	1;2;3;4	4	NEM316	SA16	GBS_RS09875 hypothetical protein 1962163:1963662 forward MW:58322	5079.13	5880.24	5051.18	5336.85	470.798	0.0882164	3.72729	419	3	1283.2	5465.23	3713.8	3487.41	2100.19	0.602219	3.5425	481	3	4097.02	4050.99	3418.02	3855.34	379.434	0.0984177	3.58606	463	3	3867.72	3350.85	4213.41	3810.66	434.105	0.113918	3.581	484	3	5650.74	4223.7
GBS_RS09880;SaSA16_1609;SaSA16_1610	Cluster1507	9	2	68.3176	0.00410785	44.4453	2;3;4;5	4	NEM316	SA16	GBS_RS09880 hypothetical protein 1963833:1964447 reverse MW:22575	5633.97	5457.26	5946.51	5679.25	247.747	0.0436232	3.75429	402	3		242.029	141.313	191.671	71.2167	0.371557	2.28256	1076	2	69.6138	211.377	107.378	129.456	73.4152	0.567103	2.11212	1117	3	723.233	148.4	158.096	343.243	329.117	0.958845	2.5356	995	3	298.271	285.316
GBS_RS09900	Cluster1272	92	1	659.439	0.0170223	10.9099	1;2;3;4;5	5	NEM316	SA16	GBS_RS09900 proline--tRNA ligase 1970370:1972223 reverse MW:69024	6496.98	4903.93	1282.53	4227.81	2672.16	0.632044	3.62612	486	3	236.883	470.279	455.397	387.52	130.667	0.337189	2.58829	964	3	976.055	196.667	398.621	523.781	404.487	0.772245	2.71915	936	3	379.426	391.393	462.949	411.256	45.1656	0.109824	2.61411	961	3	317.764	884.414
GBS_RS09905	Cluster1273	23	2	155.71	0.0246381	1.95045	4;5	2	NEM316	SA53	GBS_RS09905 zinc metalloprotease 1972315:1973574 reverse MW:46112	4536.31	4153.32	2967.72	3885.78	817.803	0.21046	3.58948	511	3	1554.84	3332.64	3113.65	2667.05	969.402	0.363474	3.42603	561	3	3061.9	2815.2	3152.35	3009.82	174.504	0.0579783	3.47854	534	3	2138.31	2341.72	1496.72	1992.25	441.028	0.221372	3.29934	643	3	3287.96	3276.05
GBS_RS09930	Cluster1278	3	1	21.336	0.0944454	6.41446	2;5	2	SA53	NEM316	GBS_RS09930 malate dehydrogenase 1976286:1977449 reverse MW:41296										3256.15	978.77	1640.79	1958.57	1171.47	0.598127	3.29194	636	3	314.06	249.991	1220.67	594.907	542.874	0.912535	2.77445	913	3	1255	1553.09	3319.68	2042.59	1115.99	0.546361	3.31018	629	3	466.454	744.355
GBS_RS10035	Cluster1292	2	1	15.7326	0.200212	2.11949	2;4;5	3	NEM316	SA81	GBS_RS10035 D-aminoacyl-tRNA deacylase 2000283:2000726 reverse MW:15993	15588.6	13082.2	6992.51	11887.8	4420.77	0.371876	4.0751	209	3	7292.32	9986.03	7054.49	8110.95	1628.22	0.200744	3.90907	260	3	10771.3	8255.38	7369.5	8798.71	1764.76	0.20057	3.94442	266	3	6222.7	6143.44	4522.69	5629.61	959.437	0.170427	3.75048	377	3	5955.11	5421.43
GBS_RS10150	Cluster2066	7	4	44.3358	0.301329	2.23995	1;2;5	3	SA16	NEM316	GBS_RS10150 phosphate transport system regulatory protein PhoU 2024762:2025418 reverse MW:24852	560.651	671.577	3209.32	1480.52	1498.22	1.01195	3.17041	765	3	5589.64	2353.82	2005.4	3316.28	1976.48	0.595991	3.52065	499	3	3116.65	1221.89	1174.96	1837.83	1107.74	0.602741	3.26431	674	3	3303.35	2556.75	1803.56	2554.55	749.897	0.293553	3.40731	573	3	2142.69	2178.42
GBS_RS10180	Cluster1314	11	2	58.6078	0.243764	5.01741	1;3;5	3	SA95	SA20	GBS_RS10180 16S rRNA (uracil(1498)-N(3))-methyltransferase 2029563:2030303 reverse MW:27158	374.131	342.733	264.451	327.105	56.4853	0.172683	2.51469	1041	3	13.2251	409.671	317.594	246.83	207.48	0.840579	2.3924	1039	3	192.269	131.057	226.726	183.351	48.4538	0.264268	2.26328	1088	3	463.663	786.001	277.008	508.891	257.493	0.505989	2.70662	944	3	1824.36	501.544
GBS_RS10185	Cluster1315	10	1	61.0936	0.5404	2.58202	3;4;5	3	SA81	SA95	GBS_RS10185 50S ribosomal protein L11 methyltransferase 2030303:2031256 reverse MW:34723	488.824	379.727	64.6348	311.062	220.273	0.708133	2.49285	1049	3	109.813	719.235	252.668	360.572	318.718	0.883924	2.55699	979	3	161.699	312.019	188.398	220.705	80.199	0.363376	2.34381	1069	3	261.231	347.796	155.326	254.785	96.3969	0.378347	2.40617	1025	3	576.898	541.416
GBS_RS10195	Cluster1317	8	3	41.3578	0.28692	2.20929	2;3	2	SA20	SA16	GBS_RS10195 MerR family transcriptional regulator 2031835:2032551 forward MW:27527	776.62	555.757	343.317	558.565	216.665	0.387897	2.74707	964	3	200.641	766.318	344.783	437.247	293.956	0.672287	2.64073	935	3	1180.79	953.809	763.425	966.007	208.948	0.216301	2.98498	813	3	576.683	778.222	360.45	571.785	208.929	0.365398	2.75723	922	3	742.451	801.721
GBS_RS10210	Cluster1321	3	1	21.5036	0.00682783	293.589	4;5	2	NEM316	SA20	GBS_RS10210 hypothetical protein 2033626:2034096 reverse MW:18174	4969.03	4869.36	886.2	3574.87	2328.99	0.651489	3.55326	532	3		214.925	250.011	232.468	24.8095	0.106723	2.36636	1051	2	12.5898	8.56318	15.3763	12.1764	3.4253	0.281306	1.08552	1217	3										262.241	93.5444
GBS_RS10230	Cluster2069	3	1	24.8288	0.0035658	5.81423	5	1	NEM316	SA95	GBS_RS10230 hypothetical protein 2036718:2037023 reverse MW:11033	717.58	720.561	2132.88	1190.34	816.265	0.685741	3.07567	811	3	596.313	940.416	826.369	787.699	175.281	0.222523	2.89636	826	3	471.069	652.444	1034.89	719.466	287.822	0.400049	2.85701	872	3	724.682	786.247	781.631	764.187	34.2897	0.0448709	2.8832	859	3	710.238	1072.23
GBS_RS10240	Cluster2071	3	1	12.3804	0.531858	7300.61	3	1	SA16	SA81	GBS_RS10240 hypothetical protein 2037396:2038604 reverse MW:44088	14.3079	11.7813		13.0446	1.78658	0.13696	1.11543	1232	2	1168.85	9.39711		589.121	819.854	1.39166	2.7702	880	2
GBS_RS10260	Cluster2074	12	3	68.4552	0.0197395	2.50764	4	1	SA20	NEM316	GBS_RS10260 hypothetical protein 2040912:2042264 reverse MW:53915	556.321	483.322	576.444	538.696	48.9992	0.0909589	2.73134	970	3	314.24	1088.85	633.558	678.884	389.291	0.573428	2.8318	853	3	1441.83	1100.79	1509.96	1350.86	219.231	0.16229	3.13061	742	3	1717.46	895.035	1078.87	1230.46	431.66	0.350813	3.09007	753	3	1284.02	1151.06
GBS_RS10270	Cluster2076	2	1	10.949	0.620915	5.15119	5	1	SA20	SA53	GBS_RS10270 transcriptional regulator 2043605:2044549 reverse MW:36821	168.039	71.3579		119.698	68.3635	0.571133	2.07809	1152	2		25.0187	55.2587	40.1387	21.3829	0.532725	1.60356	1179	2	45.5023	51.4236	218.406	105.111	98.1613	0.933886	2.02165	1134	3	5.38651	40.2705	15.5583	20.4051	17.9399	0.879188	1.30974	1187	3	171.638	29.8667
GBS_RS10420	Cluster1344	8	1	40.2256	0.0755672	228.615	4;5	2	SA81	SA53	GBS_RS10420 5-methyltetrahydropteroyltriglutamate-- homocysteine methyltransferase 2069628:2071865 reverse MW:84647	253.17	160.141		206.656	65.7814	0.318314	2.31525	1102	2		1409.18	457.706	933.444	672.796	0.720767	2.97009	794	2	989.006	861.084	753.448	867.846	117.924	0.135882	2.93844	833	3	8.73346	4.8701		6.80178	2.73181	0.401631	0.832623	1211	2	722.168	853.867
GBS_RS10455	Cluster1349	77	1	502.246	0.00470809	134.542	1;2;3;4;5	5	NEM316	SA53	GBS_RS10455 leucine--tRNA ligase 2081367:2083868 reverse MW:93966	2366.41	2822.81	3696.87	2962.03	676.069	0.228245	3.47159	577	3		176.572	208.361	192.466	22.478	0.116789	2.28436	1075	2	27.4456	185.549	26.3869	79.7937	91.5879	1.14781	1.90197	1159	3	12.9608	51.2115	1.87469	22.0157	25.8848	1.17574	1.34273	1184	3	213.081	148.565
GBS_RS10485	Cluster1353	26	2	130.273	0.26695	3.6917	2;3	2	NEM316	SA16	GBS_RS10485 YSIRK signal domain/LPXTG anchor domain surface protein 2089843:2091774 reverse MW:70886	221.694	281.506	618.265	373.822	213.797	0.571921	2.57266	1021	3		196.579	107.201	151.89	63.2003	0.416093	2.18153	1102	2	301.825	89.6051	126.941	172.791	113.296	0.655685	2.23752	1092	3	161.016	157.42	113.583	144.006	26.4089	0.183387	2.15838	1084	3	218.827	309.763
GBS_RS10495	Cluster1355	79	1	437.266	0.00353351	2.20681	1;2;3;4;5	5	NEM316	SA20	GBS_RS10495 penicillin-binding protein 2A 2092496:2094817 reverse MW:86213	227.316	226.128	331.631	261.692	60.5722	0.231464	2.41779	1074	3	112.574	151.51	118.321	127.468	21.0178	0.164886	2.1054	1123	3	116.922	103.953	134.875	118.584	15.5277	0.130943	2.07402	1123	3	163.082	111.596	144.387	139.688	26.0625	0.186577	2.14516	1087	3	144.894	265.568
GBS_RS10545	Cluster1363	12	1	100.087	0.320697	104.697	1;4;5	3	NEM316	SA16	GBS_RS10545 co-chaperone GroES 2104583:2104867 reverse MW:9675	420.756	20.9617		220.859	282.697	1.27999	2.34411	1095	2										27.8119	62.6786	6.11792	32.2028	28.5349	0.886099	1.50789	1199	3	8.57993	6.7262	0.0966498	5.13426	4.46007	0.868688	0.710478	1214	3	13.499	5.75576
GBS_RS10575	Cluster1367	2	1	11.6495	0.000134251	26.6155	5	1	NEM316	SA20	GBS_RS10575 peroxide stress protein YaaA 2110075:2110806 forward MW:28268	29760.3	43549.9	41984	38431.4	7550.09	0.196456	4.58469	58	3	183.236	3380.35	3463.18	2342.26	1870.23	0.798472	3.36963	598	3	1668.47	1792.89	870.48	1443.95	500.519	0.346632	3.15955	724	3	1405.97	3036.9	2330.53	2257.8	817.891	0.362252	3.35369	602	3	2946.9	2758.55
GBS_RS10590;SaSA20_1696	Cluster1370	6	3	30.4438	0.0387803	4.66234	5	1	SA20	SA16	GBS_RS10590 gfo/Idh/MocA family oxidoreductase 2112353:2113285 reverse MW:34996	511.613	439.35	329.038	426.667	91.9462	0.215499	2.63009	999	3	17.9214	262.723	122.044	134.229	122.855	0.915258	2.12785	1118	3	1199	384.391	294.082	625.824	498.433	0.796443	2.79645	908	3	343.208	284.68	219.693	282.527	61.7857	0.218689	2.45106	1019	3	971.256	443.942
GBS_RS10650;SaSA20_1707;SaSA95_1761	Cluster1381	5	3	28.6348	0.156843	49.2548	2;4;5	3	NEM316	SA81	GBS_RS10650 Holliday junction branch migration protein RuvA 2122583:2123173 reverse MW:21729	1510.86	1168.6	639.482	1106.31	439.016	0.396828	3.04388	825	3	373.484		1966.98	1170.23	1126.78	0.962863	3.06827	754	2		51.3294	81.2488	66.2891	21.1562	0.319151	1.82144	1168	2	51.1218	716.794	107.756	291.89	369.065	1.2644	2.46522	1013	3	21.9958	5.04253
GBS_RS10700	Cluster1390	65	5	446.003	0.00199504	3.7557	1;2;3;5	4	NEM316	SA81	GBS_RS10700 aspartate--tRNA ligase 2134218:2135969 reverse MW:66083	17105	16764.4	9340.93	14403.5	4387.58	0.30462	4.15847	182	3	6401.42	2637.98	3235.15	4091.51	2022.59	0.494339	3.61188	442	3	6906.37	7729.8	3177.53	5937.9	2425.74	0.408518	3.77363	354	3	4823.42	4429.17	4908.28	4720.29	255.664	0.0541628	3.67397	424	3	3405.65	3154.02
GBS_RS10705	Cluster1391	35	1	228.107	0.0195002	4.76849	3;4;5	3	NEM316	SA16	GBS_RS10705 histidine--tRNA ligase 2136062:2137342 reverse MW:48497	17451.4	14070.4	8109.95	13210.6	4729.69	0.358023	4.12092	197	3	296.988	5139.05	2875.13	2770.39	2422.73	0.874509	3.44254	546	3	11282.8	7554.61	6029.22	8288.87	2702.66	0.326058	3.9185	282	3	3881.14	4108.75	2668.19	3552.69	774.412	0.217979	3.55056	504	3	5326.75	7799.25
GBS_RS10725	Cluster2091	5	1	35.3807	0.0303262	Infinity	4;5	2	NEM316	SA81	GBS_RS10725 transcriptional regulator 2138827:2139165 forward MW:13044	536.273	347.2	2.7386	295.404	270.512	0.915737	2.47042	1055	3
GBS_RS10730	Cluster1766	3	2	16.6961	0.201504	270.892	5	1	SA16	SA20	GBS_RS10730 transcriptional regulator 2139216:2140631 forward MW:54867	90.6384	43.824	983.892	372.785	529.752	1.42107	2.57146	1023	3	5982.52		129.45	3055.98	4138.74	1.35431	3.48515	519	2										620.535	70.0365	429.561	373.377	279.517	0.748617	2.57215	978	3	26.5672	109.878
GBS_RS10770	Cluster2094	6	2	43.6607	0.0601126	21.378	1;4	2	SA95	SA16	GBS_RS10770 hypothetical protein 2146463:2147458 forward MW:38631	221.563	84.1603	1341.9	549.209	689.922	1.25621	2.73974	969	3		216.515	68.479	142.497	104.677	0.734592	2.1538	1115	2	286.155	381.86	686.931	451.649	209.304	0.463423	2.6548	959	3	249.142	12.9706	620.412	294.175	306.214	1.04093	2.46861	1011	3	862.941	1659.54
GBS_RS10800	Cluster2099	8	4	41.8806	0.021757	2.16549	1;3;5	3	NEM316	SA20	GBS_RS10800 DNA-binding response regulator 2152087:2152758 forward MW:25926	8845.71	7932.43	6203.48	7660.54	1341.93	0.175175	3.88426	303	3	4762.51	4179.8	4442.72	4461.68	291.815	0.0654048	3.6495	423	3	3366.11	4320.16	2926.38	3537.55	712.531	0.201419	3.5487	485	3	3126.93	4566.92	4134.88	3942.91	738.942	0.18741	3.59582	477	3	2308.48	3687.07
GBS_RS10820	Cluster1396	10	1	82.6852	0.000783931	2.1002	2;4;5	3	SA81	SA95	GBS_RS10820 ornithine carbamoyltransferase 1, catabolic 2156801:2157799 reverse MW:37220	754.01	889.184	1050.54	897.911	148.456	0.165335	2.95323	879	3	1075.06	2181.87	1892.98	1716.64	574.092	0.334429	3.23468	672	3	1483.92	1606.24	1488.27	1526.14	69.4039	0.0454767	3.1836	717	3	1642.19	1795.03	1321.91	1586.38	241.446	0.1522	3.20041	691	3	1833.3	1770.68
GBS_RS10835	Cluster1623	27	1	191.652	0.458617	1.63222	1;2;3;4;5	5	NEM316	SA16	GBS_RS10835 glycine/betaine ABC transporter ATP-binding protein 2160249:2160971 forward MW:26991	760.339	820.2	635.848	738.795	94.0453	0.127295	2.86852	916	3	175.451	688.883	493.562	452.632	259.151	0.572543	2.65575	926	3	680.738	563.25	407.714	550.567	136.953	0.248749	2.74081	925	3	889.427	315.867	371.793	525.696	316.239	0.601564	2.72073	935	3	533.273	485.636
GBS_RS10860	Cluster1400	39	2	215.547	0.688692	1.48273	2;3;5	3	SA53	SA81	GBS_RS10860 membrane protein 2166392:2168710 reverse MW:82820	2002.8	1358.02	1693.07	1684.63	322.477	0.191423	3.2265	733	3	353.008	1776.94	2100.87	1410.27	929.831	0.659328	3.1493	723	3	1586.38	2135.54	1692.72	1804.88	291.251	0.161369	3.25645	679	3	2099.99	2141.06	1225.92	1822.32	516.907	0.283652	3.26063	659	3	1354.34	1165.52
GBS_RS10865	Cluster1516	11	1	59.7707	0.0573998	Infinity	2;3;5	3	NEM316	SA16	GBS_RS10865 TetR family transcriptional regulator 2168849:2169388 forward MW:20999	17.4958	128.447		72.9713	78.4541	1.07514	1.86315	1189	2
GBS_RS10890	Cluster1405	31	2	247.921	0.0265102	1.71581	1;2;3;4;5	5	SA53	NEM316	GBS_RS10890 50S ribosomal protein L9 2172652:2173104 reverse MW:16763	8666.54	7511.03	6840.34	7672.64	923.762	0.120397	3.88494	302	3	6167.07	13770	12037.9	10658.3	3984.78	0.373866	4.02769	210	3	12799	12193.7	10429.4	11807.4	1231.15	0.10427	4.07215	206	3	13862.2	13193.4	12438.7	13164.8	712.166	0.0540964	4.11941	191	3	10060.9	9526.79
GBS_RS10945	Cluster1416	4	1	26.8237	0.00908879	4.42248	5	1	SA20	SA16	GBS_RS10945 energy-coupling factor transporter ATPase 2184100:2184939 reverse MW:31226	778.717	883.782	720.277	794.259	82.8531	0.104315	2.89996	903	3	231.159	603.942	664.999	500.033	234.845	0.469659	2.699	913	3	2396.92	1236.14	3001.1	2211.39	896.989	0.405622	3.34467	625	3	555.446	623.836	817.242	665.508	135.782	0.204027	2.82315	883	3	3664.23	1269.79
GBS_RS10965	Cluster1420	5	1	27.3974	0.000174354	9.25266	3;5	2	SA95	SA16	GBS_RS10965 hypothetical protein 2188372:2188725 forward MW:13400	473.175	582.97	108.162	388.102	248.573	0.640484	2.58895	1016	3	33.0648	72.7449	38.4346	48.0814	21.5273	0.447726	1.68198	1174	3	60.9234	41.0552	55.4921	52.4902	10.2686	0.19563	1.72008	1179	3	38.2146	67.0737	51.4728	52.2537	14.4454	0.276447	1.71812	1157	3	51.067	53.8042
GBS_RS11195	Cluster1752	57	29	390.8	8.94413e-05	7.08089	1;2;3;4;5	5	NEM316	SA81	GBS_RS11195 cell surface protein 497012:500392 forward MW:121756	76057.6	109705	213228	132997	71490	0.53753	5.12384	5	3	77776	38313.4	49384.5	55158	20355	0.369031	4.74161	30	3	37499	38153.8	32865.1	36172.6	2883.03	0.079702	4.55838	53	3	46726.3	38933.9	41470.4	42376.9	3974.53	0.0937901	4.62713	47	3	17236.1	16892.2
GBS_RS11225	Cluster1886	2	1	9.2786	0.583579	6.03669	4	1	NEM316	SA16	GBS_RS11225 hypothetical protein 622330:622518 forward MW:7180	70.3277	160.354	2249.53	826.737	1233	1.4914	2.91737	894	3		312.187	98.6694	205.428	150.979	0.73495	2.31266	1064	2	211.92	204.554	177.888	198.121	17.9052	0.0903751	2.29693	1082	3	440.063	344.176	711.647	498.629	190.607	0.382263	2.69778	946	3	476.595	658.883
GBS_RS11360	Cluster1730	14	4	89.451	0.000414187	5.92342	3;4	2	NEM316	SA16	GBS_RS11360 accessory Sec-dependent LPXTG-anchored adhesin 1588571:1592503 reverse MW:129398	1273.86	1675.57	2090.28	1679.9	408.225	0.243005	3.22528	735	3	121.177	534.738	194.896	283.604	220.59	0.777811	2.45271	1018	3	339.494	329.467	510.653	393.205	101.837	0.258992	2.59462	980	3	1060.54	647.087	1040.44	916.022	233.121	0.254493	2.96191	814	3	481.054	421.31
GBS_RS11385	Cluster2028	2	1	9.9857	0.493562	2.69857	5	1	SA81	SA16	GBS_RS11385 hypothetical protein 1630013:1630132 reverse MW:4702	3679.41	1891.46	2224.69	2598.52	950.788	0.365896	3.41473	605	3	360.918	2944.88	1835.96	1713.92	1296.3	0.756336	3.23399	674	3	2537.87	3002.58	2998.99	2846.48	267.269	0.0938943	3.45431	552	3	896.767	1923.24	2458.16	1759.39	793.486	0.451001	3.24536	669	3	4494.94	5015.14
GBS_RS11425	Cluster2038	3	2	14.6501	0.0142304	7.42408	3	1	NEM316	SA53	GBS_RS11425 hypothetical protein 1752499:1752612 forward MW:4352	1991.7	1598.67	1742.79	1777.72	198.826	0.111843	3.24986	715	3	46.2892	844.627	297.525	396.147	408.204	1.03044	2.59786	959	3	1164.41	1043.95	407.478	871.945	406.724	0.466456	2.94049	831	3	274.757	262.5	181.104	239.454	50.9022	0.212577	2.37922	1035	3	581.262	846.486
SaSA16_0020;SaSA95_0020	Cluster1446	4	1	26.2037	0.372383	1.93051	4;5	2	SA53	SA95	SaSA16_0020 Acetyltransferase 27138:27845 forward MW:27794	3677.76	6049.92	11200.3	6975.99	3845.82	0.551293	3.84361	335	3	7814.62	4995.73	4751.97	5854.11	1702.22	0.290774	3.76746	353	3	3865.48	4681.95	5579.39	4708.94	857.272	0.182052	3.67292	412	3	10755.3	5963.72	7609.33	8109.45	2434.63	0.300221	3.90899	305	3	4818.1	5817.13
SaSA16_0136	Cluster0309	76	22	531.703	0.995626	1.33477	1;2;3;4	4	SA16	SA53	nusA Transcription termination/antitermination protein NusA 143070:144230 forward MW:43982	17269.1	15729.4	9344.22	14114.2	4202.06	0.297718	4.14966	186	3	4255.21	24509.3	22202.2	16988.9	11087.9	0.652654	4.23017	126	3	14665.2	17074.8	14079.7	15273.2	1587.41	0.103934	4.18393	158	3	13392.5	16277	8514.27	12727.9	3923.8	0.308283	4.10476	200	3	14809.8	11419.8
SaSA16_0288	Cluster0195	3	2	20.9251	7.50671e-05	5.24169	3;4	2	SA20	SA95	cysE Serine acetyltransferase 299995:300588 forward MW:21586	1291.82	1387.52	1368.34	1349.22	50.6336	0.0375279	3.13008	781	3	4107.43	1993.74	3615.48	3238.88	1106.02	0.341482	3.5104	507	3	5353.06	5292.04	4679.45	5108.18	372.547	0.0729314	3.70827	390	3	6038.19	5548.46	3003.89	4863.51	1628.99	0.33494	3.68695	418	3	2300.72	844.554
SaSA16_0301;SaSA20_0212;SaSA20_0213	Cluster1445	22	6	117.438	0.515092	1.16426	1;4;5	3	SA81	NEM316	SaSA16_0301 hypothetical protein 307832:309046 forward MW:45480	1411.07	1292.17	998.728	1233.99	212.237	0.171993	3.09131	801	3	1114.15	1543.68	1407.86	1355.23	219.547	0.162	3.13201	730	3	1278.54	1626.88	1318.69	1408.03	190.584	0.135355	3.14861	733	3	1287.28	1368.64	1564.42	1406.78	142.453	0.101262	3.14823	721	3	1531.02	1306.8
SaSA16_0359;SaSA95_0355	Cluster0137	27	8	157.958	7.27732e-11	3.2628	1;2;3;4	4	SA53	NEM316	SaSA16_0359 Protease 367525:368412 forward MW:33031	5618.1	6012.09	5993.16	5874.45	222.211	0.0378266	3.76897	388	3	10302.5	10166.2	10913.6	10460.7	398.057	0.0380525	4.01956	212	3	10290.6	9893.67	10396.2	10193.5	264.96	0.0259931	4.00832	233	3	20243	17398.1	19860.3	19167.2	1543.94	0.0805513	4.28256	125	3	10438.5	9787.56
SaSA16_0427	Cluster1630	9	3	51.5557	3.5972e-05	7.23631	2;3;4	3	NEM316	SA81	SaSA16_0427 hypothetical protein 446020:446355 forward MW:12594	4226.74	4639.18	8447.4	5771.11	2326.89	0.403197	3.76126	396	3	1359.47	1587.76	1196.34	1381.19	196.61	0.142348	3.14025	726	3	803.361	1711.13	1639.61	1384.7	504.724	0.3645	3.14136	735	3	3214.56	1752.77	1806.98	2258.11	828.76	0.367016	3.35374	601	3	706.409	972.46
SaSA16_0447	Cluster0365	12	1	76.0237	2.66235e-05	469.318	3;4;5	3	NEM316	SA16	SaSA16_0447 23S rRNA methyltransferase 464675:465574 forward MW:34136	1114.99	761.046	261.585	712.54	428.766	0.601742	2.85281	922	3		3.50306	1.05168	2.27737	1.73339	0.761136	0.357433	1216	2	3.28155	9.76276	2.80356	5.28262	3.88726	0.735859	0.722849	1228	3	29.8477		2.55643	16.2021	19.2978	1.19107	1.20957	1192	2	5.13154	6.88643
SaSA16_0469;GBS_RS03085;SaSA53_0465	Cluster0382	34	10	205.034	0.870606	1.22925	2;3;5	3	SA81	SA20	SaSA16_0469 Cell division protein YlmE 486166:486840 forward MW:25673	8177.85	7811.87	4030.68	6673.47	2296.03	0.344053	3.82435	351	3	2558.44	10629.3	7341.64	6843.13	4058.46	0.59307	3.83525	315	3	7093.21	6512.08	5513.74	6373.01	798.865	0.125351	3.80434	335	3	9142.04	7968.13	6099.34	7736.5	1534.52	0.198347	3.88854	313	3	7000.87	7789.51
SaSA16_0551	Cluster1741	2	1	10.3117	0.0755018	5.75534	5	1	SA16	NEM316	SaSA16_0551 hypothetical protein 567732:567875 forward MW:5684	174.11	79.4508	387.276	213.612	157.669	0.738107	2.32963	1099	3	1842.04	1169.23	676.96	1229.41	584.868	0.47573	3.0897	743	3	268.811	419.225	436.751	374.929	92.3174	0.246226	2.57395	991	3	931.331	418.212	873.509	741.018	281.049	0.379274	2.86983	866	3	363.021	740.512
SaSA16_0597	Cluster1462	3	1	20.1714	7.9457e-08	Infinity	3;4;5	3	NEM316	SA16	uxaC Uronate isomerase 608661:608936 forward MW:10554	59.2442	273.291	809.877	380.804	386.693	1.01546	2.5807	1017	3
SaSA16_0708;GBS_RS04570	Cluster1468	3	2	17.3314	7.72607e-07	Infinity	2;4	2	NEM316	SA16	SaSA16_0708 hypothetical protein 723285:723728 forward MW:17088	690.063	872.02	118.341	560.141	393.278	0.702105	2.7483	963	3
SaSA16_0769;SaSA53_0770	Cluster0600	15	7	75.0269	1.36723e-05	4.55449	1;4	2	SA53	SA16	addA ATP-dependent helicase/nuclease subunit A 786410:790036 forward MW:139497	3295	3834.97	4783.9	3971.29	753.75	0.1898	3.59893	503	3	1219.88	2421.23	1581.47	1740.86	616.33	0.354038	3.24076	667	3	2073.64	1899.12	2553.85	2175.54	339.052	0.155847	3.33757	627	3	9847.28	6235.77	7703.11	7928.72	1816.29	0.229078	3.8992	307	3	2189.04	2888.87
SaSA16_0823	Cluster1560	10	1	63.0926	0.195263	2.24433	2;4;5	3	SA53	SA95	SaSA16_0823 Membrane protein 847649:848035 forward MW:13607	288.622	249.804	186.72	241.715	51.4303	0.212772	2.3833	1085	3	78.2018	322.897	257.872	219.657	126.745	0.577012	2.34174	1057	3	307.477	207.474	235.056	250.002	51.6497	0.206597	2.39794	1051	3	370.9	450.35	288.307	369.852	81.0265	0.219078	2.56803	982	3	272.539	125.355
SaSA16_0843;GBS_RS05210	Cluster1475	2	1	15.9483	0.0462828	Infinity	5	1	SA81	NEM316	SaSA16_0843 PhoB family transcriptional regulator 870491:871159 forward MW:25317																				7.66042	19.1793	13.4199	8.14509	0.606943	1.12775	1216	2										123.901	23.9363
SaSA16_0859;GBS_RS05525;SaSA20_0837;SaSA53_0859	Cluster0669	22	10	132.474	0.109925	2.07854	3;4	2	NEM316	SA16	SaSA16_0859 Phosphate-binding protein PstS 1 886814:887656 reverse MW:29959	2834.9	2022.57	1562.29	2139.92	644.374	0.301121	3.3304	659	3	1292.06	1022.53	773.998	1029.53	259.103	0.251672	3.01264	772	3	1881.76	2387.8	1428.85	1899.47	479.719	0.252554	3.27863	667	3	2719.97	1187.31	1071.91	1659.73	920.006	0.55431	3.22004	684	3	1235.1	1411.39
SaSA16_0866;GBS_RS05560;SaSA53_0866	Cluster1609	3	1	15.6409	6.14901e-06	Infinity	4;5	2	SA81	SA95	SaSA16_0866 hypothetical protein 892639:893022 reverse MW:14688		35.6529	73.3379	54.4954	26.6473	0.488983	1.73636	1199	2	2290.57	2392.2	1543.02	2075.26	463.729	0.223456	3.31707	628	3	1771.96	2506.8	2750.74	2343.17	509.497	0.217439	3.3698	609	3										2195.81	3804.73
SaSA16_0867	Cluster1477	2	1	8.6326	0.0452349	18.7752	1	1	SA20	SA53	SaSA16_0867 hypothetical protein 893082:894191 reverse MW:43197	370.786	294.336	2083.04	916.055	1011.36	1.10404	2.96192	876	3	59.429	550.326	590.241	399.999	295.616	0.739044	2.60206	958	3	1623.11	1358.21	261.551	1080.96	721.882	0.667818	3.03381	784	3		52.46	120.261	86.3605	47.9426	0.555144	1.93632	1128	2	1121.27	634.773
SaSA16_0923;GBS_RS05910	Cluster1480	19	9	115.001	0.228346	2.40051	1;4;5	3	SA81	SA53	SaSA16_0923 hypothetical protein 951440:952276 reverse MW:32312	4563.69	6233.13	5014.05	5270.29	863.715	0.163884	3.72183	425	3	2232.73	7249.77	3806.86	4429.79	2565.87	0.579232	3.64638	425	3	9878.07	7160.84	2358.41	6465.77	3807.71	0.588902	3.81062	331	3	4429.04	3134.79	2426.31	3330.04	1015.54	0.304964	3.52245	519	3	6819.65	8136.54
SaSA16_0950;GBS_RS06215;SaSA20_0920	Cluster0740	3	1	14.2041	0.0695116	9.16212	2;5	2	SA53	SA20	SaSA16_0950 hypothetical protein 975924:976505 reverse MW:22026	211.027	442.299	551.633	401.653	173.903	0.432967	2.60385	1010	3	313.21	109.868	129.497	184.192	112.164	0.60895	2.26527	1080	3	34.4559	25.2769	147.452	69.0617	68.0432	0.985252	1.83924	1167	3	1164.35	231.644	502.263	632.751	479.848	0.758352	2.80123	896	3	217.01	63.7131
SaSA16_1029;GBS_RS06590;SaSA95_1037	Cluster0795	2	1	12.2218	0.0192	120.904	5	1	SA53	NEM316	cpsE Galactosyl transferase CpsE 1046172:1047560 reverse MW:53769	1.42764		33.2361	17.3319	22.492	1.29772	1.23885	1228	2	1163.78	209.36	1302.09	891.742	594.993	0.667225	2.95024	810	3										50.1526	871.788	3269.04	1397	1672.48	1.1972	3.14519	724	3	233.461	218.77
SaSA16_1063	Cluster1614	40	1	224.923	0.277182	2.03062	2;3;5	3	SA95	SA16	SaSA16_1063 hypothetical protein 1081972:1084011 reverse MW:75076	93.9206	101.773	198.393	131.362	58.1831	0.442921	2.11847	1145	3	29.5064	113.298	101.483	81.4289	45.3526	0.55696	1.91078	1147	3	121.2	108.796	92.3174	107.438	14.4894	0.134863	2.03116	1132	3	89.9746	81.4138	78.9205	83.4363	5.79795	0.0694896	1.92136	1131	3	163.68	150.158
SaSA16_1106	Cluster0855	3	1	19.1609	1.48851e-05	7.30702	5	1	NEM316	SA53	SaSA16_1106 hypothetical protein 1125354:1126043 forward MW:26599	3026.5	2242.06	1798.14	2355.57	621.997	0.264054	3.3721	637	3	404.185	847.115	904.192	718.497	273.694	0.380926	2.85643	841	3	657.373	810.021	580.679	682.691	116.748	0.171012	2.83422	887	3	329.965	418.972	218.175	322.371	100.614	0.312107	2.50836	1003	3	854.429	750.3
SaSA16_1121;GBS_RS07420;SaSA53_1120	Cluster0868	43	11	248.922	0.206438	5.62861	1;2;3;4;5	5	SA95	SA16	cca CCA-adding enzyme 1139705:1140916 reverse MW:46707	9012.72	8377.43	7630.88	8340.34	691.666	0.0829302	3.92118	282	3		3213.83	1824.81	2519.32	982.191	0.389864	3.40128	579	2	2977.36	1627.27	3039.42	2548.02	797.994	0.313182	3.4062	583	3	2387.14	1758.82	1453.36	1866.44	476.099	0.255084	3.27101	656	3	3711.64	3991.5
SaSA16_1134;GBS_RS07485	Cluster0879	14	5	86.2647	1.17809e-07	2.83439	2;3;4;5	4	SA16	SA95	trmD tRNA (guanine-N(1)-)-methyltransferase 1152634:1153389 reverse MW:28812	2535.42	2241.92	2167.11	2314.82	194.677	0.0841003	3.36452	640	3	5664.92	5446.24	6680.28	5930.48	658.49	0.111035	3.77309	350	3	4846.87	5840.35	5916.91	5534.71	596.917	0.10785	3.74309	370	3	5446.92	4889.52	5301.69	5212.71	289.154	0.0554709	3.71706	398	3	3580.12	4023.52
SaSA16_1205;SaSA53_1204	Cluster0934	24	5	143.652	0.516823	1.97861	1;2;3;5	4	SA81	SA53	SaSA16_1205 Family 2 glycosyltransferase 1220734:1221465 reverse MW:27022	3497.08	3125.32	780.697	2467.7	1472.76	0.596817	3.39229	620	3	1136.53	3403.83	2539.42	2359.93	1144.25	0.484868	3.3729	597	3	1988.46	1733.4	1216.62	1646.16	393.246	0.238887	3.21647	696	3	1498.17	2223.99	923.005	1548.39	651.944	0.421047	3.18988	699	3	2809.22	2911.32
SaSA16_1239	Cluster1728	3	1	14.7161	0.0285659	911.335	4	1	SA20	SA53	SaSA16_1239 Accessory Sec system protein Asp1 1256200:1257363 reverse MW:45093										51.1429	410.813	480.087	314.014	230.273	0.733321	2.49695	1007	3	1069.67	206.406	881.528	719.203	453.95	0.631185	2.85685	873	3	1.89329	0.474239		1.18376	1.00342	0.847652	0.0732646	1216	2	1057.54	150.293
SaSA16_1270;GBS_RS08165;SaSA95_1274	Cluster1495	9	6	48.413	0.406069	1.84579	4	1	NEM316	SA53	SaSA16_1270 Transglutaminase 1291957:1293381 forward MW:52657	7389.69	7034.87	4191.58	6205.38	1753	0.282497	3.79277	373	3	1588.32	6226.14	4409.19	4074.55	2336.95	0.573548	3.61008	445	3	3721.73	5076.69	4488.91	4429.11	679.456	0.153407	3.64632	423	3	4515.49	3366.67	2203.57	3361.91	1155.97	0.343843	3.52659	517	3	3382.08	4969.35
SaSA16_1276	Cluster0984	37	3	263.309	0.00443609	13.16	1;3;4;5	4	SA95	SA53	era GTPase Era 1295941:1296885 reverse MW:36024	249.136	357.55	583.19	396.625	170.42	0.429676	2.59838	1014	3	72.8733	291.988	221.767	195.543	111.887	0.572185	2.29124	1070	3	253.847	156.31	84.1349	164.764	85.1712	0.516929	2.21686	1094	3	157.364	14.8036	135.215	102.461	76.717	0.748745	2.01056	1112	3	207.942	184.85
SaSA16_1480;GBS_RS09245	Cluster1160	10	4	48.4377	0.000101167	7.79522	4	1	SA20	SA95	dinB DNA polymerase IV 1491520:1492629 reverse MW:41803	72.4302	66.499	130.027	89.6519	35.0911	0.391414	1.95256	1174	3	126.944	395.699	303.225	275.289	136.538	0.495981	2.43979	1022	3	549.394	504.002	525.412	526.269	22.7081	0.0431491	2.72121	934	3	177.315	95.36	103.536	125.404	45.142	0.359973	2.09831	1093	3	586.688	342.949
SaSA16_1522	Cluster1654	2	2	10.1347	0.00289107	5.68955	5	1	SA95	SA16	SaSA16_1522 hypothetical protein 1535690:1535830 reverse MW:5454	13112.3	13014	7132.4	11086.2	3424.47	0.308894	4.04478	222	3	821.921	4867.57	3252.05	2980.51	2036.45	0.683254	3.47429	524	3	8700.57	7873.3	8888.85	8487.58	540.241	0.0636508	3.92878	271	3	7493.21	9512.73	7444.69	8150.21	1180.22	0.144809	3.91117	304	3	7355.96	7603.57
SaSA16_1671;GBS_RS10155;SaSA20_1622	Cluster1311	9	2	47.2863	0.557822	2.0909	4	1	SA95	SA53	SaSA16_1671 Phosphate import ATP-binding protein PstB 3 1688933:1689682 reverse MW:28082	380.107	343.255	77.962	267.108	164.838	0.617122	2.42669	1071	3		409.157	249.85	329.504	112.648	0.341871	2.51786	996	2	299.966	393.299	325.694	339.653	48.2068	0.14193	2.53104	1006	3	138.565	217.48	134.878	163.641	46.6623	0.285151	2.21389	1070	3	481.556	290.308
SaSA16_1675;GBS_RS10175	Cluster1513	2	1	10.2198	0.0338484	10.4655	5	1	SA95	NEM316	SaSA16_1675 hypothetical protein 1692483:1692971 reverse MW:19020	57.3626	17.9424	655.226	243.51	357.101	1.46647	2.38652	1081	3	219.877	1562.1	954.6	912.193	672.116	0.736814	2.96009	803	3	477.975	1997.48	1387.26	1287.57	764.64	0.593863	3.10977	756	3	2342.86	929.349	460.673	1244.29	979.822	0.787452	3.09492	750	3	1779.01	1992.89
SaSA16_1707;SaSA20_1659	Cluster1339	7	2	42.655	3.44414e-05	283.09	2;5	2	SA53	NEM316	SaSA16_1707 cAMP factor 1716220:1716873 reverse MW:24334										123.612	252.375	59.2225	145.07	98.3479	0.677934	2.16158	1110	3	24.8925	22.3454	29.0576	25.4318	3.38847	0.133237	1.40538	1206	3	1711.95	588.907	1678.26	1326.37	638.885	0.481679	3.12267	740	3	91.317	116.21
SaSA16_1798;GBS_RS10950;SaSA53_1797	Cluster1417	5	2	33.4855	0.0300494	2.47849	5	1	SA53	SA20	pgsA CDP-diacylglycerol--glycerol-3-phosphate 3-phosphatidyltransferase 1815301:1815864 reverse MW:20791	12535	11306.7	5717.38	9853.03	3633.85	0.368806	3.99357	251	3	17656.5	11578.2	13984.3	14406.3	3061.06	0.21248	4.15855	158	3	5547.26	7993	6783.89	6774.72	1222.89	0.180509	3.83089	323	3	26037.5	13351.8	10983.8	16791	8094.76	0.482088	4.22508	149	3	9341.65	11340.8
SaSA16_1808	Cluster1517	5	1	33.9806	0.618376	1.83729	4;5	2	SA20	SA95	SaSA16_1808 tRNA synthetase subunit beta 1824889:1825470 forward MW:22081	383.04	407.819	407.437	399.432	14.1972	0.0355434	2.60144	1012	3	86.7113	519.426	474.73	360.289	237.977	0.660517	2.55665	980	3	463.627	630.984	370.03	488.213	132.203	0.270789	2.68861	946	3	463.707	443.127	234.053	380.296	127.067	0.334127	2.58012	971	3	565.586	385.339
SaSA20_0001	Cluster0020	12	5	62.6895	0.278069	2.02068	2;3;5	3	NEM316	SA53	dnaA chromosomal replication initiator protein 53:1462 forward MW:53536	1963.21	1574.42	1607.26	1714.96	215.616	0.125726	3.23426	727	3	229.325	1532.81	1360.96	1041.03	708.19	0.680277	3.01746	771	3	1100.75	914.285	689.596	901.543	205.872	0.228355	2.95499	828	3	714.135	1238.33	593.665	848.709	342.753	0.403852	2.92876	828	3	1257.21	1071.21
SaSA20_0002;GBS_RS00010	Cluster0021	35	14	253.815	0.630982	2.2127	1;3;4;5	4	SA81	SA53	dnaN DNA polymerase III subunit beta 1617:2753 forward MW:42290	5216.54	3593.12	1548.77	3452.81	1837.91	0.532293	3.53817	541	3	82.036	6567.49	3325.83	3325.12	3242.73	0.975221	3.52181	496	3	3281.69	2912.56	1752.91	2649.05	797.73	0.301138	3.42309	574	3	1499.5	3328.37	1170.91	1999.6	1162.42	0.581328	3.30094	641	3	5272.34	4460.3
SaSA20_0005	Cluster0023	77	2	540.197	0.353107	2.22382	1;2;3;4;5	5	SA95	SA53	SaSA20_0005 Diacylglycerol kinase 4438:5553 forward MW:41106	477.028	834.214	1579.63	963.624	562.577	0.583813	2.98391	853	3	1044.74	512.817	738.144	765.235	266.997	0.348908	2.88379	829	3	615.256	454.781	537.741	535.926	80.2528	0.149746	2.7291	930	3	355.974	552.66	412.346	440.326	101.284	0.230021	2.64377	955	3	738.405	1523.32
SaSA20_0007;GBS_RS00040	Cluster0025	9	2	39.5422	0.0217928	5.83654	2	1	SA53	NEM316	mfd Transcription-repair-coupling factor 6209:9706 forward MW:133274	231.992	330.408	519.614	360.671	146.18	0.405299	2.55711	1028	3	670.174	857.201	598.881	708.752	133.411	0.188234	2.85049	846	3	836.206	614.533	1073.45	841.397	229.504	0.272765	2.925	843	3	879.636	1351.24	4084.33	2105.07	1730.24	0.821937	3.32327	620	3	804.741	627.115
SaSA20_0010	Cluster0027	8	4	43.5818	0.557135	1.40729	2;5	2	NEM316	SA53	SaSA20_0010 Septum formation initiation protein 10251:10622 forward MW:14894	6302.06	6920.55	4463.92	5895.51	1277.78	0.216738	3.77052	385	3	2081.41	6224.35	5658.2	4654.65	2246.4	0.482614	3.66789	412	3	4987.73	4551.39	4824.66	4787.92	220.476	0.0460484	3.68015	407	3	4049.53	5475.41	3042.88	4189.27	1222.27	0.291762	3.62214	456	3	4493.63	5177.48
SaSA20_0012;GBS_RS00060	Cluster0028	2	1	8.7163	5.58485e-05	113.444	4	1	SA53	SA95	SaSA20_0012 Beta-lactamase 10759:12045 forward MW:48605	44.7969	52.2954	20.2315	39.108	16.7719	0.428862	1.59227	1212	3	621.887	233.029	430.792	428.569	194.438	0.453692	2.63202	938	3	577.731	456.124	592.965	542.274	74.9953	0.138298	2.73422	928	3	535.431	1063.4	345.08	647.971	372.151	0.574332	2.81156	890	3	234.148	72.4726
SaSA20_0013;GBS_RS00065	Cluster0029	4	3	24.9078	0.000113428	Infinity	3;4	2	NEM316	SA53	tilS tRNA(Ile)-lysidine synthase 12047:13321 forward MW:50068	423.596	941.833	795.252	720.227	267.14	0.370911	2.85747	920	3		159.319	10.8937	85.1062	104.952	1.23319	1.92996	1146	2	94.4365	89.169	70.8446	84.8167	12.3835	0.146003	1.92848	1149	3										137.746	176.785
SaSA20_0014	Cluster0030	27	12	200.533	0.0194383	1.71414	1;4;5	3	SA53	SA95	SaSA20_0014 Hypoxanthine phosphoribosyltransferase 13326:13868 forward MW:20383	24175.6	30437.5	30776.8	28463.3	3717.1	0.130593	4.45428	84	3	42595.8	33713	30264.1	35524.3	6362.22	0.179095	4.55053	53	3	29692.1	30554.9	35314.2	31853.8	3027.72	0.0950506	4.50316	63	3	54733.5	32872.5	41434.4	43013.5	11015.7	0.2561	4.6336	45	3	29322.6	34752.6
SaSA20_0015	Cluster0031	95	2	619.22	0.170847	2.67175	1;2;3;4;5	5	SA53	NEM316	ftsH ATP-dependent zinc metalloprotease 13891:15861 forward MW:71617	132.185	121.055	135.64	129.627	7.62147	0.0587955	2.11269	1149	3	107.128	189.262	125.914	140.768	43.0346	0.305713	2.1485	1116	3	132.344	116.843	205.243	151.477	47.2037	0.311624	2.18035	1104	3	139.691	281.458	617.842	346.33	245.588	0.709114	2.53949	992	3	188.068	120.464
SaSA20_0016	Cluster0032	44	4	280.96	0.302236	2.33743	1;2;3;5	4	SA20	NEM316	SaSA20_0016 PcsB protein 178676:179995 forward MW:45922	1700.1	1704.43	1462.22	1622.25	138.605	0.08544	3.21012	744	3	486.595	3391.65	2141.6	2006.61	1457.22	0.726211	3.30246	633	3	5076.13	3042.07	3257.51	3791.9	1117.38	0.294674	3.57886	468	3	3800.81	2897.23	1644.19	2780.74	1083.02	0.38947	3.44416	555	3	2372.04	1946.92
SaSA20_0017	Cluster0033	17	5	129.451	0.0392137	4.829	1;3;5	3	SA95	SA53	prs Ribose-phosphate pyrophosphokinase 180119:181087 forward MW:35284	3240.45	3618.62	2371.36	3076.81	639.532	0.207855	3.4881	569	3	1013.02	1444.08	1747.83	1401.64	369.238	0.263433	3.14664	724	3	3068.38	2978.88	3200.31	3082.53	111.388	0.0361353	3.48891	528	3	60.6898	1012.74	1785.53	952.986	863.972	0.906594	2.97909	808	3	1418.78	1079.57
SaSA20_0018	Cluster0034	32	2	196.738	0.598196	1.76491	1;3;4;5	4	SA53	SA16	SaSA20_0018 Aminotransferase A 181195:182361 forward MW:43038	1829.8	1376.89	2059.65	1755.45	347.403	0.1979	3.24439	720	3	957.888	2063.79	1846.41	1622.69	585.909	0.361071	3.21024	694	3	2066.64	2692.52	1929.3	2229.49	406.836	0.18248	3.3482	622	3	5155.63	1905.36	1530.72	2863.91	1993.51	0.696083	3.45696	546	3	2037.24	2083.88
SaSA20_0021	Cluster0036	27	3	197.898	0.180508	2.82534	2;3;4	3	SA81	SA16	plsX Phosphate acyltransferase 185383:186375 forward MW:35091	3843.98	4892.07	5171.5	4635.85	699.867	0.150968	3.66613	464	3	41.1763	4099.37	1553.68	1898.08	2050.9	1.08052	3.27831	644	3	3068.75	2906.67	2649.74	2875.05	211.287	0.0734899	3.45865	549	3	2562.74	2056.73	1380.77	2000.08	593.019	0.296498	3.30105	640	3	4623.97	6090.2
SaSA20_0023;SaSA53_0174	Cluster0038	4	1	21.8835	0.427262	40.8714	5	1	SA95	SA20	purC Phosphoribosylaminoimidazole-succinocarboxamide synthase 186750:187454 forward MW:26811	1.90759	0.0418762	4.7188	2.22275	2.35434	1.0592	0.346892	1241	3	5.05839	0.993868	2.23756	2.76327	2.08264	0.753684	0.441424	1215	3	0.0954436	0.69038	0.12663	0.304151	0.334847	1.10092	-0.516911	1231	3	10.8964	3.62022	4.09951	6.20538	4.06961	0.65582	0.792768	1212	3	1.8443	0.678127
SaSA20_0025	Cluster0040	3	2	15.6978	0.0036639	9.898	3	1	SA53	SA20	purF Amidophosphoribosyltransferase 191535:192989 forward MW:53406	188.287	168.601	113.543	156.81	38.7419	0.247062	2.19537	1132	3	33.8458	255.014	247.351	178.737	125.538	0.702361	2.25221	1082	3	88.212	262.129	115.622	155.321	93.5082	0.602033	2.19123	1101	3	1561.48	2384.34	666.281	1537.37	859.281	0.558931	3.18678	702	3	199.254	210.118
SaSA20_0026;GBS_RS00300;SaSA53_0177	Cluster0041	15	7	96.7551	0.125112	5.14914	2;3;5	3	SA53	SA20	purM Phosphoribosylformylglycinamidine cyclo-ligase 193017:194039 forward MW:36525	10488.5	8657.36	2257.48	7134.45	4321.68	0.605749	3.85336	326	3	312.654	5858.49	4861.82	3677.66	2956.48	0.803903	3.56557	473	3	1152.59	3405.73	1674.2	2077.51	1179.47	0.567735	3.31754	644	3	13234	9981.43	8876.68	10697.4	2265.16	0.21175	4.02928	240	3	4333.23	5197.45
SaSA20_0027	Cluster0042	2	1	10.3401	0.142518	10.926	5	1	SA53	NEM316	purN Phosphoribosylglycinamide formyltransferase 194207:194755 forward MW:20343		375.791	5402.97	2889.38	3554.75	1.23028	3.4608	586	2	27218.9	7389.12	16335.3	16981.1	9930.66	0.584806	4.22997	127	3	2211.97	1911.76	4735.34	2953.02	1550.81	0.525162	3.47027	540	3	3128.87	14789.4	45220.6	21046.3	21732.2	1.03259	4.32318	113	3	1996.67	8857.93
SaSA20_0031	Cluster0046	41	3	276.274	0.000546762	4.84268	1;2;3;4;5	5	SA53	NEM316	sip Group B streptococcal surface immunogenic protein 198336:199640 forward MW:45667	1531.3	1573.73	1328.08	1477.7	131.303	0.0888558	3.16959	766	3	4824.67	4116.65	4447	4462.78	354.275	0.0793844	3.64961	422	3	2236.2	3330.8	4694.86	3420.62	1231.79	0.360107	3.5341	497	3	9568.6	6091.37	5808.17	7156.05	2094.12	0.292637	3.85467	322	3	3550.57	4230.21
SaSA20_0042;SaSA53_0194	Cluster0055	16	1	92.1752	0.00107826	Infinity	2;3;4;5	4	SA53	SA20	purD Phosphoribosylamine--glycine ligase 208764:210026 forward MW:45170	7.04197	8.35495	9.64414	8.34702	1.3011	0.155876	0.921531	1236	3																			437.501	725.88	895.617	686.333	231.605	0.337452	2.83653	876	3	8.68103	6.03898
SaSA20_0043;GBS_RS00385	Cluster0056	5	4	29.6056	8.80967e-05	16.1613	5	1	SA53	SA20	purE N5-carboxyaminoimidazole ribonucleotide mutase 210308:210799 forward MW:17173	583.135	628.166	136.927	449.409	271.553	0.604244	2.65264	996	3	925.813	265.502	454.753	548.689	340.031	0.619714	2.73933	895	3	301.287	236.028	201.881	246.399	50.5082	0.204986	2.39164	1053	3	4431.7	3756	3758.71	3982.14	389.332	0.0977696	3.60012	473	3	461.787	313.763
SaSA20_0044;GBS_RS00390	Cluster0057	8	4	51.7659	9.49309e-05	942.551	3;4	2	SA53	NEM316	purK N5-carboxyaminoimidazole ribonucleotide synthase 210786:211859 forward MW:38644	8.11841	3.46792		5.79317	3.28839	0.567633	0.762916	1237	2		46.2797	8.5706	27.4251	26.6643	0.972259	1.43815	1191	2		8.33039	9.31309	8.82174	0.694878	0.0787688	0.945554	1222	2	4286.31	3069.51	3564.89	3640.24	611.889	0.16809	3.56113	495	3	72.0712	72.2338
SaSA20_0047	Cluster0058	52	7	303.361	0.370026	1.62525	1;2;3;4;5	5	SA20	SA81	purB Adenylosuccinate lyase 213630:214928 forward MW:49826	5569	8515.52	8160.78	7415.1	1608.58	0.216933	3.87012	313	3	5755.72	8469.02	8075.39	7433.37	1466.16	0.197241	3.87119	282	3	13717.2	9312.16	5615.79	9548.4	4055.88	0.424771	3.97993	248	3	8740.13	9698.85	6201.49	8213.49	1807.18	0.220026	3.91453	302	3	6001.15	6163.12
SaSA20_0050;GBS_RS00420;SaSA53_0203;SaSA81_0204	Cluster0061	6	1	36.7447	0.258369	5.61429	1;4	2	NEM316	SA53	SaSA20_0050 Phosphotyrosine protein phosphatase 217438:217875 forward MW:16502	260.608	519.82	1108.33	629.585	434.388	0.689959	2.79905	946	3	76.1683	370.31	111.052	185.844	160.702	0.864717	2.26915	1079	3	463.013	284.949	30.1629	259.375	217.555	0.838767	2.41393	1041	3	139.485	196.934		168.21	40.6229	0.241501	2.22585	1066	2	292.802	409.723
SaSA20_0053;GBS_RS00435;SaSA53_0206;SaSA95_0206	Cluster0064	7	2	43.9371	0.124918	7.56471	5	1	NEM316	SA53	SaSA20_0053 Aldehyde-alcohol dehydrogenase 220306:222948 forward MW:97003	820.058	646.002	107.76	524.607	371.342	0.707849	2.71983	974	3	281.58	437.011	383.278	367.29	78.9392	0.214924	2.56501	977	3	340.527	297.414	18.1723	218.704	174.999	0.800161	2.33986	1072	3	28.8975	107.626	71.5245	69.3492	39.4092	0.568271	1.84104	1142	3	283.147	324.14
SaSA20_0054;GBS_RS00440	Cluster0065	6	2	32.3694	0.00910188	24.1649	2;5	2	NEM316	SA16	adhP Alcohol dehydrogenase 223127:224143 forward MW:35517	1081.42	885.107	319.704	762.077	395.481	0.518951	2.882	911	3		60.0108	34.5987	47.3047	17.9691	0.379858	1.6749	1175	2	134.795	50.1192	69.234	84.7162	44.4104	0.524225	1.92797	1150	3	90.5288	81.2403	74.1404	81.9698	8.21853	0.100263	1.91365	1134	3	145.567	90.6818
SaSA20_0055	Cluster0066	46	3	288.145	0.030361	4.19931	3;4;5	3	SA16	NEM316	thrC Threonine synthase 224263:225753 forward MW:54792	426.882	483.061	415.325	441.756	36.2346	0.082024	2.64518	998	3	1942.44	2031.8	1590.96	1855.07	233.047	0.125627	3.26836	647	3	381.416	763.261	756.439	633.706	218.516	0.344823	2.80189	905	3	1323.38	689.802	506.93	840.038	428.459	0.510047	2.9243	835	3	696.688	615.796
SaSA20_0057	Cluster0068	28	11	260.031	0.340844	1.4946	1;2;3;4;5	5	SA16	SA81	rpsJ 30S ribosomal protein S10 227343:227651 forward MW:11613	92507.1	108769	115895	105724	11987.5	0.113385	5.02417	9	3	207986	84537.8	126130	139551	62809.1	0.450079	5.14473	4	3	116147	110247	142278	122891	17047.3	0.138719	5.08952	6	3	140450	115340	144270	133354	15716.6	0.117857	5.125	5	3	84074.4	91230.2
SaSA20_0058	Cluster0069	25	11	195.114	0.0114333	2.89365	1;2;3;4;5	5	NEM316	SA53	rplC 50S ribosomal protein L3 227724:228350 forward MW:22426	63402.8	61010.4	52436.1	58949.8	5766.41	0.0978191	4.77048	32	3	12090.3	33598.4	30711.6	25466.8	11673.9	0.458397	4.40597	87	3	28590	39305	33275.8	33723.6	5371.5	0.15928	4.52793	60	3	24534.1	25391.7	11190.7	20372.2	7962.91	0.390872	4.30904	116	3	20411.7	35480.8
SaSA20_0059;SaSA53_0212	Cluster0070	31	14	241.917	0.0138241	6.81478	1;2;3;4;5	5	NEM316	SA53	rplD 50S ribosomal protein L4 228374:228997 forward MW:22094	14714.7	40694.9	36456.7	30622.1	13938.3	0.455171	4.48603	77	3	6818.49	3110.66	11335.6	7088.26	4119.12	0.581118	3.85054	302	3	5522.38	8075.82	2230.36	5276.19	2930.5	0.555419	3.72232	384	3	3424.6	5427.87	4627.98	4493.49	1008.39	0.22441	3.65258	435	3	3474.55	15724
SaSA20_0060	Cluster0071	23	11	213.613	0.248204	1.33794	1;2;3;4;5	5	NEM316	SA81	rplW 50S ribosomal protein L23 228997:229293 forward MW:10704	48486.7	43006.4	41272.2	44255.1	3765.86	0.0850944	4.64596	50	3	37587	41014.3	50690.4	43097.3	6795.48	0.157678	4.63445	45	3	31207.1	42814.7	38978	37666.6	5913.88	0.157006	4.57596	47	3	37977.7	47244.5	29627.2	38283.1	8812.63	0.230196	4.58301	52	3	30421.3	34542.3
SaSA20_0061	Cluster0072	48	18	392.781	0.00933606	1.84276	1;2;3;4;5	5	NEM316	SA53	rplB 50S ribosomal protein L2 229311:230144 forward MW:30013	27620.9	28102.7	25240.3	26988	1532.57	0.0567871	4.43117	92	3	10158.2	21481.9	18676.7	16772.3	5897.16	0.351602	4.22459	128	3	25849	22816.4	23274.4	23980	1634.81	0.068174	4.37985	94	3	15492	16567.6	11876.7	14645.4	2457.37	0.167791	4.1657	172	3	20265.5	20293.6
SaSA20_0062	Cluster0073	15	5	106.245	0.611773	1.68076	1;3;4;5	4	SA20	SA81	rpsS 30S ribosomal protein S19 230243:230521 forward MW:10622	10923.2	7798.39	5425.84	8049.16	2757.26	0.342553	3.90575	287	3	4633.81	8028.49	11017.4	7893.22	3193.92	0.404641	3.89725	268	3	6346.64	12603.6	9397.66	9449.31	3128.81	0.331115	3.9754	251	3	8174.83	9300.46	4843.97	7439.76	2317.4	0.311488	3.87156	318	3	7774.98	3813.15
SaSA20_0063	Cluster0074	31	12	233.252	0.0529635	1.72116	1;2;3;4;5	5	SA95	SA16	rplV 50S ribosomal protein L22 230537:230881 forward MW:12416	53137.7	53611.6	34909.7	47219.7	10663.4	0.225825	4.67412	46	3	16160	40547.2	30836.7	29181.3	12277.6	0.420735	4.4651	73	3	42469.9	44062.5	38042.3	41524.9	3119.4	0.0751211	4.61831	43	3	29246.3	32942.5	30236.2	30808.3	1913.33	0.0621044	4.48867	74	3	40190.6	32683.1
SaSA20_0064	Cluster0075	24	13	169.82	8.74345e-05	3.62657	2;3;4;5	4	SA53	SA95	rpsC 30S ribosomal protein S3 230894:231547 forward MW:24134	15124.4	17668.5	17526.2	16773	1429.53	0.0852276	4.22461	159	3	32932.3	15534.4	24278.5	24248.4	8699	0.358745	4.38468	94	3	17687.3	24409.2	24411.2	22169.2	3881.5	0.175085	4.34575	103	3	43055	34709.4	30106.4	35956.9	6563.86	0.182548	4.55578	58	3	16866.5	15354.9
SaSA20_0065	Cluster0076	20	10	145.645	0.000823651	4.13061	1;3;4;5	4	SA95	SA53	rplP 50S ribosomal protein L16 231551:231964 forward MW:15438	8342.5	8056.97	5186.82	7195.43	1745.36	0.242565	3.85706	323	3	2488.94	5754.6	6549.36	4930.97	2151.87	0.436399	3.69293	398	3	6391.41	7456.37	6000.76	6616.18	753.387	0.11387	3.82061	326	3	2301.45	3142.2	1973.74	2472.46	602.708	0.243768	3.39313	579	3	6064.42	6152.61
SaSA20_0066	Cluster0077	19	9	148.81	0.0823605	2.38747	1;2;3;4	4	SA20	SA16	rpmC 50S ribosomal protein L29 231974:232180 forward MW:7962	30860.3	37951.4	45129	37980.2	7134.4	0.187845	4.57956	60	3	19609	22842.3	14542	18997.8	4183.79	0.220225	4.2787	116	3	75138	31764.9	29167.2	45356.7	25824	0.569354	4.65664	37	3	45088.8	29765.6	30450.7	35101.7	8655.87	0.246594	4.54533	60	3	25592.9	32310.1
SaSA20_0067	Cluster0078	21	4	153.484	0.258375	1.5352	2;3;4	3	SA16	SA20	rpsQ 30S ribosomal protein S17 232206:232466 forward MW:10089	1203.46	1296.82	2146.18	1548.82	519.434	0.335374	3.19	757	3	1491.98	1661.11	1793.06	1648.72	150.923	0.0915399	3.21715	686	3	635.434	1326.09	1260.31	1073.95	381.185	0.354938	3.03098	787	3	1656.81	1034.51	1099.59	1263.63	342.05	0.270687	3.10162	747	3	1098.14	1376.49
SaSA20_0068	Cluster0079	29	12	177.728	0.0679588	2.72565	1;3;4;5	4	SA20	SA16	rplN 50S ribosomal protein L14 232491:232859 forward MW:13061	4869.7	4816.98	6030.91	5239.2	686.15	0.130965	3.71926	428	3	407.127	4018.12	2363.34	2262.86	1807.59	0.798807	3.35466	605	3	8157.38	4573.67	5772.28	6167.78	1824.29	0.295778	3.79013	341	3	2587.53	2644.02	3444.22	2891.92	479.136	0.165681	3.46119	545	3	6279.72	4637.98
SaSA20_0069	Cluster0080	5	1	33.4595	2.05152e-06	2649.32	2;3	2	SA53	NEM316	rplX 50S ribosomal protein L24 232939:233244 forward MW:10939	0.0251572		1.28689	0.656022	0.892177	1.35998	-0.183082	1242	2	87.518	240.854	175.745	168.039	76.9578	0.457976	2.22541	1091	3	129.031	346.37	432.545	302.649	156.409	0.516801	2.48094	1023	3	3166.24	60.036	249.748	1158.68	1741.19	1.50274	3.06396	763	3	339.387	311.583
SaSA20_0070	Cluster0081	42	19	351.645	0.0158976	2.18853	1;2;3;4;5	5	NEM316	SA53	rplE 50S ribosomal protein L5 233268:233810 forward MW:19814	112920	106264	84399	101194	14921.2	0.147451	5.00516	11	3	84178.9	56306.9	73590.5	71358.8	14069.4	0.197164	4.85345	18	3	79828.6	46970.6	24281.9	50360.3	27928.1	0.554565	4.70209	29	3	39218.7	50845.6	48651.7	46238.7	6177.64	0.133603	4.66501	41	3	59611.3	55238.6
SaSA20_0071;SaSA53_0225	Cluster0083	21	10	154.978	0.596845	1.95343	1;2;3;4;5	5	SA53	SA16	rpsH 30S ribosomal protein S8 234168:234566 forward MW:14801	2759.12	4349.39	13080.3	6729.62	5557.07	0.825762	3.82799	348	3	4507.07	6519.22	4396.58	5140.96	1194.89	0.232426	3.71104	388	3	9067.95	7639.61	6997.5	7901.69	1059.81	0.134125	3.89772	294	3	17598	6107.13	6422.31	10042.5	6545.16	0.651748	4.00184	258	3	5971.14	8245.53
SaSA20_0072	Cluster0084	25	3	166.334	0.075863	2.09112	1;2;3;5	4	SA95	SA16	rplF 50S ribosomal protein L6 234676:235212 forward MW:19423	5966.47	6554.13	3695.48	5405.36	1509.67	0.279291	3.73282	417	3	1618.4	3630.91	2707.61	2652.31	1007.39	0.379818	3.42362	563	3	3726.92	3329.02	4271.04	3775.66	472.898	0.125249	3.57699	470	3	5748.06	4640.98	3609.96	4666.33	1069.28	0.229147	3.66898	427	3	5382.64	4103.75
SaSA20_0073	Cluster0085	19	9	142.528	0.00991261	2.94484	1;2;3;5	4	NEM316	SA53	rplR 50S ribosomal protein L18 235313:235669 forward MW:12895	115712	114058	97308.9	109026	10181.3	0.0933835	5.03753	7	3	30244.6	73174.9	52430.1	51949.8	21469.2	0.413268	4.71558	32	3	50563.3	57012.7	50297.5	52624.5	3802.61	0.0722593	4.72119	26	3	47829.4	44076.8	19162.1	37022.8	15581.2	0.420854	4.56847	55	3	61383.6	81548.6
SaSA20_0074;GBS_RS00545	Cluster0086	35	4	282.421	0.481349	1.60215	1;2;3;4;5	5	SA53	SA16	rpsE 30S ribosomal protein S5 235688:236182 forward MW:17105	8749.26	7864.55	7072.47	7895.43	838.822	0.106241	3.89738	292	3	2374.48	9240.43	7550.67	6388.53	3577.46	0.559982	3.8054	328	3	9531.86	6739.92	6108.36	7460.04	1821.82	0.24421	3.87274	305	3	12841.9	10959.1	6905.13	10235.4	3033.83	0.296406	4.0101	251	3	6884.75	6151.73
SaSA20_0075	Cluster0087	7	3	52.9864	0.0199379	3.90836	1;4;5	3	SA95	SA16	rpmD 50S ribosomal protein L30 236197:236376 forward MW:6312	3241.01	1675.04	1796.15	2237.4	871.258	0.389406	3.34974	647	3	201.889	1183.01	552.611	645.837	497.161	0.769793	2.81012	862	3	1430.57	783.829	1256.28	1156.89	334.63	0.289249	3.06329	776	3	1433.75	450.875	318.618	734.415	609.243	0.829562	2.86594	868	3	1863.88	1625.91
SaSA20_0076	Cluster0088	14	5	76.9217	0.630232	2.21357	1;2;3;5	4	NEM316	SA53	rplO 50S ribosomal protein L15 236501:236941 forward MW:15451	1891.53	3512.35	3057.04	2820.31	835.943	0.296401	3.4503	591	3	2560.15	371.261	3476.12	2135.85	1595.33	0.74693	3.32957	619	3	1123.66	1887.33	1528.64	1513.21	382.07	0.25249	3.1799	718	3	1284.73	1404.72	1132.84	1274.1	136.254	0.106941	3.1052	746	3	516.138	1905.08
SaSA20_0077	Cluster0089	14	9	88.7343	0.247084	3.73851	3;4;5	3	NEM316	SA20	secY Protein translocase subunit SecY 236962:238266 forward MW:47968	20749.9	19850.8	6423.29	15674.6	8024.5	0.511942	4.1952	167	3	1452.76	12570.1	18341.1	10788	8584.05	0.795705	4.03294	207	3	4118.42	5696.52	2763.33	4192.76	1468.01	0.35013	3.6225	442	3	5237.17	8992.64	1072.29	5100.7	3961.94	0.776744	3.70763	406	3	8693.75	9522.98
SaSA20_0078;SaSA81_0233	Cluster0090	44	5	358.257	0.324935	1.86469	1;2;3;4;5	5	NEM316	SA20	adk Adenylate kinase 238361:238999 forward MW:23681	3854.08	2986.47	2292.41	3044.32	782.438	0.257016	3.48349	572	3	624.069	2684.62	2220.66	1843.12	1080.91	0.586459	3.26555	650	3	2055.54	1447.24	1395.06	1632.61	367.194	0.224912	3.21288	698	3	2371.08	1736.45	1267.68	1791.74	553.774	0.309071	3.25327	664	3	2776.1	2341.99
SaSA20_0079	Cluster0091	5	2	40.5372	0.358763	1.57634	1;4;5	3	SA16	SA95	infA Translation initiation factor IF-1 239115:239333 forward MW:8272	8491.64	12592.1	14134.5	11739.4	2916.44	0.248432	4.06965	215	3	10703.1	13834.9	12657.6	12398.5	1581.89	0.127587	4.09337	187	3	12826.2	10952.5	3981.41	9253.38	4660.79	0.503686	3.9663	258	3	12698.3	7919.86	7748.65	9455.62	2809.59	0.297134	3.97569	272	3	11658.5	12786.8
SaSA20_0080	Cluster0092	4	3	25.821	0.0128731	3.99882	1;4;5	3	SA16	SA81	rpmJ 50S ribosomal protein L36 239359:239475 forward MW:4451	1057.93	1067.73	3326.81	1817.49	1307.12	0.719189	3.25947	707	3	3138.98	3285.57	3655.58	3360.04	266.231	0.0792343	3.52634	495	3	1610.04	2158.12	1753.98	1840.71	284.147	0.154368	3.26499	673	3	2347.47	1341.05	1180.52	1623.01	632.513	0.389715	3.21032	687	3	764.401	1204.93
SaSA20_0081	Cluster0093	31	13	238.364	0.365456	1.54862	1;2;3;4;5	5	SA16	SA20	rpsM 30S ribosomal protein S13 239493:239858 forward MW:13433	24564.5	24244.8	21263	23357.4	1820.87	0.0779569	4.36843	113	3	19631.2	24891.6	31802.8	25441.9	6104.39	0.239935	4.40555	88	3	6106.51	22189.1	20990.5	16428.7	8959.35	0.545347	4.2156	143	3	18273.5	21965.6	16803.1	19014.1	2659.7	0.139881	4.27907	127	3	17881.5	20496.4
SaSA20_0082	Cluster0094	7	1	40.4611	0.00189529	Infinity	1;4;5	3	NEM316	SA53	rpsK 30S ribosomal protein S11 239876:240259 forward MW:13369	2407.63	1713.15	573.294	1564.69	926.134	0.591896	3.19443	753	3											74.7491	227.137	150.943	107.754	0.713874	2.17881	1105	2										360.557	313.802
SaSA20_0083	Cluster0095	63	30	435.116	0.399511	1.1544	1;2;3;4;5	5	NEM316	SA95	rpoA DNA-directed RNA polymerase subunit alpha 240309:241247 forward MW:34516	69794	81016.1	84400.6	78403.6	7645.76	0.097518	4.89434	17	3	75857.8	72307.5	69278	72481.1	3293.31	0.0454368	4.86022	17	3	74682.9	79231.1	79873.1	77929	2829.52	0.036309	4.8917	14	3	87301.3	61984.7	71117.3	73467.8	12820.9	0.174511	4.8661	17	3	72527.8	74588.4
SaSA20_0084	Cluster0096	31	10	229.594	0.272275	1.4375	1;2;3;4;5	5	NEM316	SA20	rplQ 50S ribosomal protein L17 241262:241648 forward MW:14521	59004.7	71403.8	96207.7	75538.7	18943.1	0.250773	4.87817	20	3	51133.6	51853.7	68209.3	57065.5	9657.46	0.169235	4.75637	26	3	53243.6	46115.7	58286.8	52548.7	6115.24	0.116373	4.72056	27	3	82570.1	54419	66084.5	67691.2	14144.1	0.208951	4.83053	19	3	45417	65159
SaSA20_0090;GBS_RS00700	Cluster0100	7	3	46.3653	0.276874	2.66867	5	1	SA20	SA95	SaSA20_0090 Phosphoglycerate mutase 326281:326973 forward MW:25395	4443.13	3744.76	915.46	3034.45	1868.02	0.615606	3.48208	574	3	3368.29	2673.14	2323.9	2788.45	531.655	0.190664	3.44536	543	3	6472.31	7871.04	4585.98	6309.78	1648.55	0.26127	3.80001	339	3	5402.08	4232.74	1209.79	3614.87	2163.36	0.598462	3.55809	497	3	2639.71	2215.4
SaSA20_0091;GBS_RS00705	Cluster0101	6	2	38.4593	0.048484	88.4223	5	1	SA53	SA81	SaSA20_0091 D-alanyl-D-alanine carboxypeptidase 326970:327722 forward MW:28535										347.263	8.26184	88.4179	147.981	177.176	1.19729	2.17021	1105	3	29.8903	31.1473	6.14799	22.3952	14.0845	0.628908	1.35016	1208	3	1800.75	278.529	1321.16	1133.48	778.271	0.686622	3.05441	769	3	5.97371	9.62381
SaSA20_0094;SaSA53_0320	Cluster0104	26	2	201.422	0.0148911	2.73027	1;2;3;4;5	5	SA16	SA95	grpE Protein GrpE 329513:330046 forward MW:20429	7829.77	22952	33871.2	21551	13077.1	0.6068	4.33347	122	3	49891.5	46633.1	39012.9	45179.2	5583.12	0.123577	4.65494	41	3	16257.9	34658.6	27298.2	26071.6	9261.46	0.355232	4.41617	82	3	56969.6	32640.4	42930.7	44180.3	12212.6	0.276427	4.64523	43	3	41055.5	41084.5
SaSA20_0095	Cluster0105	132	7	1102.07	0.106409	1.92925	1;2;3;4;5	5	SA81	SA53	dnaK Chaperone protein DnaK 330227:332056 forward MW:64980	38977.9	52612.1	117715	69768.2	42078.7	0.603122	4.84366	23	3	50533.7	54435.5	46616.3	50528.5	3909.57	0.0773736	4.70354	35	3	81213.5	78145.3	72152	77170.2	4608.75	0.0597219	4.88745	15	3	59158.9	42236.5	31584.5	44326.6	13905.5	0.313705	4.64666	42	3	61613.6	97522.8
SaSA20_0096;GBS_RS00730	Cluster0106	14	5	76.0522	0.644198	2.25352	1;2;4	3	SA95	NEM316	dnaJ Chaperone protein DnaJ 332345:333460 forward MW:39921	1885.31	2281.38	1378.4	1848.36	452.624	0.244878	3.26679	704	3	452.398	5505.21	3394.5	3117.37	2537.78	0.814077	3.49379	516	3	3708.22	2749.05	1184.18	2547.15	1274.07	0.500197	3.40605	584	3	2417.87	3465.78	2593.34	2825.66	561.257	0.198628	3.45112	548	3	6200.31	3796.88
SaSA20_0097	Cluster0107	7	1	43.7509	0.16887	4.37637	2;3	2	NEM316	SA16	SaSA20_0097 GntR family transcriptional regulator 333578:334825 forward MW:48242	4705.71	4472.77	3809.8	4329.43	464.84	0.107368	3.63643	482	3		2382.62	585.205	1483.91	1270.96	0.856494	3.17141	710	2	6658.72	3423.25	2735.14	4272.37	2095.08	0.49038	3.63067	438	3	2822.24	2134.72	1131.95	2029.64	850.032	0.41881	3.30742	632	3	2906.83	3829.55
SaSA20_0098;GBS_RS00740;SaSA53_0324	Cluster0108	2	1	9.3798	0.0990862	16.7127	3	1	SA16	SA20	truA tRNA pseudouridine synthase A 334896:335672 forward MW:29360	99.2866	50.1933	116.549	88.6762	34.4267	0.388229	1.94781	1175	3	819.947	309.337	116.629	415.304	363.437	0.875109	2.61837	945	3		19.4815	55.0673	37.2744	25.163	0.675074	1.57141	1192	2	31.4386	184.769	511.289	242.499	245.079	1.01064	2.38471	1032	3	81.5898	133.258
SaSA20_0099	Cluster0109	12	2	68.8326	0.0391023	5.97109	1;5	2	NEM316	SA16	SaSA20_0099 Phosphomethylpyrimidine kinase 335635:336387 forward MW:27237	33047.2	6136.45	22946.3	20710	13594.1	0.656401	4.31618	129	3	525.184	5811.96	4068	3468.38	2693.91	0.776706	3.54013	484	3	5527.73	4603.33	6474.45	5535.17	935.58	0.169025	3.74313	369	3	4615.33	4929.01	3212.02	4252.12	914.302	0.215023	3.62861	454	3	8249.9	9579.76
SaSA20_0101	Cluster0111	3	1	14.399	0.010021	12.0955	3;5	2	SA53	NEM316	SaSA20_0101 hypothetical protein 336858:337427 forward MW:20190	180.617	103.583	949.485	411.228	467.733	1.1374	2.61408	1005	3	1045.77	4352.89	4096.24	3164.97	1839.76	0.581289	3.50037	513	3	359.761	2615.77	1705.46	1560.33	1134.98	0.7274	3.19322	707	3	7021.61	4685.83	3214.6	4974.02	1919.8	0.385965	3.69671	411	3	1524.15	2483.12
SaSA20_0103;SaSA53_0329	Cluster0113	76	5	642.925	0.116507	1.44904	1;2;3;4;5	5	SA20	SA81	tig Trigger factor 338463:339746 forward MW:47036	3449.05	4337.16	5608.57	4464.93	1085.41	0.243097	3.64981	475	3	2768.72	3557.83	4194.99	3507.18	714.48	0.203719	3.54496	480	3	5259.25	4354.89	4667.05	4760.4	459.346	0.0964932	3.67764	408	3	4798.13	4511.71	3625.47	4311.77	611.363	0.141789	3.63466	449	3	3992.44	3115.31
SaSA20_0104;GBS_RS00770	Cluster0114	14	6	115.358	0.800011	4.4661	1;2;3;5	4	NEM316	SA81	rpoE DNA-directed RNA polymerase subunit delta 339935:340501 forward MW:21840	4381.4	9291.03	62617.9	25430.1	32299	1.27011	4.40535	103	3	27016.5	6806.14	7915.92	13912.9	11361.7	0.81663	4.14342	167	3	12229.8	11328.4	11642.9	11733.7	457.522	0.0389922	4.06943	209	3	7262.83	14224.4	24931.5	15472.9	8900.28	0.575217	4.18957	164	3	2927	5729.87
SaSA20_0106;GBS_RS00780	Cluster0116	22	6	135.284	0.85471	2.17598	2;3;4;5	4	NEM316	SA95	SaSA20_0106 hypothetical protein 342487:343413 forward MW:35007	1603.49	1622.63	774.131	1333.42	484.451	0.363315	3.12497	784	3	80.3129	1800.2	1401.12	1093.88	900.168	0.822915	3.03897	765	3	913.395	1001.94	434.836	783.389	305.085	0.389442	2.89398	861	3	851.764	1114.94	420.88	795.862	350.392	0.440267	2.90084	850	3	915.932	798.475
SaSA20_0108;GBS_RS00795;SaSA53_0334	Cluster0118	5	1	27.4117	0.0518612	Infinity	5	1	NEM316	SA16	radA DNA repair protein radA 344216:345580 forward MW:49565	920.505	756.039		838.272	116.295	0.138731	2.92339	890	2
SaSA20_0111;SaSA53_0337	Cluster0121	81	33	575.206	0.00767641	1.85047	1;3;4;5	4	SA20	SA81	gltX Glutamate--tRNA ligase 349146:350600 forward MW:55595	19667.3	21649.2	36579.6	25965.4	9245.46	0.356069	4.41439	99	3	34106.3	25728.6	34371.6	31402.1	4915.23	0.156525	4.49696	64	3	37514.9	34419.6	39192.8	37042.4	2421.45	0.0653698	4.5687	49	3	34389	26540	26244.1	29057.7	4619.4	0.158973	4.46326	82	3	19423.4	20680.8
SaSA20_0112;GBS_RS00815	Cluster1592	16	3	87.2417	0.618633	1.9067	4;5	2	SA95	SA20	rbsB D-ribose-binding protein 350640:351608 reverse MW:33977	1069.04	1043.11	349.155	820.435	408.346	0.497719	2.91404	895	3	38.7132	986.336	639.401	554.817	479.44	0.864142	2.74415	892	3	304.799	486.926	637.913	476.546	166.799	0.350017	2.6781	949	3	638.473	511.965	585.354	578.597	63.5241	0.10979	2.76238	919	3	642.142	547.374
SaSA20_0114;GBS_RS00825;SaSA53_0340	Cluster0123	5	1	45.3697	3.35006e-06	Infinity	4	1	NEM316	SA16	rbsA Ribose import ATP-binding protein RbsA 352604:354082 reverse MW:54920	363.357	559.215	1138.97	687.179	403.328	0.586933	2.83707	928	3																			14.0704		15.4171	14.7438	0.952264	0.0645875	1.16861	1195	2	98.2195	671.408
SaSA20_0116	Cluster0125	2	1	11.9748	0.288881	16.2455	3	1	NEM316	SA95	rbsK Ribokinase 354471:355382 reverse MW:33446	618.731	964.33	941.192	841.418	193.199	0.229611	2.92501	889	3		134.373	441.111	287.742	216.897	0.753788	2.459	1016	2	43.693	768.463	143.203	318.453	392.883	1.23372	2.50305	1014	3	69.1106	118.178		93.6445	34.6962	0.37051	1.97148	1118	2	249.002	71.4542
SaSA20_0123;GBS_RS00870	Cluster0132	12	3	85.5359	0.016714	6.89135	2;3	2	SA20	NEM316	argH Argininosuccinate lyase 361377:362765 forward MW:52559	300.853	2487.61	3409.54	2066	1596.65	0.772823	3.31513	670	3	2981.79	9994.75	7741.67	6906.07	3580.38	0.518439	3.83923	311	3	20247.7	7624.41	14840.6	14237.5	6333.2	0.444824	4.15344	165	3	13296.7	12285.1	11587.9	12389.9	859.246	0.0693506	4.09307	203	3	12326.3	8931.18
SaSA20_0124	Cluster0133	43	19	389.578	0.0195546	2.21135	1;2;3;4;5	5	NEM316	SA16	fba Fructose-bisphosphate aldolase 362906:363787 forward MW:31518	28651.6	33928.8	20094.5	27558.3	6981.63	0.25334	4.44025	88	3	10899.5	18691.5	7795.68	12462.2	5613.49	0.45044	4.0956	185	3	26648.5	20525.5	15464.9	20879.6	5600.18	0.268213	4.31972	112	3	13413.7	17206.7	16815.8	15812.1	2086.21	0.131937	4.19899	159	3	27179.9	21125.4
SaSA20_0126	Cluster0134	10	4	71.4693	0.0766059	2.53858	2;3;4;5	4	SA16	SA81	rpmB 50S ribosomal protein L28 365028:365216 forward MW:6942	19599.1	20201.6	29925.2	23242	5795.69	0.249363	4.36627	115	3	16178.5	29570.4	31299.6	25682.8	8276.27	0.322249	4.40964	84	3	12540.3	18353.9	9790.77	13561.6	4371.98	0.322378	4.13231	174	3	13035.2	23615.4	11423	16024.6	6623.11	0.41331	4.20479	153	3	11574.9	11018
SaSA20_0127	Cluster0135	4	1	28.5111	0.30777	Infinity	1;4;5	3	NEM316	SA20	SaSA20_0127 hypothetical protein 365348:365713 forward MW:13047	373.052	693.844		533.448	226.835	0.425223	2.72709	973	2
SaSA20_0128	Cluster0136	78	3	556.154	0.00783063	11.4778	1;2;3;4;5	5	NEM316	SA53	SaSA20_0128 Dihydroxyacetone kinase 365713:367377 forward MW:59914	11453.7	14954.6	5191.89	10533.4	4945.99	0.469553	4.02257	229	3	164.012	1463.66	1411.89	1013.19	735.864	0.726285	3.00569	773	3	1393.71	1517.5	709.86	1207.02	434.983	0.360376	3.08172	768	3	945.203	1069.23	738.725	917.719	166.957	0.181926	2.96271	813	3	2258.76	6031.98
SaSA20_0132;GBS_RS00915;SaSA95_0359	Cluster0140	30	11	210.252	0.0646645	1.55958	3;5	2	SA16	SA81	SaSA20_0132 Glutamine ABC transporter substrate-binding protein 370306:371856 reverse MW:57235	52923.7	67913	90063	70299.9	18684.3	0.26578	4.84695	22	3	104577	64982.5	73961.2	81173.5	20759.2	0.255738	4.90941	13	3	55999.7	47014.1	55720.5	52911.4	5109.17	0.0965609	4.72355	25	3	60526.6	73469.7	70555.8	68184	6789.69	0.0995789	4.83368	18	3	43524.1	52634.4
SaSA20_0135	Cluster0142	30	2	216.943	7.10186e-06	7.59312	1;2;3;4;5	5	SA16	SA95	mecA Adapter protein MecA 374870:375625 forward MW:28986	638.96	664.109	357.754	553.608	170.08	0.307221	2.7432	967	3	2017.98	5122.05	3384.33	3508.12	1555.73	0.443465	3.54507	479	3	2847.73	3169.7	2411.67	2809.7	380.445	0.135404	3.44866	558	3	2288.67	1528.1	1568.76	1795.18	427.862	0.23834	3.25411	662	3	2321.99	3186.34
SaSA20_0137;GBS_RS00940;SaSA53_0364;SaSA81_0368	Cluster0144	14	2	82.2952	0.807105	1.75053	2;3;4;5	4	SA16	SA95	sufC Iron ABC transporter ATP-binding protein 376952:377722 forward MW:28383	2453.82	2250.7	4655.4	3119.97	1333.59	0.427437	3.49415	563	3	4412.39	3383.76	4470.41	4088.85	611.318	0.149508	3.6116	443	3	299.931	4424.89	5119.66	3281.49	2605.37	0.793959	3.51607	511	3	5991	1588.28	3075.14	3551.47	2239.68	0.630634	3.55041	505	3	3692.11	3309.15
SaSA20_0138;GBS_RS00945	Cluster0145	21	8	126.859	0.0356889	2.03904	3;5	2	SA53	SA95	sufD Fe-S cluster assembly protein SufD 377759:379021 forward MW:46477	1474.06	1702.65	2200.78	1792.49	371.596	0.207307	3.25346	714	3	2565.19	1441.81	1699.07	1902.02	588.544	0.30943	3.27922	643	3	1333.93	1579.62	1307.38	1406.98	150.099	0.106682	3.14829	734	3	2274.2	1730.23	2665.67	2223.37	469.787	0.211295	3.34701	608	3	1321.79	1884.93
SaSA20_0140	Cluster0147	6	3	35.8837	0.00985104	28.062	4	1	NEM316	SA16	SaSA20_0140 Fe-S assembly protein NifU 380242:380685 forward MW:15946	273.85	302.082	834.601	470.178	315.915	0.671906	2.67226	988	3		31.2249	19.04	25.1324	8.61597	0.342823	1.40023	1193	2	140.615	66.9626	73.4697	93.6825	40.7749	0.435246	1.97166	1142	3	59.9333	47.2044	10.3949	39.1775	25.7262	0.656657	1.59304	1168	3	43.4342	276.75
SaSA20_0141;GBS_RS00960	Cluster0148	46	14	224.871	0.00294579	2.99529	1;3;4	3	SA53	NEM316	sufB Fe-S cluster assembly protein 380785:382203 forward MW:52942	2140.44	2080.93	1330.42	1850.59	451.468	0.243958	3.26731	702	3	2325.83	3885.12	4400.81	3537.26	1080.35	0.305419	3.54867	477	3	2861.26	4313.36	3051.99	3408.87	789.097	0.231484	3.53261	498	3	5463.69	7770.09	3395.4	5543.06	2188.43	0.394805	3.74375	383	3	3455.61	2883.03
SaSA20_0144;GBS_RS00975;SaSA53_0371	Cluster0008	89	32	583.778	0.000710468	2.83084	1;2;3;4;5	5	NEM316	SA16	SaSA20_0144 ABC transporter substrate-binding protein 385084:386739 forward MW:60540	21210.5	25750.1	28718.3	25226.3	3781.22	0.149892	4.40185	105	3	6592.45	11288.2	8853.13	8911.24	2348.39	0.263532	3.94994	243	3	12319.9	12781.1	8495.99	11199	2352.21	0.210037	4.04918	215	3	15561.1	11057.4	8048.44	11555.6	3781.01	0.327201	4.06279	221	3	11011.1	12125.2
SaSA20_0146;GBS_RS00985	Cluster0152	16	7	87.1138	0.910458	2.53426	3;4	2	SA16	SA53	oppC Oligopeptide transport system permease protein oppC 387782:388813 forward MW:37296	1415.21	1266.76	1219.96	1300.64	101.937	0.0783739	3.11416	786	3	23.8918	2016.79	3408.42	1816.37	1701.14	0.936563	3.2592	656	3	937.272	1173.26	1037.17	1049.23	118.458	0.112899	3.02087	791	3	699.091	972.868	478.221	716.727	247.794	0.345731	2.85535	872	3	1236.64	1060.95
SaSA20_0147;GBS_RS00990;SaSA53_0374	Cluster0153	16	8	92.5053	0.391981	1.89091	2;3;4;5	4	SA20	SA95	oppD Oligopeptide transport ATP-binding protein OppD 388826:389872 forward MW:38745	1930.6	1470.65	731.59	1377.61	604.896	0.439089	3.13913	779	3	188.723	3041.99	1616.62	1615.78	1426.64	0.882939	3.20838	695	3	3111.58	2489.13	2082.47	2561.06	518.311	0.202381	3.40842	581	3	2814.63	2466.24	1882.01	2387.63	471.251	0.197372	3.37797	589	3	2245.65	2217.69
SaSA20_0150	Cluster0155	21	6	159.319	0.00014193	3.35827	4;5	2	SA20	SA95	SaSA20_0150 MarR family transcriptional regulator 248309:248752 forward MW:16737	12338	15418.1	7793.84	11850	3835.49	0.32367	4.07372	212	3	23074.4	16179.4	19578.3	19610.7	3447.65	0.175805	4.29249	112	3	26633.8	29094.4	28004.9	27911	1232.99	0.0441759	4.44578	75	3	19281.2	16834.8	11613.5	15909.8	3916.64	0.246177	4.20167	155	3	22445.3	17411
SaSA20_0154	Cluster0159	54	1	344.208	0.201889	4.11108	2;3;4;5	4	SA81	SA53	tyrS Tyrosine--tRNA ligase 252085:253344 reverse MW:47699	266.953	195.325	95.7861	186.021	85.9619	0.462108	2.26956	1115	3	12.3275	309.411	201.319	174.352	150.366	0.862427	2.24143	1085	3	239.477	228.212	153.808	207.165	46.5512	0.224706	2.31632	1077	3	77.4686	63.4178	27.0344	55.9736	26.0281	0.465007	1.74798	1153	3	224.425	238.573
SaSA20_0155;GBS_RS01055;SaSA53_0245	Cluster0160	37	10	200.711	0.265124	2.51141	2;3;4	3	NEM316	SA53	SaSA20_0155 Membrane protein 253455:255752 forward MW:84002	8893.24	9712.99	4181.36	7595.86	2985.32	0.393019	3.88058	306	3	1997.34	9219.25	5705.54	5640.71	3611.39	0.640237	3.75133	370	3	4714.19	5073.92	4654.15	4814.09	227.016	0.0471567	3.68251	405	3	3086.25	3650.48	2336.9	3024.54	658.96	0.217871	3.48066	534	3	5712.97	4411.95
SaSA20_0156	Cluster0161	141	8	1021.86	0.830592	1.30978	1;2;3;4;5	5	SA16	SA20	rpoB DNA-directed RNA polymerase subunit beta 256276:259851 forward MW:133005	116991	116815	76875.6	103560	23109.9	0.223153	5.01519	10	3	66065.6	152953	118243	112420	43735.3	0.389034	5.05085	8	3	97338.2	123576	36580.3	85831.5	44624.7	0.51991	4.93365	12	3	104861	105295	74576.9	94910.8	17611	0.185553	4.97732	12	3	99135.7	94931.9
SaSA20_0157;SaSA95_0247	Cluster0162	267	11	1957.34	0.861282	1.31562	1;2;3;4;5	5	SA16	SA81	rpoC DNA-directed RNA polymerase subunit beta 259968:263618 forward MW:135546	51851	55096.4	49779.2	52242.2	2680.11	0.0513016	4.71802	44	3	57985.8	53676	56203.8	55955.2	2165.61	0.0387025	4.74784	28	3	73575.2	61408.9	15637.6	50207.2	30549.9	0.608477	4.70077	31	3	61614.1	48476.4	47096.7	52395.8	8013.09	0.152934	4.7193	32	3	40219.2	42657
SaSA20_0163	Cluster0168	13	1	87.1915	0.0986264	3.75365	3;4;5	3	SA95	SA16	SaSA20_0163 Adenine methyltransferase 267081:268055 forward MW:37114	1443.57	1272.61	1294.11	1336.76	93.1154	0.0696573	3.12605	783	3	659.626	806.482	990.141	818.75	165.599	0.202258	2.91315	824	3	1288.41	1282.99	1507.21	1359.53	127.916	0.094088	3.13339	741	3	1328.93	1261.99	1296.09	1295.67	33.4707	0.0258327	3.11249	745	3	1014.56	1175.34
SaSA20_0164;SaSA16_0256	Cluster0169	43	4	293.909	0.283272	3.18448	1;2;3;4;5	5	SA81	SA53	ackA Acetate kinase 268087:269280 forward MW:43486	3420.26	2611.56	4557.59	3529.81	977.626	0.276963	3.54775	535	3	257.121	4313.5	3766.71	2779.11	2201.15	0.792034	3.44391	544	3	3035.99	3622.94	4444.09	3701.01	707.288	0.191107	3.56832	478	3	1973.76	665.324	1578.85	1405.98	671.13	0.47734	3.14798	722	3	2854.21	5114.13
SaSA20_0169;GBS_RS01130	Cluster0172	8	3	41.7099	0.253861	1.704	5	1	SA53	SA95	proC Pyrroline-5-carboxylate reductase 271071:271841 reverse MW:27488	2391.3	2073.12	3819.85	2761.42	930.331	0.336903	3.44113	596	3	1436.58	3536.62	2968.1	2647.1	1086.19	0.410334	3.42277	565	3	3193.2	3350.03	3263.35	3268.86	78.5567	0.0240318	3.5144	512	3	4501.73	3607.46	4153.31	4087.5	450.756	0.110277	3.61146	466	3	3429.47	1998.42
SaSA20_0170;GBS_RS01135;SaSA53_0260	Cluster0173	43	17	299.512	0.327953	1.45663	2;4;5	3	SA20	SA95	pepA Glutamyl aminopeptidase 271911:272978 reverse MW:38645	8631.83	7747.68	5549.97	7309.83	1586.9	0.217091	3.86391	318	3	4497.14	7418.17	6795.87	6237.06	1538.6	0.246687	3.79498	334	3	8963.92	6242.29	9968.52	8391.57	1927.92	0.229745	3.92384	276	3	6093.42	5937.64	6234.24	6088.44	148.362	0.0243679	3.78451	360	3	7190.16	7983.88
SaSA20_0172;GBS_RS01145	Cluster0174	3	1	16.951	0.292947	42.412	3;5	2	SA20	SA95	SaSA20_0172 hypothetical protein 273563:273847 forward MW:10674	79.011	261.299		170.155	128.897	0.757527	2.23084	1123	2		1092.48	1806.45	1449.46	504.851	0.348302	3.16121	714	2	1050.89	1516.21	1047.78	1204.96	269.553	0.223702	3.08097	769	3	456.944	464.602	198.369	373.305	151.547	0.405961	2.57206	979	3	939.247	139.285
SaSA20_0173;GBS_RS01150	Cluster0175	3	2	29.3949	1.58512e-09	13.0873	5	1	SA81	NEM316	SaSA20_0173 Thioredoxin 273844:274167 forward MW:12547	283.827	349.049	252.726	295.201	49.1582	0.166525	2.47012	1056	3	2873.45	2759.53	2151.98	2594.99	387.858	0.149465	3.41414	570	3	2794.55	3305.8	3419.2	3173.18	332.773	0.10487	3.5015	521	3	4381.26	2669.27	3078.11	3376.21	894.077	0.264816	3.52843	514	3	3487.33	3647.97
SaSA20_0174;GBS_RS01155	Cluster0176	18	6	128.817	0.0118951	3.37734	3;4;5	3	SA53	NEM316	SaSA20_0174 tRNA-binding protein 274200:274826 forward MW:22769	5132.64	3756.87	4953.82	4614.44	748.043	0.162109	3.66412	467	3	5206.01	11459.9	11626.4	9430.79	3659.72	0.388061	3.97455	228	3	16698.4	8242.98	16693.1	13878.2	4880.22	0.351647	4.14233	170	3	20452.3	15591.6	10709.8	15584.5	4871.27	0.312571	4.19269	162	3	15503.1	7989.82
SaSA20_0177;GBS_RS01170	Cluster0179	23	9	139.198	0.736793	1.28118	2;3;4	3	SA81	SA16	SaSA20_0177 Haloacid dehalogenase 276196:276840 forward MW:24466	5021.18	4175.54	3282.8	4159.84	869.299	0.208974	3.61908	492	3	786.624	6222.03	4711.88	3906.84	2805.7	0.718151	3.59183	461	3	5427.54	5199.88	4072.84	4900.09	725.404	0.148039	3.6902	401	3	4121.67	4820.08	3962.93	4301.56	456.012	0.106011	3.63363	450	3	4910.02	4969.98
SaSA20_0182;GBS_RS01195	Cluster0184	63	16	383.426	0.254106	1.89523	1;2;3;4;5	5	SA95	SA16	SaSA20_0182 Surface lipoprotein 280931:282559 forward MW:61068	9896.01	8275.35	4895.87	7689.08	2551.11	0.331783	3.88587	300	3	1361.28	7399.77	5362	4707.69	3071.96	0.652541	3.67281	411	3	4917.34	5656.79	5128.42	5234.19	380.9	0.0727716	3.71885	385	3	6682.4	8380.58	4766.52	6609.83	1808.12	0.27355	3.82019	342	3	4796.84	5566.15
SaSA20_0185;GBS_RS01210;SaSA53_0274	Cluster0187	13	2	85.019	0.0221812	60.1208	1;3;4;5	4	SA81	SA53	SaSA20_0185 ABC transporter 284479:285282 forward MW:29471	77.3325		7.7988	42.5657	49.1678	1.1551	1.62906	1209	2	117.516	125.729	30.8051	91.35	52.594	0.575741	1.96071	1138	3										6.29355	7.78986	13.0103	9.03124	3.52627	0.390452	0.955748	1208	3	110.179	443.84
SaSA20_0186;GBS_RS01215	Cluster0188	17	2	96.6159	0.236964	3.16793	2;3;4	3	NEM316	SA16	SaSA20_0186 Nickel ABC transporter ATP-binding protein 285266:285892 forward MW:23681	2692.69	2033.96	1826.18	2184.28	452.391	0.207112	3.33931	651	3	10.274	1347.34	710.88	689.497	668.789	0.969965	2.83853	850	3	939.587	709.673	421.917	690.392	259.373	0.37569	2.8391	882	3	1234.34	1069.69	800.806	1034.95	218.844	0.211455	3.01492	789	3	880.01	771.333
SaSA20_0189	Cluster1594	6	2	31.9669	0.000830566	3.30612	5	1	SA81	SA53	SaSA20_0189 BglG family transcriptional antiterminator 289486:291564 forward MW:79680	1115.9	760.31	800.374	892.194	194.766	0.2183	2.95046	881	3	358.489	398.693	425.13	394.104	33.5567	0.0851467	2.59561	960	3	935.003	604.982	502.941	680.975	225.833	0.331632	2.83313	888	3	321.692	335.762	244.002	300.485	49.4194	0.164465	2.47782	1009	3	647.703	1326.09
SaSA20_0190	Cluster0189	3	3	23.7865	0.354591	2.09059	2;3	2	SA53	SA20	SaSA20_0190 PTS lactose transporter subunit IIB 291567:291851 forward MW:10032	1821.8	1569.86	2799.47	2063.71	649.523	0.314736	3.31465	671	3	1996.34	1729.58	1777.19	1834.37	142.277	0.0775619	3.26349	652	3	215.351	1993.84	1735.7	1314.96	960.998	0.730818	3.11891	749	3	3522.99	2184.46	2539.7	2749.05	693.385	0.252227	3.43918	558	3	1816.83	1569.76
SaSA20_0195	Cluster0192	10	2	89.3872	0.00828773	3.27932	1;3;4;5	4	NEM316	SA16	rpsO 30S ribosomal protein S15 296462:296731 forward MW:10531	4177.94	3564.74	4121.88	3954.85	339.009	0.0857197	3.59713	506	3	688.793	1085.57	1843.63	1206	586.76	0.486535	3.08135	748	3	4215.34	2907.33	1415.48	2846.05	1400.94	0.492238	3.45424	553	3	971.195	1860.34	1915.45	1582.33	529.975	0.334933	3.1993	692	3	2612.72	1885.14
SaSA20_0196;SaSA53_0284	Cluster0193	85	4	615.189	0.0114362	1.81169	1;2;3;4;5	5	SA16	SA95	pnp Polyribonucleotide nucleotidyltransferase 297111:299240 forward MW:77181	3613.11	3048.28	3172.74	3278.04	296.774	0.0905339	3.51561	552	3	3507.84	6197.29	6798.75	5501.29	1752.38	0.31854	3.74046	376	3	4753.47	4553.46	3865.72	4390.89	465.67	0.106054	3.64255	429	3	6156.44	5673.09	4358.28	5395.94	930.563	0.172456	3.73207	391	3	4464.28	4941.47
SaSA20_0197;SaSA53_0285	Cluster0194	18	4	118.142	1.15695e-05	6.16086	1;2;3;4;5	5	SA53	NEM316	SaSA20_0197 hypothetical protein 299242:299994 forward MW:28622	4501.31	4790.76	1803.79	3698.62	1647.34	0.445394	3.56804	521	3	19946.2	16096	13523.4	16521.9	3232.53	0.195651	4.21806	133	3	19092.8	18564.3	22061.1	19906.1	1884.92	0.0946905	4.29899	115	3	30375.7	17437.1	20547.2	22786.7	6753.78	0.296392	4.35768	101	3	16246.5	19553
SaSA20_0200	Cluster0197	39	2	263.077	0.273721	2.23096	2;3;4;5	4	SA95	SA81	cysS Cysteine--tRNA ligase 300776:302119 forward MW:50806	7958.52	5791.97	2082.26	5277.58	2971.71	0.563082	3.72244	424	3	967.897	5187.34	2761.29	2972.18	2117.61	0.712479	3.47307	525	3	4391.86	2865.43	2395.45	3217.58	1043.75	0.32439	3.50753	516	3	3115.72	3119.19	2063.58	2766.17	608.459	0.219965	3.44188	556	3	2728.82	2125.64
SaSA20_0202;GBS_RS01295	Cluster0199	5	1	23.2085	0.735482	Infinity	1;3;4	3	NEM316	SA16	SaSA20_0202 rRNA methyltransferase 302601:303356 forward MW:27553		7.22267	182.3	94.7613	123.798	1.30642	1.97663	1169	2																												7.03923	19.8986
SaSA20_0203;GBS_RS01300	Cluster1595	2	2	9.8674	0.136033	3.56575	5	1	SA53	NEM316	SaSA20_0203 hypothetical protein 303353:303871 forward MW:20000	3973.78	4685.75	4644.27	4434.6	399.619	0.0901138	3.64685	477	3	5004.5	8438.35	8230.49	7224.44	1925.34	0.266503	3.8588	292	3	17354.6	4541.18	19421.2	13772.4	8060.93	0.585298	4.13901	171	3	7457.22	18130	21850.9	15812.7	7471.4	0.472494	4.19901	158	3	22907.8	11782.1
SaSA20_0204;GBS_RS01305;SaSA53_0294;SaSA95_0294	Cluster0200	12	7	74.6718	0.653014	2.43555	1;4;5	3	NEM316	SA53	SaSA20_0204 hypothetical protein 303964:304824 forward MW:31496	4978.41	3909.55	1569.86	3485.94	1743.31	0.500099	3.54232	538	3	282.759	4731.43	2694.54	2569.57	2226.97	0.866667	3.40986	575	3	3745.94	3369.12	77.7838	2397.61	2017.85	0.841606	3.37978	601	3	1065.99	2616.46	611.369	1431.27	1051.27	0.7345	3.15572	717	3	3588.99	3235.21
SaSA20_0208	Cluster0202	30	12	216.415	0.000893797	1.74534	1;2;3;4;5	5	NEM316	SA53	rplM 50S ribosomal protein L13 305706:306152 forward MW:16158	104730	105032	83155.2	97638.9	12544.2	0.128476	4.98962	12	3	49941.5	68154.9	55067.1	57721.2	9392.26	0.162718	4.76134	25	3	74525.5	65409.1	70145.9	70026.8	4559.38	0.0651091	4.84526	17	3	69135.1	51827.2	46866.1	55942.8	11691.1	0.208982	4.74774	27	3	69259.4	66543
SaSA20_0209	Cluster0203	16	3	117.94	0.856043	1.35098	1;2;3;4;5	5	SA81	SA20	rpsI 30S ribosomal protein S9 306173:306565 forward MW:14265	1727	2327.53	2173.49	2076	311.904	0.150242	3.31723	667	3	901.76	2859.25	2506.12	2089.04	1043.27	0.499399	3.31995	626	3	1315.29	2180.39	1981.16	1825.61	453.038	0.248156	3.26141	677	3	1678.53	2450.05	2133.53	2087.37	387.825	0.185796	3.3196	623	3	2725.39	2673.12
SaSA20_0210;GBS_RS01395	Cluster0204	2	1	10.5343	0.0127957	Infinity	2	1	SA53	SA95	SaSA20_0210 Virulence factor EsxA 307030:307323 forward MW:10836	6.77527	60.0527	170.613	79.147	83.5711	1.0559	1.89843	1183	3																			364.492	30.4481	151.759	182.233	169.094	0.927901	2.26063	1058	3
SaSA20_0211;GBS_RS01400;SaSA53_0300	Cluster0205	4	1	20.0887	0.108993	6.96094	2	1	NEM316	SA16	SaSA20_0211 hypothetical protein 307425:307832 forward MW:15771	678.029	1142.1	1573.42	1131.18	447.796	0.395865	3.05353	822	3		388.301	99.2116	243.756	204.417	0.838612	2.38696	1041	2	125.725	526.067	820.766	490.853	348.856	0.710714	2.69095	945	3	896.081	504.408	589.471	663.32	206.015	0.310581	2.82172	884	3	547.732	1026.11
SaSA20_0216	Cluster2110	4	1	39.6632	0.125461	6.50922	2	1	SA95	SA53	SaSA20_0216 hypothetical protein 310136:310249 reverse MW:4422	4658.63	3542.14	1579.37	3260.05	1558.89	0.478181	3.51322	555	3		2217.7	221.896	1219.8	1411.24	1.15695	3.08629	744	2	5581.51	2113.15	1337.48	3010.71	2259.9	0.75062	3.47867	533	3	246.492	1194.56	424.441	621.832	503.916	0.810374	2.79367	899	3	2020.85	2466.86
SaSA20_0219;SaSA53_0305	Cluster0208	5	1	30.3125	0.434806	1.85902	2	1	SA81	NEM316	SaSA20_0219 MutR family transcriptional regulator 310572:311432 forward MW:33659	2817.8	2052.28	1279.9	2049.99	768.954	0.375101	3.31175	675	3	738.025	3603.64	3143.81	2495.16	1538.99	0.616791	3.3971	584	3	2189.76	4264.63	3465.71	3306.7	1046.54	0.31649	3.51939	507	3	2966.28	2602.91	1655.61	2408.27	676.666	0.280977	3.3817	586	3	3991.6	3810.12
SaSA20_0222;GBS_RS01455;SaSA53_0308	Cluster0210	12	4	84.8104	0.00797225	3.20855	3;4	2	SA16	SA81	SaSA20_0222 Glycine/betaine ABC transporter substrate-binding protein 313340:314266 reverse MW:34794	2822.89	2642.04	2288.17	2584.37	271.985	0.105243	3.41235	607	3	4138.91	5104.98	8223.83	5822.57	2134.92	0.366662	3.76511	357	3	1173.78	3611	2673.54	2486.11	1229.37	0.494496	3.39552	587	3	2005.69	2665.11	2171.6	2280.8	343.003	0.150387	3.35809	599	3	1807.62	1545.72
SaSA20_0223;GBS_RS01460	Cluster0211	2	1	16.0684	0.490084	7.85634	4	1	SA81	SA20	SaSA20_0223 Choline ABC transporter permease 314269:314904 reverse MW:22768	80.0461	96.5088		88.2775	11.6409	0.131867	1.94585	1176	2		121.581	51.2295	86.4051	49.7459	0.575729	1.93654	1142	2										141.575	65.7749		103.675	53.5989	0.516989	2.01567	1111	2	103.951	244.664
SaSA20_0224	Cluster0212	74	3	504.758	0.0796608	1.88322	2;3;4;5	4	SA53	NEM316	SaSA20_0224 Glycine/betaine ABC transporter ATP-binding protein 314904:316049 reverse MW:42996	6609.62	8110.21	13767.6	9495.82	3774.82	0.397524	3.97753	259	3	23157.5	11779.1	12702.9	15879.8	6319.53	0.39796	4.20085	141	3	10324	9226.32	12239	10596.4	1524.73	0.143891	4.02516	228	3	15140.2	14500.9	24007.1	17882.7	5313.51	0.297131	4.25243	134	3	10587.7	11458.8
SaSA20_0228	Cluster1519	2	1	10.0364	0.728524	5.56151	2	1	SA20	NEM316	SaSA20_0228 hypothetical protein 25114:25464 forward MW:14118		486.947	964.652	725.8	337.788	0.465401	2.86082	918	2	1590.69	3064.81	2734.18	2463.23	773.514	0.314025	3.3915	587	3		2723.84	5349.24	4036.54	1856.44	0.459909	3.60601	452	2		1313.37	1690.16	1501.77	266.43	0.177411	3.1766	708	2	1664.02	1434.65
SaSA20_0238;GBS_RS01655;SaSA16_0029	Cluster0220	37	13	242.039	3.06009e-09	8.76847	3;4;5	3	SA16	NEM316	nagA N-acetylglucosamine-6-phosphate deacetylase 34319:35467 forward MW:41523	612.207	649.664	844.248	702.04	124.572	0.177443	2.84636	924	3	7379.78	4202.78	6884.88	6155.81	1709.38	0.277686	3.78929	337	3	6207.26	5946.37	6205.12	6119.58	150.011	0.0245133	3.78672	344	3	6345.22	5152.54	5199.83	5565.86	675.358	0.121339	3.74553	382	3	3118.18	2007.78
SaSA20_0240	Cluster0222	12	2	94.7713	0.00774081	21.4449	4;5	2	SA95	SA16	glyQ Glycine--tRNA ligase alpha subunit 36441:37355 forward MW:34973	549.03	254.196	151.365	318.197	206.413	0.648696	2.5027	1046	3		37.2043	19.8836	28.544	12.2476	0.429077	1.45551	1190	2	47.5642	90.2468	210.765	116.192	84.6372	0.728426	2.06518	1126	3	83.5712	89.0215	170.911	114.501	48.9282	0.427316	2.05881	1100	3	188.414	424.273
SaSA20_0241	Cluster0223	4	1	22.2656	0.174035	7.051	5	1	NEM316	SA53	SaSA20_0241 FMN-dependent NADH-azoreductase 37355:37996 forward MW:24780	1385.03	419.958	121.016	642.001	660.613	1.02899	2.80754	942	3	4.70538	256.82	179.892	147.139	129.209	0.878143	2.16773	1108	3	260.066	359.84	150.382	256.763	104.768	0.408033	2.40953	1043	3	120.588	135.34	17.2256	91.051	64.3588	0.706843	1.95928	1121	3	477.858	418.272
SaSA20_0245;SaSA53_0035	Cluster0227	36	3	199.79	0.100563	2.07771	3;4	2	SA20	SA16	glpD Alpha-glycerophosphate oxidase 40775:43552 forward MW:103126	151.663	118.618	145.495	138.592	17.5706	0.126779	2.14174	1139	3	36.3355	275.496	49.0705	120.301	134.554	1.11848	2.08027	1126	3	228.456	226.466	294.926	249.95	38.9638	0.155887	2.39785	1052	3	320.283	179.762	226.955	242.333	71.5113	0.295095	2.38441	1033	3	208.349	240.267
SaSA20_0250;GBS_RS01715	Cluster0231	68	26	524.464	0.708357	1.22192	1;2;3;4;5	5	SA53	SA16	tkt Transketolase 47379:49364 forward MW:71178	105052	95126.1	78159	92778.9	13599.2	0.146576	4.96745	14	3	49357.7	97007.6	90704.2	79023.2	25883.6	0.327545	4.89775	14	3	98875.8	86457.3	77453.2	87595.4	10756.5	0.122798	4.94248	8	3	102732	108237	78709.9	96559.8	15701.6	0.16261	4.9848	11	3	86851.7	87035.1
SaSA20_0252;GBS_RS01725	Cluster0233	25	6	182.981	0.00980398	1.93553	2;3;4;5	4	NEM316	SA20	SaSA20_0252 3-dehydroquinate dehydratase 49902:50636 forward MW:27575	24823.3	22544.7	12854.3	20074.1	6355.48	0.316601	4.30264	132	3	6390.08	12873.1	12032.2	10431.8	3525.41	0.337948	4.01836	214	3	10418.3	8762.11	11933.8	10371.4	1586.34	0.152954	4.01584	231	3	17258.9	20755.9	17419.8	18478.2	1974.15	0.106837	4.26666	131	3	13981.1	12572.5
SaSA20_0255;GBS_RS01740	Cluster0235	5	2	39.5438	0.460831	1.34485	5	1	NEM316	SA53	proB Glutamate 5-kinase 53979:54782 forward MW:29170	4925.45	7396.41	5133.68	5818.52	1370.46	0.235534	3.76481	394	3	7579.8	4480.14	4230.29	5430.08	1865.9	0.343623	3.73481	379	3	4250.59	4957.44	4542.58	4583.54	355.201	0.0774949	3.6612	417	3	3933.37	3510.81	5535.36	4326.51	1068	0.24685	3.63614	447	3	4424.15	4490.26
SaSA20_0256;GBS_RS01745	Cluster0236	2	1	10.1103	0.0475106	9.39554	5	1	SA81	SA53	proA Gamma-glutamyl phosphate reductase 54792:56045 forward MW:45595	2.97297	61.8576	412.909	159.247	221.643	1.39182	2.20207	1130	3	137.239	486.098	689.692	437.676	279.392	0.638352	2.64115	934	3	446.445	1516.12	646.268	869.611	568.738	0.654014	2.93932	832	3	36.8349	156.696	145.254	112.928	66.1466	0.58574	2.0528	1101	3	1417.48	975.901
SaSA20_0257	Cluster0237	11	3	64.2802	0.00184833	102.732	4;5	2	SA95	SA53	rsmH Ribosomal RNA small subunit methyltransferase H 56128:57075 forward MW:35683	474.135	764.259	23.253	420.549	373.398	0.887882	2.62382	1002	3	81.4582	84.7765	62.8291	76.3546	11.8304	0.15494	1.88284	1153	3	594.452	646.616	615.757	618.942	26.2274	0.0423746	2.79165	909	3		14.0824	5.97887	10.0307	5.73009	0.571258	1.00133	1205	2	84.6751	27.1897
SaSA20_0258	Cluster0238	11	7	65.6337	0.276071	1.76048	1;2;3	3	SA53	SA16	ftsL Cell division protein FtsL 57090:57416 forward MW:12385	3454.04	3696.87	5830.2	4327.04	1307.43	0.302153	3.63619	483	3	2455.85	4114.87	1985.41	2852.04	1118.65	0.392227	3.45516	537	3	6882.92	4373.03	2832.43	4696.13	2044.49	0.435356	3.67174	413	3	7035.16	3844.79	4182.91	5020.95	1752.53	0.349043	3.70079	409	3	3668.03	4580.47
SaSA20_0259;GBS_RS01760	Cluster0239	55	1	298.022	0.50866	2.57577	2;3;4;5	4	SA53	SA95	pbpX Penicillin-binding protein 2x 57525:59678 forward MW:78574	183.943	202.714	1829.83	738.828	944.88	1.27889	2.86854	915	3	309.808	496.426	1057.03	621.089	388.899	0.626156	2.79315	872	3	224.419	579.942	392.524	398.962	177.849	0.44578	2.60093	976	3	996.395	485.397	1053.09	844.96	312.678	0.370051	2.92684	831	3	776.378	745.447
SaSA20_0261	Cluster0241	75	4	494.151	0.0204863	26.1196	1;2;3;4;5	5	SA81	SA95	SaSA20_0261 DEAD/DEAH box helicase 60788:62131 forward MW:50765	237.545	104.167	410.578	250.763	153.632	0.612659	2.39926	1078	3	21.8271	314.069	66.6896	134.195	157.382	1.17278	2.12774	1119	3	1358.94	522.568	122.069	667.857	631.104	0.944968	2.82468	893	3	123.364	218.918	193.809	178.697	49.5372	0.277213	2.25212	1061	3	298.639	935.772
SaSA20_0262	Cluster0242	50	4	374.707	0.363829	1.62842	1;2;3;4;5	5	SA20	SA95	SaSA20_0262 Amino acid ABC transporter substrate-binding protein 62269:63081 forward MW:29924	29054.2	30155	15547	24918.7	8134.78	0.326452	4.39653	107	3	18012.9	43687.7	39855.5	33852	13850.3	0.409142	4.52958	58	3	35153.9	39773.6	33650.1	36192.5	3191.17	0.0881721	4.55862	52	3	31561.8	33170	19164.6	27965.5	7664.11	0.274056	4.44662	86	3	28072.8	24103.5
SaSA20_0263;SaSA53_0054	Cluster0243	4	2	22.5157	0.122671	21.3118	3;5	2	NEM316	SA53	SaSA20_0263 Amino acid ABC transporter permease 63176:63979 forward MW:29432	2522.82	2374.11	400.715	1765.88	1184.61	0.670829	3.24696	718	3		361.501	420.994	391.248	42.0678	0.107522	2.59245	962	2	162.428	375.341	144.299	227.356	128.479	0.5651	2.35671	1064	3	50.9518	192.141	5.48521	82.8594	97.3329	1.17467	1.91834	1132	3	374.042	498.279
SaSA20_0264	Cluster0244	16	4	117.728	0.00508758	14.07	4;5	2	NEM316	SA53	SaSA20_0264 Amino acid ABC transporter ATP-binding protein 63979:64722 forward MW:27951	30379	31937.3	12356.7	24891	10883	0.437224	4.39604	108	3	200.137	5651.43	2728.79	2860.12	2728.02	0.953813	3.45638	535	3	7073.21	7146.56	5019.68	6413.15	1207.34	0.188259	3.80707	334	3	2638.54	1825.92	842.808	1769.09	899.212	0.508291	3.24775	667	3	4720.48	4867.55
SaSA20_0266	Cluster0246	21	1	176.484	0.130727	1.66631	1;3;4;5	4	SA95	NEM316	trxB Thioredoxin reductase 65137:66051 forward MW:33088	109.893	75.888	53.3677	79.7163	28.4565	0.356972	1.90155	1182	3	59.1686	134.774	114.879	102.941	39.1911	0.380715	2.01259	1133	3	118.526	122.883	111.407	117.605	5.79336	0.0492612	2.07043	1125	3	84.3949	99.042	56.8817	80.1062	21.4049	0.267206	1.90367	1136	3	128.084	97.1105
SaSA20_0267;SaSA53_0058;SaSA95_0058	Cluster0247	51	4	323.867	0.16798	1.7869	2;3;4;5	4	SA20	SA16	SaSA20_0267 Nicotinate phosphoribosyltransferase 66209:67669 forward MW:55102	9407.93	8364.59	5669.91	7814.14	1928.84	0.24684	3.89288	294	3	3193.8	8869.37	6225.25	6096.14	2839.99	0.465867	3.78505	338	3	12919.3	10488.8	9271.33	10893.2	1857.29	0.170501	4.03715	223	3	9643.3	7383.77	5680.29	7569.12	1987.99	0.262645	3.87905	315	3	8878.79	9076.05
SaSA20_0268	Cluster0248	34	11	238.79	0.676789	2.79001	2;3;4;5	4	NEM316	SA81	nadE NH(3)-dependent NAD(+) synthetase 67666:68487 forward MW:30300	1721.99	1874.02	13026.3	5540.75	6483.08	1.17007	3.74357	407	3	2170.76	2053.59	1783.86	2002.74	198.4	0.0990644	3.30162	634	3	3104.75	2362.19	2425.67	2630.87	411.617	0.156457	3.4201	577	3	3580.78	1931.88	2378.8	2630.49	852.776	0.324189	3.42004	568	3	1635.91	1958.48
SaSA20_0270;SaSA81_0062	Cluster0249	88	6	583.174	0.104668	1.74931	1;2;3;4;5	5	SA16	SA20	SaSA20_0270 Penicillin-binding protein 1A 69910:72150 reverse MW:82190	5430.87	4018.53	4115.28	4521.56	788.972	0.174491	3.65529	470	3	8821.79	5300.73	6370.16	6830.89	1805.18	0.264266	3.83448	316	3	3902.67	4150.81	3661.22	3904.9	244.803	0.0626913	3.59161	461	3	3909.56	5325.41	6823.66	5352.88	1457.24	0.272235	3.72859	393	3	3919.26	5425.59
SaSA20_0271;SaSA16_0063	Cluster0250	5	1	27.016	0.15596	11.8589	1;3;4;5	4	SA16	SA53	recU Holliday junction resolvase RecU 72137:72736 reverse MW:23101	542.655	408.823	166.527	372.668	190.653	0.511589	2.57132	1024	3	18.3509	1073.95	408.228	500.177	533.774	1.06717	2.69912	911	3	150.256	455.214	156.126	253.865	174.398	0.68697	2.4046	1045	3	105.694		20.8375	63.2659	60.0027	0.948422	1.80117	1147	2	250.791	885.04
SaSA20_0272	Cluster0251	7	1	45.4694	0.0610316	Infinity	3;4;5	3	SA95	SA53	SaSA20_0272 hypothetical protein 72811:73329 forward MW:20587	157.696	22.6498	35.9354	72.0939	74.431	1.03242	1.8579	1190	3											122.055	69.1961	95.6257	37.377	0.390868	1.98057	1138	2										182.697	116.864
SaSA20_0274	Cluster0252	21	9	194.588	0.00268119	2.71263	1;2;3;4;5	5	SA53	SA95	gpsB Cell cycle protein GpsB 73450:73782 forward MW:13015	20391.7	32590.9	44096	32359.5	11853.8	0.366317	4.51	70	3	83479.7	58637.5	60575	67564.1	13817.4	0.204508	4.82972	19	3	35317.7	53572.8	60975	49955.2	13205.7	0.264351	4.69858	33	3	104171	60805.2	67070.8	77349.1	23439.1	0.303029	4.88846	15	3	39682	48791.7
SaSA20_0275;GBS_RS01835	Cluster0253	19	11	125.097	0.175945	1.88154	1;5	2	NEM316	SA53	SaSA20_0275 RNA methyltransferase 74252:75406 forward MW:43107	11275.9	10755.6	7141.95	9724.51	2251.64	0.231543	3.98787	253	3	5247.94	5477.69	5640.14	5455.26	197.059	0.0361228	3.73682	378	3	6187.36	8979.32	4156.46	6441.05	2421.41	0.375935	3.80896	333	3	6020.58	4647.58	4837	5168.38	744.072	0.143966	3.71335	400	3	5087.55	6174.82
SaSA20_0276	Cluster0254	39	4	264.149	5.2024e-05	4.61653	1;2;4;5	4	SA20	SA81	SaSA20_0276 hypothetical protein 75419:76906 forward MW:54501	4782.7	3401.6	3779.86	3988.05	713.698	0.178959	3.60076	500	3	11182.3	5930.95	9810.61	8974.63	2723.67	0.303486	3.95302	240	3	14768.3	13678.3	14724.1	14390.2	616.93	0.0428715	4.15807	163	3	12755.8	12655.7	5760.91	10390.8	4009.93	0.385911	4.01665	249	3	3854.91	2609.56
SaSA20_0277	Cluster0255	8	4	76.2601	0.166894	2.46994	1;3;5	3	SA20	SA95	luxS S-ribosylhomocysteine lyase 77353:77835 reverse MW:17736	6595.12	8807.84	10416	8606.33	1918.41	0.222907	3.93482	274	3	9254.83	9739.48	10257.4	9750.58	501.393	0.0514218	3.98903	224	3	13901.4	13131.7	13396	13476.4	391.106	0.0290216	4.12957	176	3	4303.82	8098.01	11631	8010.94	3664.36	0.45742	3.90368	306	3	10408.8	11014
SaSA20_0278;GBS_RS01850	Cluster0256	63	20	385.973	0.0362609	4.03091	1;2;3	3	SA53	NEM316	rny Ribonuclease Y 78024:79631 forward MW:60444	1477.62	2279.82	2930.97	2229.47	727.985	0.326528	3.3482	648	3	1906.64	5491.56	4478.76	3958.99	1848.12	0.466815	3.59758	456	3	10036.7	4437.94	3851.72	6108.8	3414.3	0.558916	3.78596	345	3	9685.26	6643.32	10631.8	8986.8	2083.97	0.231892	3.95361	284	3	6508.95	6169.02
SaSA20_0279	Cluster0257	12	3	94.6667	5.87397e-08	17.1276	1;4;5	3	NEM316	SA20	SaSA20_0279 Multidrug ABC transporter ATP-binding protein 79761:80657 forward MW:33519	51287.6	63753.8	56756.9	57266.1	6248.69	0.109117	4.7579	36	3	3680.31	5940.98	4021.5	4547.6	1218.7	0.267989	3.65778	419	3	3555.61	4964.71	1510.2	3343.51	1737	0.519513	3.5242	502	3	2892.86	3669.56	4297.7	3620.04	703.729	0.194398	3.55871	496	3	12865.9	13403.6
SaSA20_0285	Cluster0260	24	10	169.621	0.240574	1.62649	1;3;4;5	4	SA95	SA16	rpoZ DNA-directed RNA polymerase subunit omega 84609:84923 forward MW:11752	1750.03	2138.28	2435.56	2107.96	343.769	0.163081	3.32386	663	3	505.097	2109.54	1372.75	1329.13	803.108	0.604237	3.12357	734	3	2032.69	1420.38	1596.27	1683.11	315.258	0.187306	3.22611	692	3	1966.66	1192.6	1246.68	1468.64	432.137	0.294242	3.16692	710	3	1637.97	1967.33
SaSA20_0286	Cluster0261	2	1	11.5161	0.33802	3.08971	3	1	SA16	SA81	priA Primosome assembly protein PriA 84997:87387 forward MW:91097	1137.22	903.845	826.683	955.915	161.683	0.169139	2.98042	859	3	5242.41	553.152	2477.9	2757.82	2357.13	0.854707	3.44057	547	3	292.86	1449.45	1769.75	1170.69	776.906	0.663633	3.06844	772	3	2181.34	2094.64	2397.72	2224.57	156.096	0.0701692	3.34725	607	3	888.836	831.491
SaSA20_0287;SaSA16_0079	Cluster1448	62	5	434.449	0.194068	2.30834	1;2;3;4;5	5	SA16	SA20	fmt Methionyl-tRNA formyltransferase 87434:88369 forward MW:33880	26241.9	26852.5	28243.9	27112.8	1026.09	0.0378454	4.43317	91	3	37775.2	13025.8	47929.1	32910	17953.1	0.54552	4.51733	60	3	10359	11184.1	21227.9	14257	6051.04	0.424426	4.15403	164	3	17892.7	33798.7	28684.8	26792	8120.14	0.30308	4.42801	91	3	21472.3	17323.3
SaSA20_0288;GBS_RS01900;SaSA16_0080;SaSA53_0079	Cluster0262	39	13	227.463	0.2514	1.35261	2;3;5	3	NEM316	SA20	sun Ribosomal RNA small subunit methyltransferase B 88359:89681 forward MW:49629	105566	110827	104676	107023	3324.49	0.0310633	5.02948	8	3	92630.8	90554.7	79118.6	87434.7	7276.41	0.0832211	4.94168	11	3	71317.3	77095.5	88958.3	79123.7	8993.67	0.113666	4.89831	13	3	75838.4	77834.7	92359	82010.7	9017.29	0.109953	4.91387	13	3	87244.9	86486.2
SaSA20_0289;GBS_RS01905	Cluster0263	16	5	115.532	0.0406286	3.19427	1;3;4;5	4	SA81	NEM316	SaSA20_0289 Protein phosphatase 89719:90456 forward MW:26729	2137.38	5784.11	3010.18	3643.89	1904.17	0.522565	3.56157	526	3	7042.09	12613.6	9280.54	9645.41	2803.62	0.290669	3.98432	226	3	2671.97	16484.4	8625.46	9260.62	6928.1	0.748125	3.96664	257	3	14073	9875.14	10190.3	11379.5	2337.96	0.205454	4.05612	223	3	11531	10408.3
SaSA20_0294	Cluster0267	20	9	122.206	0.0844978	1.94937	1;4;5	3	SA53	SA95	SaSA20_0294 Transcriptional regulator 94273:94914 forward MW:23634	2427.36	3703.43	5593.17	3907.98	1592.79	0.407572	3.59195	509	3	3626.31	4053.91	3833.98	3838.06	213.829	0.0557127	3.58411	467	3	3923.09	3854.91	3640.6	3806.2	147.411	0.0387292	3.58049	465	3	8351.55	3789.72	6449.86	6197.05	2291.4	0.369757	3.79218	358	3	4189.5	5568.28
SaSA20_0298;GBS_RS01945;SaSA53_0088	Cluster0270	4	1	21.818	0.869407	1.8386	5	1	NEM316	SA95	SaSA20_0298 DeoR faimly transcriptional regulator 97657:98412 forward MW:27728	671.144		165.109	418.127	357.821	0.855773	2.62131	1003	2	22.1367	326.194	353.93	234.087	184.077	0.786363	2.36938	1049	3	129.48	288.914	81.7378	166.71	108.49	0.65077	2.22196	1093	3	140.172	343.018	48.4557	177.215	150.735	0.850574	2.2485	1063	3	128.223	203.782
SaSA20_0304;GBS_RS01990	Cluster0274	7	3	38.5878	0.361912	3.44801	1;5	2	SA20	SA16	SaSA20_0304 Xaa-Pro dipeptidase 101744:102388 reverse MW:24070	2344.2	1283.16	642.208	1423.19	859.591	0.603991	3.15326	771	3	243.176	929.245	700.564	624.329	349.33	0.559529	2.79541	871	3	3215.87	2883.51	358.691	2152.69	1562.51	0.725841	3.33298	630	3	1820.08	1451.49	920.341	1397.3	452.308	0.323701	3.14529	723	3	843.7	727.401
SaSA20_0309;GBS_RS02040	Cluster0279	13	3	71.7349	0.211164	4.08334	3;4;5	3	SA20	SA95	SaSA20_0309 HAD family hydrolase 112017:112667 forward MW:25090	229.74	193.312	70.1625	164.405	83.6241	0.508647	2.21591	1126	3	43.7891	565.527	849.855	486.39	408.818	0.840515	2.68698	919	3	529.613	658.626	463.728	550.656	99.1382	0.180037	2.74088	924	3	375.23	616.446	241.294	410.99	190.115	0.462578	2.61383	962	3	408.509	258.211
SaSA20_0311;GBS_RS02050	Cluster0281	8	3	57.4695	0.185228	2.25744	3;4;5	3	SA81	SA53	SaSA20_0311 MarR family transcriptional regulator 113691:114125 forward MW:16720	2692.14	2133.72	1571.29	2132.39	560.427	0.262817	3.32887	661	3	617	2984.65	1823.69	1808.44	1183.9	0.65465	3.25731	658	3	2041.34	2499.48	1775.98	2105.6	366.005	0.173824	3.32338	637	3	1282.01	1596.6	597.41	1158.67	510.887	0.440924	3.06396	764	3	2473.33	2674.8
SaSA20_0312	Cluster0282	18	2	125.186	0.922864	1.58968	2;3;4	3	SA81	NEM316	fabH 3-oxoacyl-[acyl-carrier-protein] synthase 3 114125:115096 forward MW:35215	859.196	630.705	295.245	595.049	283.661	0.476703	2.77455	958	3	69.0177	1561.28	1061.49	897.262	759.565	0.846536	2.95292	809	3	907.818	679.804	499.762	695.795	204.498	0.293905	2.84248	881	3	644.986	940.756	349.302	645.015	295.727	0.458482	2.80957	893	3	896.92	884.309
SaSA20_0313	Cluster0283	3	1	18.7573	0.151836	2.3618	3;4	2	SA53	SA95	acpP_1 Acyl carrier protein 115154:115378 forward MW:8296	3879.66	4993.91	7886.27	5586.61	2068.02	0.370173	3.74715	405	3	10225.3	3410.06	5157.71	6264.36	3539.84	0.565075	3.79688	332	3	5319	5497.2	6415.83	5744.01	588.595	0.102471	3.75922	363	3	9220.09	6943.27	10131.9	8765.08	1642.28	0.187366	3.94276	289	3	4002.09	6307.53
SaSA20_0314;GBS_RS02065	Cluster0284	55	20	362.625	0.14766	1.81414	1;2;3;4;5	5	SA53	SA16	SaSA20_0314 2-nitropropane dioxygenase 115533:116492 forward MW:33334	7947.09	10735.3	10062.6	9581.64	1454.97	0.15185	3.98144	257	3	4151.12	9831.96	7960.23	7314.44	2894.96	0.395787	3.86418	289	3	11884.3	10027.6	9786.7	10566.2	1147.84	0.108633	4.02392	229	3	13428.3	9195.51	17184.4	13269.4	3996.8	0.301204	4.12285	188	3	8164.34	8536.01
SaSA20_0315	Cluster0285	44	3	275.88	0.143456	2.48708	1;2;3;4;5	5	SA53	SA20	fabD Malonyl CoA-acyl carrier protein transacylase 116512:117438 forward MW:33581	132.057	113.151	38.4401	94.5495	49.5031	0.523568	1.97566	1170	3	209.342	119.089	120.557	149.663	51.6891	0.34537	2.17511	1104	3	78.7285	67.7686	96.567	81.0214	14.5355	0.179403	1.9086	1156	3	310.077	102.939	191.503	201.507	103.931	0.515769	2.30429	1049	3	92.5807	112.183
SaSA20_0316	Cluster0286	22	7	147.772	0.000109425	7.46498	4;5	2	NEM316	SA20	fabG_1 3-oxoacyl-[acyl-carrier-protein] reductase 117447:118181 forward MW:25882	1475.86	1743.54	1080.75	1433.38	333.43	0.232617	3.15636	770	3	275.189	206.432	261.861	247.827	36.4634	0.147132	2.39415	1037	3	263.965	206.688	105.39	192.015	80.2993	0.418194	2.28333	1084	3	265.479	176.884	252.949	231.771	47.944	0.20686	2.36506	1038	3	376.231	298.917
SaSA20_0317;GBS_RS02080;SaSA53_0107	Cluster0287	6	3	33.5522	0.0307272	7.41906	1;5	2	SA95	SA53	fabF 3-oxoacyl-[acyl-carrier-protein] synthase 2 118197:119429 forward MW:43653	282.607	685.294	65.7273	344.543	314.392	0.912492	2.53724	1035	3	231.771	502.786	497.424	410.66	154.946	0.37731	2.61348	950	3	532.701	760.929	670.235	654.622	114.913	0.175541	2.81599	897	3	180.926	147.129	66.0359	131.364	59.0452	0.449479	2.11848	1089	3	339.896	81.0443
SaSA20_0319;GBS_RS02090	Cluster0289	6	4	41.3276	0.00070502	5.40523	3;5	2	SA95	SA53	fabZ 3-hydroxyacyl-[acyl-carrier-protein] dehydratase FabZ 119928:120350 forward MW:15473	9908.12	7288.57	2159.26	6451.99	3941.59	0.610911	3.80969	362	3	1252.56	2286.65	1572.89	1704.03	529.369	0.310657	3.23148	675	3	5117.56	3911.71	3449.28	4159.52	861.301	0.207068	3.61904	446	3	1164.04	1504.36	1012.52	1226.97	251.889	0.205293	3.08884	754	3	3141.63	3629.23
SaSA20_0321;GBS_RS02100;SaSA95_0111	Cluster0291	14	5	85.3429	0.518347	1.85653	3	1	NEM316	SA81	accD Acetyl-coenzyme A carboxylase carboxyl transferase subunit beta 121767:122642 forward MW:32152	6305.87	5843	3616.99	5255.29	1437.56	0.273545	3.7206	427	3	1033.45	4906.58	4877.79	3605.94	2227.89	0.617838	3.55702	474	3	3288.71	3481.53	2818.79	3196.34	340.885	0.106648	3.50465	519	3	3879.89	5243.03	3278.1	4133.67	1006.75	0.243548	3.61634	462	3	3430.28	2252.62
SaSA20_0324;GBS_RS02115	Cluster0293	39	15	265.425	0.0667296	1.81704	1;2;3;4;5	5	SA20	SA16	serS Serine--tRNA ligase 124557:125834 reverse MW:47932	15142.4	14623.4	14300.2	14688.7	424.864	0.0289246	4.16698	177	3	5408.52	11937.5	8557.08	8634.36	3265.17	0.37816	3.93623	249	3	21092.8	14749.3	11224.8	15689	5000.67	0.318738	4.19559	152	3	14977.6	13185.6	11107.6	13090.3	1936.79	0.147956	4.11695	192	3	11743.6	12428.4
SaSA20_0327	Cluster0295	20	6	144.144	0.00930063	4.10319	1;4;5	3	SA95	SA20	SaSA20_0327 PTS system mannose family transporter subunit IID 127682:128593 reverse MW:33531	20634.2	18486.7	7665.36	15595.4	6951.06	0.445712	4.193	170	3	2344	8584.69	9205.07	6711.25	3794.85	0.565446	3.8268	319	3	3783.8	4730.09	4013.49	4175.79	493.581	0.118201	3.62074	445	3	5744.53	7676.07	2772.14	5397.58	2470.31	0.45767	3.7322	390	3	9109.09	14675.2
SaSA20_0329	Cluster0297	67	3	516.502	0.0378824	1.51182	1;2;3;4;5	5	SA20	SA95	SaSA20_0329 PTS system mannost-specific transporter subunits IIAB 129453:130463 reverse MW:36139	9424.42	12587.7	12032.8	11348.3	1689.08	0.148839	4.05493	220	3	8655.76	11684.2	9335.56	9891.83	1588.99	0.160637	3.99528	220	3	18235	13268.7	12322.3	14608.7	3175.91	0.217399	4.16461	162	3	11114.1	9330.03	9549.58	9997.91	972.876	0.097308	3.99991	260	3	9446.73	11441.4
SaSA20_0334;GBS_RS02165	Cluster0299	3	2	18.9724	0.00113908	21.7259	4;5	2	SA20	NEM316	SaSA20_0334 Hydrolase 134560:135069 forward MW:19179	81.3659	101.471	106.874	96.5702	13.4415	0.139189	1.98484	1167	3	1113.06	191.162	289.908	531.377	506.168	0.952558	2.7254	900	3	2456.55	3001.46	836.219	2098.08	1126.25	0.536802	3.32182	638	3	418.906	339.986	103.037	287.309	164.391	0.572174	2.45835	1016	3	265.652	376.301
SaSA20_0337;GBS_RS02180	Cluster0301	7	3	39.2456	0.153328	3.32465	2;3;4	3	SA20	SA16	SaSA20_0337 hypothetical protein 136966:137259 reverse MW:11416	2424.66	1033.96	1359.47	1606.03	727.396	0.452915	3.20575	747	3	185.35	1295.54	761.031	747.307	555.221	0.742963	2.8735	834	3	4705.32	1439.31	1308.97	2484.53	1924.36	0.774537	3.39524	588	3	1521.95	1047.34	901.88	1157.06	324.268	0.280252	3.06336	765	3	1335.13	1712.3
SaSA20_0338;GBS_RS02185	Cluster0302	10	5	67.7413	0.208237	3.7908	1;3;4	3	SA53	SA95	SaSA20_0338 Histidine triad protein 137256:137675 reverse MW:15712	23963.7	2454.68	3778.63	10065.7	12054.3	1.19756	4.00284	244	3	3925.64	7621.24	4599.51	5382.13	1968.18	0.365687	3.73095	380	3	11042.5	7060.63	3750.42	7284.53	3651.21	0.501227	3.8624	311	3	15691.6	8139.48	8523.65	10784.9	4253.65	0.394407	4.03282	238	3	7916.94	8487.35
SaSA20_0340;GBS_RS02200	Cluster0304	11	5	71.552	0.0193462	6.03122	3;5	2	SA20	SA53	ecsA Multidrug ABC transporter ATP-binding protein 138827:139552 forward MW:26863	1450.38	2224.47	357.766	1344.21	937.872	0.697714	3.12847	782	3	136.207	973.065	599.42	569.564	419.227	0.736049	2.75554	885	3	3454	3094.04	2177.08	2908.37	658.393	0.226378	3.46365	543	3	505.161	600.817	340.682	482.22	131.576	0.272855	2.68325	950	3	1029	917.14
SaSA20_0342;GBS_RS02440	Cluster0306	28	17	183.792	0.02878	3.0617	2;4;5	3	SA81	SA53	SaSA20_0342 Aminoglycoside phosphotransferase 140646:141446 forward MW:31487	20947.9	17788.1	7172.37	15302.8	7216.24	0.471563	4.18477	173	3	5867.77	21796.6	18181.1	15281.8	8350.8	0.546454	4.18417	145	3	21671.2	27909.5	24203.7	24594.8	3137.47	0.127566	4.39084	92	3	6262.4	9892.45	8552.33	8235.72	1835.62	0.222885	3.9157	301	3	25504.2	23075.4
SaSA20_0343	Cluster0307	3	2	13.0539	0.0570762	2.27695	4	1	SA95	SA53	trmB tRNA (guanine-N(7)-)-methyltransferase 141436:142071 forward MW:24476	9290.16	9126.95	4344.46	7587.19	2809.47	0.370292	3.88008	307	3	4087.93	10484.3	10668.6	8413.62	3747.29	0.445384	3.92498	252	3	4922.18	5876.81	4488.59	5095.86	710.222	0.139372	3.70722	392	3	4929.77	3522.02	2898.58	3783.46	1040.53	0.27502	3.57789	488	3	5121.42	6029.16
SaSA20_0346	Cluster0310	9	4	50.3301	0.172818	2.11165	2;3	2	SA20	SA53	SaSA20_0346 hypothetical protein 144247:144543 forward MW:11326	3728.44	3521.96	3242.54	3497.64	243.862	0.0697217	3.54378	537	3	2776.56	2531.47	3205.88	2837.97	341.37	0.120287	3.45301	540	3	8557.05	3173.9	3235.94	4988.96	3090.21	0.61941	3.69801	399	3	3109.68	2185.29	1792.81	2362.59	676.102	0.286169	3.37339	590	3	3397.25	3683.14
SaSA20_0348	Cluster0312	136	55	911.122	0.883599	1.64514	1;2;3;4;5	5	SA81	SA53	infB Translation initiation factor IF-2 144858:147641 forward MW:102402	62813	70791.1	38695.8	57433.3	16710.3	0.290951	4.75916	34	3	23091.4	100589	71698.6	65126.4	39164.6	0.601364	4.81376	22	3	96160.3	81464.8	14342.7	63989.2	43618.5	0.681654	4.80611	18	3	42003.8	62957.4	34967.1	46642.8	14560.4	0.312168	4.66878	40	3	76718.5	74510.4
SaSA20_0351;SaSA53_0141	Cluster0315	3	1	13.2083	0.310794	19.7421	3	1	SA95	SA53	copY Transcriptional repressor CopY 149352:149768 forward MW:15789	81.8186	13.0872	11.9605	35.6221	40.0113	1.12322	1.55172	1215	3		550.411	224.439	387.425	230.497	0.594946	2.58819	965	2	102.56	11.4463	49.8633	54.6231	45.7429	0.837427	1.73738	1178	3										553.02	11.4098
SaSA20_0353	Cluster0317	5	4	27.8334	0.0406204	2.70887	4;5	2	SA53	SA81	SaSA20_0353 Carbonate dehydratase 152056:152262 forward MW:7651	681.055	872.194	1656.15	1069.8	516.707	0.482995	3.0293	834	3	3422.8	1373.76	1604.22	2133.59	1122.42	0.526069	3.32911	620	3	561.645	471.688	1692.69	908.675	680.466	0.748855	2.95841	827	3	2199.86	2057.3	2419.81	2225.65	182.623	0.0820538	3.34746	605	3	789.554	869.347
SaSA20_0355;GBS_RS02510	Cluster0319	2	1	12.5651	8.06834e-05	215.912	4;5	2	NEM316	SA81	SaSA20_0355 Haloacid dehalogenase 153001:153357 forward MW:12882	1854.68	2738.62	3469.63	2687.64	808.683	0.300889	3.42937	601	3	118.597	209.513	467.709	265.273	181.112	0.68274	2.42369	1026	3	19.961	121.365	104.033	81.7861	54.2388	0.663179	1.91268	1155	3	350.511	197.073	75.5718	207.719	137.779	0.663294	2.31748	1046	3	31.0391	6.30441
SaSA20_0356;SaSA53_0146	Cluster0320	117	8	721.528	0.837497	1.52409	3;4;5	3	SA16	SA53	polA DNA polymerase 153470:156112 forward MW:99743	6476.71	5198.5	3280.35	4985.19	1608.82	0.322721	3.69768	447	3	1851.53	8787.85	7528.22	6055.87	3695.13	0.610174	3.78218	343	3	4555.77	5088.72	3039.18	4227.89	1063.38	0.251516	3.62612	441	3	4068.6	5699.74	2151.99	3973.44	1775.79	0.446915	3.59917	474	3	5297.5	5686.38
SaSA20_0357;GBS_RS02520	Cluster0321	8	3	57.8207	0.625183	1.86195	3;5	2	SA53	NEM316	SaSA20_0357 CoA-binding protein 156142:156582 forward MW:16723	3817.78	2574.35	1151.08	2514.4	1334.36	0.530686	3.40043	614	3	621.772	4744.81	4940.8	3435.79	2438.98	0.709875	3.53603	490	3	3318.93	6273.06	3145.48	4245.82	1757.78	0.414002	3.62796	440	3	4718.63	6664.21	2662.21	4681.68	2001.26	0.427465	3.6704	426	3	6287.09	846.725
SaSA20_0362;GBS_RS02550	Cluster0324	21	10	148.468	0.323805	1.57023	3;4	2	SA20	SA16	tgt Queuine tRNA-ribosyltransferase 160062:161204 forward MW:43084	5790.54	5813.37	3626.74	5076.89	1255.91	0.247378	3.7056	440	3	1332.08	5480.15	3646.3	3486.18	2078.67	0.59626	3.54235	482	3	5659.88	5886.41	4876.01	5474.1	530.203	0.0968568	3.73831	373	3	3920.38	4500.43	3064.08	3828.3	722.588	0.188749	3.58301	482	3	3803.01	4193.31
SaSA20_0363;GBS_RS02555;SaSA95_0152	Cluster1454	7	1	35.4214	0.042065	88.2336	2;3	2	SA20	NEM316	SaSA20_0363 hypothetical protein 161313:161621 forward MW:11943		17.635	4.67103	11.153	9.16691	0.821923	1.04739	1233	2		342.26	248.091	295.175	66.5882	0.225588	2.47008	1014	2	1164.42	452.181	351.54	656.047	443.129	0.675454	2.81693	896	3	52.3254		16.7299	34.5276	25.1698	0.728977	1.53817	1173	2	465.963	282.108
SaSA20_0365	Cluster0326	11	8	78.4714	0.0167493	5.39059	3;4;5	3	SA53	NEM316	SaSA20_0365 Metal-dependent hydrolase 162280:163056 forward MW:28858	2628.69	2460.73	3882.17	2990.53	776.739	0.259733	3.47575	576	3	12510.2	4703.02	3779.51	6997.59	4796.37	0.685432	3.84495	305	3	5601.5	5744.4	5794.94	5713.61	100.324	0.0175587	3.75691	364	3	30526.3	6011.06	11824.8	16120.7	12809.8	0.794615	4.20738	151	3	5415.02	5268.17
SaSA20_0366;GBS_RS02570	Cluster0327	21	5	118.299	0.754155	1.30618	3;4;5	3	SA81	SA53	tadA tRNA-specific adenosine deaminase 163056:163562 forward MW:18990	1202.57	924.13	518.487	881.729	344.008	0.390151	2.94534	882	3	103.622	1521.98	987.633	871.079	716.327	0.822345	2.94006	816	3	1125.42	1285.5	888.192	1099.7	199.899	0.181775	3.04128	783	3	907.765	992.812	654.219	851.599	176.146	0.206841	2.93023	827	3	1029.98	1222.71
SaSA20_0368	Cluster0328	36	14	287.467	0.000429291	7.92411	1;4;5	3	SA95	SA16	pga Glucose-6-phosphate isomerase 163834:165183 forward MW:49585	42243.7	34903.3	21944.9	33030.6	10278.2	0.311171	4.51892	69	3	1193.08	8110.5	5773.2	5025.59	3518.79	0.700174	3.70119	394	3	12469.6	10261.2	12511.2	11747.4	1287.18	0.109572	4.06994	208	3	21491	20495.5	17621.3	19869.3	2009.42	0.101132	4.29818	122	3	9599.13	11557.3
SaSA20_0369;SaSA53_0157	Cluster0329	11	1	73.6043	0.0538974	Infinity	1;3;4;5	4	SA20	NEM316	SaSA20_0369 5-formyltetrahydrofolate cyclo-ligase 165456:165983 forward MW:20231																				572.215	29.7831	300.999	383.557	1.27428	2.47857	1024	2	73.8731	22.674	54.2788	50.2753	25.8333	0.513836	1.70135	1161	3
SaSA20_0372	Cluster0332	35	2	290.671	1.0671e-05	2.40115	1;2;3;4;5	5	SA20	NEM316	galU UTP--glucose-1-phosphate uridylyltransferase 167917:168816 reverse MW:33193	19029.1	21742.8	29266.6	23346.2	5303.75	0.227179	4.36822	114	3	31705.8	40615.8	42806.7	38376.1	5879.57	0.153209	4.58406	51	3	54679.9	54563.9	58929.1	56057.6	2487.44	0.0443728	4.74863	23	3	56772	58607.8	47707.6	54362.5	5835.93	0.107352	4.7353	29	3	37197.7	38863.1
SaSA20_0373	Cluster0333	48	4	334.752	0.577909	1.71955	1;2;3;4;5	5	SA20	SA16	gpsA Glycerol-3-phosphate dehydrogenase [NAD(P)+] 168853:169869 reverse MW:37018	8867.91	6929.46	3781.23	6526.2	2567.21	0.393369	3.81466	359	3	4206.29	5718.2	4278.47	4734.32	852.831	0.180138	3.67526	409	3	12303.4	5825.97	6293.31	8140.88	3612.38	0.443733	3.91067	287	3	3591.46	6890.95	10512.9	6998.43	3461.95	0.494676	3.845	326	3	8107.84	7674.58
SaSA20_0376	Cluster0336	44	2	343.55	0.0439388	8.17511	2;3;4;5	4	SA95	SA53	SaSA20_0376 Jag protein 171204:172025 forward MW:30842	16610.2	18216.7	68834.9	34553.9	29699.1	0.859498	4.5385	66	3	451.932	14005.2	7704.96	7387.35	6782.2	0.918082	3.86849	286	3	12149.8	8312.7	6562.89	9008.46	2857.7	0.317224	3.95465	263	3	6740.05	7512.64	3821.45	6024.71	1946.79	0.323134	3.77994	363	3	9726.06	9920.05
SaSA20_0377	Cluster0337	8	5	49.2443	0.585484	2.35402	2;3;4;5	4	SA81	NEM316	SaSA20_0377 hypothetical protein 396584:397117 reverse MW:21168	990.98	563.827	196.093	583.633	397.813	0.681615	2.76614	962	3	510.769	1454.61	2069.32	1344.9	785.047	0.583721	3.12869	732	3	161.333	3098.15	542.811	1267.43	1596.88	1.25993	3.10292	758	3	714.759	654.94	487.393	619.031	117.86	0.190394	2.79171	900	3	1364.56	1124.63
SaSA20_0378;GBS_RS02685	Cluster1455	4	2	19.3425	0.174935	3.12636	1;5	2	SA95	SA20	recX Regulatory protein RecX 397201:397977 reverse MW:30685	3644.12	3571.98	2078.79	3098.3	883.657	0.285207	3.49112	565	3	456.861	3126.32	2702.13	2095.11	1434.53	0.684704	3.32121	624	3	1119.82	2018.99	1562.95	1567.25	449.598	0.28687	3.19514	705	3	1447.74	4465.61	1428.56	2447.3	1747.93	0.714228	3.38869	583	3	2851.37	2377.33
SaSA20_0379;GBS_RS02690	Cluster0338	3	1	14.7686	0.0252	5.18509	2	1	SA95	SA16	rumA 23S rRNA (Uracil-5-)-methyltransferase RumA 398076:399431 forward MW:51148	813.911	1110.79	822.348	915.682	169.017	0.184581	2.96174	877	3	22.6694	614.893	125.921	254.495	316.355	1.24307	2.40568	1034	3	1183.84	461.136	761.785	802.252	363.045	0.452532	2.90431	854	3	274.038	418.364	387.333	359.912	75.9701	0.21108	2.5562	987	3	1750.57	1067.56
SaSA20_0381;GBS_RS02700	Cluster0340	2	1	10.8664	0.00911766	2.84043	5	1	NEM316	SA20	SaSA20_0381 GNAT family acetyltransferase 400498:400926 forward MW:16644	3359.31	7343.64	4985.73	5229.56	2003.33	0.383077	3.71847	429	3	2567.23	2739.02	2417.52	2574.59	160.877	0.0624863	3.41071	574	3	2449.12	1388.48	1685.75	1841.12	547.125	0.29717	3.26508	672	3	4780.24	2996.34	3386.82	3721.13	937.764	0.25201	3.57068	490	3	2604.06	1951.96
SaSA20_0382;SaSA53_0381	Cluster0013	17	3	91.1281	0.00148149	65.5001	3	1	SA53	NEM316	SaSA20_0382 Reticulocyte binding protein 401323:404784 forward MW:127013	22.7983	10.4238		16.6111	8.75003	0.526759	1.2204	1229	2	79.2145	599.221	892.436	523.624	411.848	0.786534	2.71902	903	3	186.89	621.924	331.247	380.02	221.58	0.583073	2.57981	988	3	701.208	757.478	717.365	725.35	28.9722	0.0399424	2.86055	871	3	570.503	119.894
SaSA20_0383;GBS_RS02710;SaSA53_0382	Cluster0341	15	4	91.4229	0.0093929	2.05202	3;4;5	3	NEM316	SA20	SaSA20_0383 Family 2 glycosyl transferase 404994:405902 forward MW:35396	2697.42	2564.05	2273.84	2511.77	216.576	0.0862246	3.39998	615	3	868.547	1966.66	1324.35	1386.52	551.692	0.397897	3.14193	725	3	1265.15	1219.64	1187.34	1224.04	39.0881	0.0319335	3.0878	765	3	1541.16	1148.98	1895.45	1528.53	373.393	0.244282	3.18427	705	3	1444.11	1650.91
SaSA20_0384;GBS_RS02715;SaSA53_0383	Cluster0342	6	1	28.7642	0.889331	10.5824	3	1	SA81	SA16	SaSA20_0384 Ribonucleoside-diphosphate reductase 406456:407466 forward MW:38858	8.36223		22.2183	15.2903	9.79775	0.640782	1.18442	1231	2		19.8245	9.44684	14.6357	7.33813	0.501386	1.16541	1206	2		14.7397	15.3194	15.0296	0.409916	0.027274	1.17695	1215	2										27.3516	282.41
SaSA20_0388	Cluster0344	7	3	37.9028	0.000310423	21.6712	3;4;5	3	NEM316	SA16	SaSA20_0388 hypothetical protein 413292:413681 forward MW:14492	878.698	768.112	1208.9	951.903	229.331	0.240918	2.97859	861	3	7.18001	77.9957	46.5989	43.9249	35.4835	0.807823	1.64271	1177	3	181.982	60.7567	132.339	125.026	60.9426	0.48744	2.097	1121	3	130.29	109.154	112.483	117.309	11.3643	0.0968749	2.06933	1097	3	170.74	53.8922
SaSA20_0390	Cluster0345	8	3	46.5307	0.371973	4.51791	3;4	2	SA81	SA53	SaSA20_0390 hypothetical protein 414454:414738 reverse MW:11384	138.206	146.64	110.499	131.782	18.9077	0.143477	2.11986	1143	3		250.836	139.165	195	78.964	0.404942	2.29004	1072	2	486.573	211.729	430.097	376.133	145.151	0.385903	2.57534	990	3	127.011	59.2517	68.7997	85.0208	36.6766	0.431384	1.92953	1129	3	823.564	180.99
SaSA20_0401;SaSA53_0399	Cluster0351	9	4	58.2368	0.433425	1.33926	2;3	2	SA53	SA20	SaSA20_0401 Cupin 420904:421242 reverse MW:12398	2266.92	2633.59	2619.41	2506.64	207.724	0.0828695	3.39909	616	3	2084.91	3125.11	2556.59	2588.87	520.853	0.201189	3.41311	571	3	2159.77	2713.2	2289.38	2387.45	289.458	0.121242	3.37793	602	3	3747.33	3173.12	2671.83	3197.43	538.165	0.168312	3.5048	528	3	2250.99	2595.43
SaSA20_0402	Cluster0352	8	2	53.1119	0.00736304	7.05231	2;3	2	SA81	NEM316	SaSA20_0402 hypothetical protein 421263:422018 reverse MW:28304	338.895	399.749	379.116	372.587	30.9481	0.0830629	2.57123	1025	3	227.755	3008.34	1111.89	1449.33	1420.67	0.98023	3.16117	715	3	3309.48	2300.32	1727.58	2445.79	800.92	0.327469	3.38842	593	3	804.088	446.39	581.919	610.799	180.589	0.29566	2.7859	902	3	2731.19	2861.84
SaSA20_0417;SaSA53_0415	Cluster1537	13	2	65.229	0.166182	5.14712	1;2;3	3	NEM316	SA53	galT Galactose-1-phosphate uridylyltransferase 437277:438761 forward MW:56338	569.633	784.195	1073.77	809.199	252.996	0.31265	2.90806	897	3	46.0115	520.365	667.228	411.202	324.677	0.789581	2.61405	949	3	402.296	169.242	184.272	251.937	130.432	0.517715	2.40129	1047	3	74.6423	309.007	87.9918	157.214	131.626	0.837244	2.19649	1075	3	118.291	183.625
SaSA20_0421	Cluster0353	10	6	61.2283	0.0410191	2.17444	1;2;3;5	4	NEM316	SA95	SaSA20_0421 Aldose 1-epimerase 440889:441143 forward MW:10148	2566.11	3251.26	7527.4	4448.25	2688.53	0.604402	3.64819	476	3	2100.7	3431.7	2420.41	2650.94	694.799	0.262096	3.4234	564	3	2113.75	2654.8	1614.56	2127.7	520.259	0.244517	3.32791	635	3	5557.33	3956.4	3627.16	4380.3	1032.55	0.235725	3.6415	442	3	3418.68	4056.43
SaSA20_0422;GBS_RS02890	Cluster0354	6	1	32.5188	0.355962	2.7729	4	1	SA20	SA16	SaSA20_0422 hypothetical protein 441252:441563 forward MW:11030	402.966	461.011	1005.24	623.074	332.239	0.533226	2.79454	949	3		732.794	376.904	554.849	251.652	0.453551	2.74417	891	2	1188.55	882.966	1005.57	1025.69	153.781	0.149929	3.01102	797	3	1377.44	623.445	609.149	870.013	439.507	0.505173	2.93953	824	3	616.813	699.395
SaSA20_0423	Cluster0355	7	2	34.25	0.000139635	43.4933	1;4	2	SA53	NEM316	SaSA20_0423 GNAT family acetyltransferase 441831:442409 forward MW:22227	68.5192	15.9482	16.3705	33.6126	30.2307	0.899384	1.5265	1216	3	41.3504	689.918	305.651	345.64	326.128	0.943548	2.53862	987	3	942.192	840.088	1524.06	1102.11	368.968	0.334782	3.04223	781	3	2147.82	761.141	1476.81	1461.93	693.461	0.474348	3.16493	711	3	855.071	1935.74
SaSA20_0425;SaSA53_0422	Cluster0356	80	6	479.224	0.923463	1.40565	1;3;4;5	4	SA20	SA53	valS Valine--tRNA ligase 443141:445792 forward MW:101278	4893.95	5666.77	4179.82	4913.51	743.668	0.151352	3.69139	454	3	2304.07	7626.89	5416.63	5115.86	2674.12	0.522712	3.70892	391	3	10145.7	6738.88	3538.56	6807.7	3304.08	0.485345	3.833	319	3	5738.09	5041.85	3749.31	4843.08	1009.18	0.208375	3.68512	419	3	5966.49	5154.6
SaSA20_0436;GBS_RS02930;SaSA53_0434	Cluster0357	6	3	29.5145	4.44738e-05	Infinity	3	1	SA95	SA20	SaSA20_0436 hypothetical protein 457559:458623 forward MW:40832	172.682	88.6852	82.3682	114.578	50.4179	0.44003	2.0591	1156	3																												34.4965	145.511
SaSA20_0437;GBS_RS02935	Cluster0358	56	21	388.317	0.000100604	17.4292	1;2;3;4;5	5	SA16	NEM316	asnA Aspartate--ammonia ligase 458737:459729 forward MW:37718	4109.29	3191.68	1958.12	3086.36	1079.44	0.349746	3.48945	568	3	11987.3	81073.1	68318.2	53792.9	36762.1	0.6834	4.73072	31	3	57644.6	54314.8	29679.6	47213	15275.4	0.323541	4.67406	35	3	31508	39804.8	18891.1	30067.9	10531	0.350239	4.4781	78	3	52761.6	36187.6
SaSA20_0442;GBS_RS02955	Cluster0362	6	2	36.6992	0.000666285	22.9411	5	1	SA81	SA16	coaD Phosphopantetheine adenylyltransferase 461192:461677 forward MW:18615	1240.04	550.947	267.872	686.287	500.017	0.728583	2.83651	930	3	51.4817	85.6928	29.6958	55.6234	28.2273	0.507471	1.74526	1170	3	1256.56	605.947	556.726	806.41	390.615	0.484387	2.90656	852	3	37.1391	220.383	125.89	127.804	91.6367	0.717011	2.10654	1090	3	1320.68	957.838
SaSA20_0443;SaSA53_0440;SaSA81_0445	Cluster0363	8	1	38.0552	0.0579656	1.95041	5	1	SA16	NEM316	SaSA20_0443 Peptidase S16 461667:462572 forward MW:32959	4342.22	5607.59	5616.09	5188.63	733.028	0.141276	3.71505	431	3	15595	5612.94	9151.96	10120	5060.94	0.500095	4.00518	217	3	9066.57	8144.33	12085.3	9765.38	2061.3	0.211083	3.98969	242	3	11237.7	8143.77	10136.3	9839.26	1568.2	0.159382	3.99296	265	3	5006.7	6386.4
SaSA20_0445	Cluster0364	6	3	43.6753	0.00132282	8.38877	5	1	SA20	SA95	SaSA20_0445 Transcriptional regulator 464059:464637 forward MW:23052	483.475	226.296	495.151	401.641	151.965	0.37836	2.60384	1011	3	291.267	1508.74	763.281	854.43	613.835	0.718414	2.93168	820	3	1811.93	1334.96	1604.96	1583.95	239.178	0.151001	3.19974	700	3	2717.25	754.282	663.31	1378.28	1160.47	0.841972	3.13934	730	3	1691.24	1401.42
SaSA20_0454	Cluster1599	3	2	20.5487	0.000557801	267.86	5	1	SA81	SA95	SaSA20_0454 Long-chain fatty acid--CoA ligase 473591:474820 forward MW:46786	679.645	422.274	152.154	418.024	263.772	0.630996	2.6212	1004	3	520.895	164.259	94.3079	259.821	228.786	0.880554	2.41467	1030	3	26.2199	217.293	53.1651	98.8926	103.419	1.04577	1.99516	1135	3	111.471	541.146	531.811	394.809	245.422	0.621623	2.59639	966	3	1178.26	455.908
SaSA20_0460;GBS_RS03050;SaSA53_0458	Cluster0375	88	46	630.943	0.00469646	3.26585	1;2;3;4;5	5	SA95	SA16	typA GTP-binding protein TypA 477374:479215 forward MW:68509	53865.4	43083.7	40826	45925	6968.59	0.151739	4.66205	48	3	3931.84	24679.3	16153.2	14921.5	10428.4	0.698888	4.17381	146	3	16142.2	15563.6	14122.8	15276.2	1039.93	0.0680754	4.18401	157	3	17360.6	13348	14579.6	15096	2055.55	0.136165	4.17886	169	3	17153.9	23294.8
SaSA20_0462;GBS_RS03060	Cluster0377	29	9	180.392	0.239007	3.2184	2;3;4;5	4	SA81	NEM316	murD UDP-N-acetylmuramoylalanine--D-glutamate ligase 479623:480990 forward MW:49376	1299.46	1502.4	2416.26	1739.37	594.919	0.342031	3.24039	721	3	692.645	5982.71	2239.68	2971.68	2719.94	0.915287	3.473	526	3	3861.38	4525.46	8240.01	5542.28	2359.78	0.425777	3.74369	368	3	1296.76	2561.01	2393.5	2083.76	686.684	0.329541	3.31885	624	3	8330.9	5208
SaSA20_0463	Cluster0378	38	1	250.184	0.0476546	4.10022	4;5	2	NEM316	SA16	murG UDP-N-acetylglucosamine--N-acetylmuramyl- (pentapeptide) pyrophosphoryl-undecaprenol N-acetylglucosamine transferase 480993:482069 forward MW:39916	3555.87	5397.26	5547.77	4833.64	1109.13	0.229461	3.68427	457	3	1766.67	649.159	1120.79	1178.87	561.014	0.47589	3.07147	753	3	3832.39	2802.62	3129.32	3254.78	526.226	0.161678	3.51252	513	3	2082.84	1069.67	2362.58	1838.36	680.245	0.370028	3.26443	658	3	1279.57	1963.47
SaSA20_0464;GBS_RS03070	Cluster0379	10	2	58.7826	0.0203953	17.9103	2;3	2	NEM316	SA53	divIB Cell division protein DivIB 482073:483209 forward MW:43395	674.195	809.273	675.329	719.599	77.6622	0.107924	2.85709	921	3		105.781	105.6	105.69	0.127926	0.00121038	2.02403	1130	2	151.208	71.3832	198.219	140.27	64.1212	0.457128	2.14696	1114	3	4.9977	97.6663	17.8701	40.178	50.2006	1.24945	1.60399	1166	3	576.798	417.299
SaSA20_0466	Cluster0381	54	17	440.585	0.0369434	1.96644	1;2;3;4;5	5	NEM316	SA95	ftsZ Cell division protein FtsZ 484876:486156 forward MW:45221	67462	72467.6	45206.3	61711.9	14511.8	0.235154	4.79037	27	3	30149.1	49129	51571.2	43616.4	11726.8	0.268862	4.63965	44	3	48975.1	55424	42162	48853.7	6631.82	0.135748	4.6889	34	3	55531.9	38002.6	33796.9	42443.8	11528	0.271607	4.62781	46	3	34129.7	31914.5
SaSA20_0468;GBS_RS03090;SaSA53_0466	Cluster0383	8	3	46.3964	0.231747	3.82039	1;3;5	3	SA53	NEM316	sepF Cell division protein SepF 486848:487453 forward MW:23401	155.258	518.665	125.512	266.478	218.906	0.821478	2.42566	1073	3	85.5587	1410.07	1006.1	833.911	678.838	0.814041	2.92112	821	3	313.564	829.387	445.616	529.522	267.952	0.506027	2.72388	933	3	1186.89	1213.16	654.115	1018.05	315.453	0.309859	3.00777	794	3	829.106	1123.82
SaSA20_0471	Cluster0386	58	19	435.868	0.7996	1.60926	1;2;3;4;5	5	NEM316	SA16	SaSA20_0471 Cell division protein DivIVA 488510:489280 forward MW:29595	4170.13	6805.23	31689.1	14221.5	15184.6	1.06773	4.15294	183	3	11246.5	6106.32	9158.88	8837.25	2585.16	0.29253	3.94632	244	3	12720.3	13707.9	11625.4	12684.5	1041.73	0.0821261	4.10327	189	3	17250	8737.69	15365.9	13784.5	4471.06	0.324354	4.13939	182	3	6518.94	12846.7
SaSA20_0472	Cluster0387	120	1	824.807	0.759047	Infinity	1;2;3;4;5	5	SA53	SA20	ileS Isoleucine--tRNA ligase 489564:492356 forward MW:105007
SaSA20_0473	Cluster0388	20	7	149.501	0.050529	1.68256	1;4;5	3	SA53	SA95	SaSA20_0473 Ribose 5-phosphate isomerase 492473:492775 reverse MW:11577	4976.8	5469.48	9825.72	6757.33	2668.69	0.394933	3.82978	346	3	5969.03	7822	8405.33	7398.79	1272.1	0.171933	3.86916	284	3	8544.87	10807.1	10213.4	9855.13	1172.91	0.119015	3.99366	239	3	12570.3	8831.02	9173.65	10191.7	2067.07	0.202819	4.00824	253	3	6889.25	7747.37
SaSA20_0474	Cluster0003	96	3	603.769	0.0327692	6.146	1;2;3;4;5	5	SA53	NEM316	mlcE ATP-dependent Clp protease ATP-binding protein 493291:495552 reverse MW:83783	2823.87	4516.97	9185.18	5508.68	3294.57	0.598069	3.74105	412	3	9190.2	22379.5	16825.5	16131.7	6621.96	0.410492	4.20768	140	3	49320.1	12109	30307.2	30578.7	18607	0.608496	4.48542	66	3	38923.3	29051.3	33594.4	33856.3	4941.2	0.145946	4.52964	66	3	40369.5	22130.4
SaSA20_0475	Cluster0389	7	3	55.7795	0.0890266	5.16894	1;2;3;4;5	5	SA95	SA16	SaSA20_0475 hypothetical protein 495850:496080 forward MW:8711	2368.28	1302.55	932.204	1534.34	745.572	0.485922	3.18592	759	3	63.8791	748.651	493.552	435.361	346.075	0.794915	2.63885	937	3	1214.02	742.932	776.779	911.243	262.756	0.288349	2.95963	825	3	1161.83	326.394	454.95	647.724	449.843	0.694498	2.81139	891	3	1197.42	1644.91
SaSA20_0477;GBS_RS03140	Cluster0391	15	5	86.1126	0.357997	2.00689	3;5	2	SA81	SA53	atr Amino acid ABC transporter, ATP-binding protein 496907:497641 forward MW:26980	5197.88	4667.91	2102.67	3989.49	1655.37	0.414934	3.60092	498	3	1747.62	4596.58	5563.69	3969.29	1983.86	0.499803	3.59871	453	3	3513.19	5495.64	3538.65	4182.49	1137.29	0.271916	3.62144	444	3	2194.72	2488.98	1946	2209.9	271.81	0.122997	3.34437	611	3	2938.42	4735.01
SaSA20_0478;SaSA53_0477	Cluster0392	46	2	283.399	0.0270004	4.513	1;3;4	3	SA16	SA95	SaSA20_0478 Phosphoglucomutase 497928:499622 forward MW:63274	922.388	645.89	286.572	618.283	318.806	0.51563	2.79119	953	3	569.702	2735.1	3183.83	2162.88	1397.85	0.646293	3.33503	616	3	2206.7	2391.32	1610.21	2069.41	408.25	0.197278	3.31585	646	3	1874.77	3688.24	908.37	2157.12	1411.28	0.654241	3.33388	614	3	1479.4	884.122
SaSA20_0479;SaSA53_0478	Cluster0393	22	6	154.076	0.147342	2.54013	2;3;5	3	SA95	SA81	folD Bifunctional protein FolD 499761:500615 forward MW:31282	2171.26	3540.46	1070.29	2260.67	1237.51	0.547408	3.35424	645	3	1173.84	1767	2841.26	1927.37	845.198	0.438524	3.28496	641	3	822.249	2340.88	1441.84	1534.99	763.589	0.497456	3.18611	714	3	1756.66	1888.49	2035.52	1893.56	139.501	0.0736715	3.27728	654	3	1149.61	966.773
SaSA20_0481;GBS_RS03160	Cluster0395	44	15	264.651	0.0282353	1.62152	4;5	2	NEM316	SA81	xseA Exodeoxyribonuclease 7 large subunit 501574:502914 forward MW:50757	30266.4	32924.6	49079	37423.3	10181.2	0.272056	4.57314	61	3	28187	22909.1	21480	24192	3532.78	0.146031	4.38367	95	3	30433.8	28955.9	27398.7	28929.5	1517.73	0.0524631	4.46134	73	3	32171.5	22708.8	24431.4	26437.2	5040.16	0.190646	4.42222	93	3	21300.4	21983.4
SaSA20_0482;GBS_RS03165	Cluster0396	11	4	88.3702	0.00907909	2.45052	1;3;4	3	SA53	NEM316	xseB Exodeoxyribonuclease 7 small subunit 502892:503107 forward MW:8007	3867.4	5180.57	6945.93	5331.3	1544.79	0.289759	3.72683	420	3	11978.2	11168.6	8573.44	10573.4	1778.7	0.168224	4.02422	211	3	13264.8	10300.7	5187.78	9584.44	4085.89	0.426305	3.98157	247	3	15194.4	12546	11453.1	13064.5	1923.79	0.147253	4.11609	193	3	11284.9	11594.4
SaSA20_0483	Cluster0397	22	10	128.855	5.06675e-06	3.33123	2;3;4;5	4	SA20	NEM316	SaSA20_0483 Geranyltranstransferase 503107:503979 forward MW:31993	5395.25	5426.61	5051.26	5291.04	208.248	0.0393587	3.72354	423	3	16122	15069.9	13350.6	14847.5	1398.99	0.094224	4.17165	147	3	17051.5	18153.5	17672	17625.7	552.447	0.0313433	4.24615	131	3	12632.9	16582.9	22223.3	17146.3	4819.97	0.281108	4.23417	145	3	12996.5	14322.6
SaSA20_0485	Cluster0399	10	6	71.2689	0.0551075	2.45013	1;4;5	3	SA20	SA16	argR_1 Arginine repressor 504786:505259 forward MW:17601	1923.43	1801.17	1670.38	1798.33	126.549	0.0703702	3.25487	713	3	324.133	1137.31	1020.37	827.272	439.636	0.531429	2.91765	823	3	2882.93	2032.96	1164.88	2026.92	859.043	0.423816	3.30684	652	3	1212.45	927.503	811.813	983.922	206.191	0.20956	2.99296	802	3	1225.96	1578.39
SaSA20_0487	Cluster0401	29	11	195.411	0.393781	1.3154	3;4;5	3	SA81	SA53	SaSA20_0487 hypothetical protein 507042:507878 forward MW:30288	139338	160987	171199	157174	16268.8	0.103508	5.19638	3	3	182586	112262	128138	140995	36883	0.26159	5.1492	3	3	155620	149637	141627	148961	7020.71	0.0471311	5.17307	3	3	92611.3	126935	154967	124838	31230.7	0.25017	5.09635	8	3	139709	168006
SaSA20_0490	Cluster0404	25	10	233.24	0.765395	1.79217	1;2;3;4;5	5	SA53	NEM316	SaSA20_0490 Transcriptional regulator 509390:509665 forward MW:9589	55018.3	76808.1	109394	80406.9	27366	0.340344	4.90529	15	3	169841	30489.9	152391	117574	75920	0.645721	5.07031	7	3	40887.2	99524.1	118009	86140.2	40265.4	0.46744	4.93521	11	3	108815	208811	114684	144103	56115.5	0.389412	5.15867	4	3	72398.3	125621
SaSA20_0491	Cluster0405	2	1	14.3322	0.0341689	2.51465	1	1	SA53	SA16	SaSA20_0491 hypothetical protein 509861:510058 forward MW:7554	3656.77	5651.37	4785.55	4697.89	1000.18	0.2129	3.6719	459	3	3143.87	5530.64	3442.94	4039.15	1300.29	0.321922	3.60629	450	3	6159.11	6575.3	3928.61	5554.34	1423.22	0.256235	3.74463	367	3	14573.4	8688.23	7209.49	10157	3895.48	0.383526	4.00677	254	3	5752.82	5582.89
SaSA20_0492;GBS_RS03215	Cluster0406	17	6	92.9752	0.00380731	2.2665	1;2;3;4;5	5	SA53	SA20	pyrD Dihydroorotate dehydrogenase 510102:511034 reverse MW:34243	2249.42	2419.52	2927.18	2532.04	352.614	0.139261	3.40347	612	3	2821.23	1999.6	2350.38	2390.4	412.275	0.172471	3.37847	594	3	2167.56	1820.76	2482.77	2157.03	331.133	0.153513	3.33386	629	3	5156.39	4265.85	5244.47	4888.9	541.379	0.110736	3.68921	415	3	2337.6	2310.55
SaSA20_0493;GBS_RS03220;SaSA53_0492	Cluster0010	30	6	180.648	0.577423	4.65181	1;3;4	3	SA95	SA20	SaSA20_0493 Peptidoglycan branched peptide synthesis protein 511182:512417 reverse MW:47825	3823.38	2590.18	827.25	2413.61	1505.85	0.623901	3.38267	628	3	10.2421	3956.09	2940.49	2302.28	2048.88	0.889938	3.36216	602	3	663.882	833.219	489.752	662.284	171.739	0.259314	2.82104	894	3	907.725	2137.1	189.05	1077.96	985.121	0.913876	3.0326	783	3	1939.19	2089.1
SaSA20_0494;GBS_RS03225;SaSA53_0493	Cluster0407	30	15	205.282	0.216453	2.15101	1;2;5	3	SA20	SA53	SaSA20_0494 UDP-N-acetylmuramoylpentapeptide-lysine N(6)-alanyltransferase 512436:513647 reverse MW:46506	4973.61	3586.46	1821.17	3460.41	1580	0.456592	3.53913	539	3	2327.03	5492.82	4003.68	3941.18	1583.82	0.401865	3.59563	458	3	4352.31	5311.85	3621.54	4428.57	847.73	0.191423	3.64626	424	3	2633.42	2567.19	975.905	2058.84	938.43	0.455806	3.31362	627	3	3525.74	3295.67
SaSA20_0495;SaSA53_0494	Cluster0408	20	3	117.384	0.120307	1.63942	2;3;4;5	4	SA20	SA16	SaSA20_0495 UDP-N-acetylmuramoylpentapeptide-lysine N(6)-alanyltransferase MurM 513660:514781 reverse MW:43068	4549.85	4968.21	5137.32	4885.13	302.42	0.0619063	3.68888	456	3	1952.71	4578.61	2786.54	3105.95	1341.77	0.432001	3.4922	517	3	6538.77	4569.78	4167.34	5091.96	1269.03	0.249222	3.70689	393	3	4552.36	2996.26	2083.69	3210.77	1248.24	0.388765	3.50661	526	3	3810.09	4497.53
SaSA20_0496;GBS_RS03235	Cluster0409	15	7	77.9923	0.053266	3.88448	3;5	2	SA81	SA16	SaSA20_0496 Sugar phosphate phosphatase 514766:515578 reverse MW:30049	1900.72	2267.5	787.954	1652.06	770.48	0.466376	3.21803	740	3	34.6454	844.705	460.035	446.462	405.2	0.907581	2.64978	928	3	1735.24	1294.72	943.916	1324.63	396.506	0.299335	3.12209	747	3	718.269	667.247	406.629	597.382	167.155	0.279812	2.77625	912	3	1772.12	1526.7
SaSA20_0497;GBS_RS03240	Cluster0410	14	2	82.3736	0.308371	2.93767	3;4	2	NEM316	SA16	SaSA20_0497 Phosphohydrolase 515649:516965 reverse MW:51088	472.631	715.035	949.293	712.32	238.342	0.3346	2.85267	923	3	13.4755	362.115	351.843	242.478	198.388	0.818171	2.38467	1043	3	369.529	346.868	318.848	345.082	25.3878	0.0735703	2.53792	1004	3	617.441	224.492	255.697	365.877	218.419	0.596974	2.56333	983	3	288.548	413.608
SaSA20_0499	Cluster0412	57	19	376.697	0.549294	1.67987	3;4	2	NEM316	SA20	SaSA20_0499 ATPase 517771:520455 forward MW:97813	7367.7	7866.78	6947.44	7393.97	460.233	0.0622443	3.86888	316	3	3015.33	6320.35	7081.93	5472.54	2161.81	0.395028	3.73819	377	3	4426.31	5100.01	3678.26	4401.53	711.199	0.16158	3.6436	427	3	9332.35	5100.37	2339.44	5590.72	3522.15	0.629999	3.74747	379	3	4228.67	4959.26
SaSA20_0503;GBS_RS03270	Cluster0416	22	5	137.311	0.0936667	2.14389	2;5	2	SA20	SA53	prfB Peptide chain release factor 2 524771:525784 forward MW:38415	6832.41	11283.2	6070.07	8061.89	2815.65	0.349254	3.90644	285	3	2337.32	6636.58	5261.06	4744.98	2195.6	0.46272	3.67623	407	3	6832.64	10923	7146.1	8300.58	2276.48	0.274256	3.91911	281	3	3849.02	4271.26	3494.94	3871.74	388.658	0.100383	3.58791	480	3	6924.03	7749.6
SaSA20_0504	Cluster0417	39	15	223.72	0.98592	1.37694	3;4;5	3	SA53	SA95	ftsE Cell division protein FtsE 525803:526495 forward MW:26094	8872.51	8867.44	2779.29	6839.75	3516.46	0.514121	3.83504	341	3	1028.81	11621	14438.7	9029.53	7070.6	0.783053	3.95566	239	3	6900.76	10101.7	5956.48	7652.98	2172.57	0.283885	3.88383	301	3	8518.27	15415.8	3616.21	9183.42	5927.84	0.645493	3.963	278	3	7953.41	7212.25
SaSA20_0506;GBS_RS03285;SaSA53_0505	Cluster0419	3	3	14.8655	0.0782063	3.0438	3	1	SA95	SA16	SaSA20_0506 Thioesterase 527461:528171 reverse MW:26368	1990.32	1489.42	929.661	1469.8	530.602	0.361003	3.16726	767	3	46.8145	1053.87	363.755	488.147	514.924	1.05485	2.68855	917	3	1986.77	1173.5	704.022	1288.09	649.005	0.503849	3.10995	755	3	651.87	607.084	547.17	602.041	52.5319	0.0872564	2.77963	907	3	1101.8	1337.93
SaSA20_0508	Cluster0421	36	3	253.481	0.00251949	2.22847	1;2;3;4;5	5	SA20	SA95	SaSA20_0508 Acetoin reductase 529034:529798 forward MW:26810	1875.31	2402.5	3227.05	2501.62	681.3	0.272344	3.39822	617	3	4337.67	2590.88	2838.75	3255.77	945.118	0.29029	3.51265	504	3	5580.43	5401.26	5477.98	5486.56	89.8947	0.0163845	3.7393	372	3	6615.22	3040.68	4658.09	4771.33	1789.96	0.375148	3.67864	420	3	4378.79	4630.22
SaSA20_0511	Cluster0423	48	3	351.525	0.0625321	5.73099	1;2;3;4;5	5	SA95	SA53	asnS Asparagine--tRNA ligase 533713:535059 forward MW:51094	279.171	178.717	351.634	269.841	86.8355	0.321803	2.43111	1067	3	18.4017	377.379	78.7348	158.172	192.221	1.21527	2.19913	1098	3	271.965	168.637	128.94	189.848	73.8341	0.388912	2.2784	1086	3	88.7105	108.411	8.01156	68.3775	53.1983	0.778009	1.83491	1143	3	289.17	378.881
SaSA20_0512	Cluster0424	2	2	10.236	0.00377861	4.82084	5	1	SA16	SA20	SaSA20_0512 Membrane protein 535099:535656 reverse MW:20031	1260.69	1303.38	1677.22	1413.76	229.157	0.162091	3.15038	774	3	4806.17	1139.42	2208.39	2717.99	1885.75	0.693801	3.43425	552	3	315.815	651.638	723.948	563.8	217.784	0.386278	2.75113	921	3	1944.12	2250.25	3002.88	2399.09	544.848	0.227106	3.38005	588	3	1506.08	1434.73
SaSA20_0513	Cluster0425	17	2	99.3475	0.000416371	3.20822	4;5	2	SA16	SA95	SaSA20_0513 Inosine-uridine nucleoside N-ribohydrolase 535653:536636 reverse MW:37018	1307.69	1655.81	2920.35	1961.28	848.62	0.432686	3.29254	687	3	3646.56	2378.47	2836.78	2953.94	642.114	0.217376	3.4704	527	3	2928.95	2584.16	2997.94	2837.01	221.682	0.0781393	3.45286	555	3	4000.83	2318.4	2533.97	2951.07	915.489	0.310223	3.46998	539	3	1710.85	1313.55
SaSA20_0515;GBS_RS03330	Cluster0427	28	13	194.69	0.867252	1.50699	1;4;5	3	SA81	NEM316	SaSA20_0515 hypothetical protein 537449:538339 forward MW:33539	8414.89	7118.36	4520.73	6684.66	1982.98	0.296646	3.82508	350	3	1635.64	13079.4	12050.7	8921.93	6331.04	0.709605	3.95046	242	3	8723.26	8978.56	8627.43	8776.42	181.496	0.02068	3.94332	267	3	10106.7	11501.8	5787.16	9131.9	2979.44	0.326267	3.96056	280	3	9523.56	9557.43
SaSA20_0516	Cluster0428	14	7	87.0833	0.367213	1.8067	4;5	2	SA20	NEM316	SaSA20_0516 hypothetical protein 538336:539310 forward MW:35848	4459.51	3382.68	1850.51	3230.9	1311.1	0.405801	3.50932	558	3	1419	6510.51	5435.17	4454.89	2683.58	0.602388	3.64884	424	3	5845.47	5883.11	5783.28	5837.28	50.4168	0.00863704	3.76621	361	3	4628.9	5192.75	3523.88	4448.51	848.93	0.190835	3.64821	437	3	5793.37	5375.92
SaSA20_0518;GBS_RS03345;SaSA53_0517	Cluster0429	41	18	248.107	0.0223579	1.6649	1;2;3;4;5	5	SA20	SA53	SaSA20_0518 Peptidase C69 540233:541630 forward MW:53150	17711.3	16112.8	12259.5	15361.2	2802.54	0.182443	4.18642	172	3	7267.44	14225.4	11002.4	10831.7	3482.1	0.321471	4.0347	205	3	17632.9	15656.7	13375.5	15555	2130.54	0.136968	4.19187	155	3	10149.9	9698.07	8180.82	9342.92	1031.45	0.110399	3.97048	274	3	13794.6	15087.7
SaSA20_0520	Cluster0430	12	8	94.2676	6.75893e-05	8.70098	2;3;4;5	4	NEM316	SA53	SaSA20_0520 50S ribosomal protein L31 type B 543408:543668 reverse MW:9856	5075.16	5122.91	6987.56	5728.54	1090.6	0.19038	3.75804	399	3	432.023	1521.37	898.285	950.561	546.554	0.574981	2.97798	788	3	1594.9	1382.09	938.225	1305.07	335.043	0.256724	3.11563	754	3	704.882	942.886	327.368	658.379	310.383	0.471435	2.81848	886	3	1198.4	2059.16
SaSA20_0521;GBS_RS03360	Cluster0431	12	4	69.6594	0.0860375	2.05035	5	1	SA16	SA95	SaSA20_0521 Oligoribonuclease 543777:544712 reverse MW:34915	1046.46	596.648	1899.3	1180.8	661.635	0.560328	3.07218	813	3	1756.28	1919.65	1682.8	1786.24	121.232	0.06787	3.25194	662	3	993.911	897.556	1473.94	1121.8	308.744	0.275221	3.04992	780	3	1727.6	1480.46	1423.9	1543.99	161.509	0.104605	3.18864	700	3	1594.83	2202.72
SaSA20_0522;SaSA53_0521	Cluster0432	32	11	185.772	0.0347643	1.5715	1;3;4;5	4	SA53	NEM316	add Adenosine deaminase 544977:545999 forward MW:37761	17731.7	16110.4	24842.7	19561.6	4644.87	0.237448	4.2914	137	3	19190.5	23754.1	28093.2	23679.3	4451.83	0.188006	4.37437	97	3	22336.2	24068.5	28192	24865.5	3008.17	0.120978	4.3956	89	3	32818.7	25676.2	33728.5	30741.1	4409.88	0.143452	4.48772	75	3	20661.5	22167.6
SaSA20_0526	Cluster0435	41	14	303.117	0.35149	1.95062	1;2;3;4;5	5	SA95	SA53	rplS 50S ribosomal protein L19 548627:548974 forward MW:13146	98121.3	82125.9	40774.9	73674	29592.7	0.401671	4.86731	21	3	24437.1	60108.8	101499	62015.1	38566.4	0.621888	4.7925	23	3	30408.4	56362.7	46556.4	44442.5	13105.6	0.29489	4.6478	38	3	28935.2	71242.6	32298.1	44158.6	23515.6	0.532525	4.64502	44	3	64332.1	69544.3
SaSA20_0529	Cluster0004	106	5	716.748	2.03824e-08	67.04	1;2;3;4;5	5	SA20	NEM316	gyrB DNA gyrase subunit B 551330:553282 forward MW:72379	240.353	368.135	196.239	268.242	89.2775	0.332824	2.42853	1069	3	4041.79	14825.3	8806.63	9224.58	5403.9	0.585815	3.96495	233	3	23922.9	16172.7	13853.2	17983	5273.29	0.293238	4.25486	127	3	14414.6	11912.8	8715.69	11681	2856.51	0.244543	4.06748	218	3	12063.2	13010.6
SaSA20_0530;SaSA53_0529	Cluster0438	61	2	414.438	0.118187	2.92117	1;2;3;4;5	5	SA53	SA95	ezrA Septation ring formation regulator EzrA 553376:555100 forward MW:66414	2631.19	3023.59	4844.43	3499.74	1180.95	0.337439	3.54404	536	3	6956.62	3218.43	8005.1	6060.05	2516.13	0.4152	3.78248	341	3	856.875	4222.5	5444.2	3507.86	2375.69	0.677249	3.54504	489	3	5914.14	7637.16	8317.62	7289.64	1238.85	0.169947	3.86271	321	3	3660.02	4468.03
SaSA20_0534	Cluster0441	90	3	913.11	0.000142356	5.04862	1;2;3;4;5	5	SA81	NEM316	eno Enolase 557007:558314 forward MW:47165	4352.63	3608.54	3048.55	3669.9	654.204	0.178262	3.56465	524	3	3903.39	8857.69	6719.95	6493.68	2484.89	0.382663	3.81249	326	3	19135.1	11375.7	16280.8	15597.2	3924.62	0.251624	4.19305	154	3	22594.1	10821.3	18032.5	17149.3	5935.9	0.346131	4.23425	144	3	13413.2	23202.8
SaSA20_0539;GBS_RS03510	Cluster0446	8	1	39.0971	0.289675	5.57836	3;5	2	SA81	NEM316	SaSA20_0539 RNA methyltransferase 562944:564320 forward MW:51841	111.476	67.1779	51.8025	76.8188	30.9829	0.403325	1.88547	1187	3		241.501	164.828	203.164	54.2162	0.266859	2.30785	1068	2	607.828	234.324	297.676	379.943	199.881	0.526081	2.57972	989	3	132.683	91.6285	46.4468	90.2527	43.1345	0.47793	1.95546	1124	3	701.019	477.042
SaSA20_0549e;SaSA53_0559	Cluster1554	6	1	32.8729	0.0603231	Infinity	4	1	SA20	SA16	SaSA20_0549e hypothetical protein 575927:577825 reverse MW:74884	18.8615	119.847		69.3544	71.4078	1.02961	1.84107	1193	2										431.988	54.3788		243.183	267.01	1.09798	2.38593	1057	2
SaSA20_0551;GBS_RS03615;SaSA53_0562	Cluster0450	2	1	14.2688	9.56071e-05	49.1669	1	1	NEM316	SA81	SaSA20_0551 Beta-lactamase 579029:580180 forward MW:44323	21603.5	36935.2	23789.7	27442.8	8293.05	0.302194	4.43843	89	3	48.6129	1405.66	573.319	675.863	684.309	1.0125	2.82986	855	3	957.739	873.086	326.393	719.073	342.695	0.476579	2.85677	874	3	742.565	1308.56	649.514	900.212	356.684	0.396222	2.95434	816	3	664.817	676.254
SaSA20_0557;SaSA81_0574	Cluster1663	9	1	54.5494	0.198833	6.02945	1;2	2	SA81	SA95	SaSA20_0557 hypothetical protein 584696:586381 forward MW:64188	104.444	240.206	1656.1	666.918	859.345	1.28853	2.82407	935	3	306.803	212.543	686.244	401.863	250.75	0.623967	2.60408	957	3	390.526	451.117	74.4294	305.358	202.271	0.662408	2.48481	1021	3	884.895	704.362	1091.3	893.519	193.613	0.216686	2.9511	819	3	1302.88	1349.6
SaSA20_0561	Cluster1555	4	1	18.5644	0.382005	1.44988	3	1	NEM316	SA20	SaSA20_0561 hypothetical protein 588673:589704 forward MW:38637	837.4	1092.05	1770.66	1233.37	482.414	0.391134	3.09109	802	3	1215.11	1307.18	1126.98	1216.42	90.1062	0.0740746	3.08509	745	3	472.357	1026.1	1053.56	850.67	327.916	0.38548	2.92976	840	3	1415.6	966.252	930.365	1104.07	270.387	0.2449	3.043	777	3	742.698	928.708
SaSA20_0568;GBS_RS03715;SaSA53_0580	Cluster0455	7	4	35.8538	0.336354	1.57757	1;3	2	SA95	SA16	SaSA20_0568 hypothetical protein 595393:596838 reverse MW:54680	4130.56	3170.28	2509.07	3269.97	815.331	0.249339	3.51454	554	3	656.56	3367.04	2317.96	2113.85	1366.72	0.646553	3.32507	622	3	3376.61	3188.25	2453.2	3006.02	487.933	0.162319	3.47799	536	3	2878.2	2176.79	2153.19	2402.73	411.938	0.171446	3.3807	587	3	2930.41	2776.97
SaSA20_0571;SaSA81_0587	Cluster0458	19	2	112.797	0.106709	2.5062	2;3;4;5	4	SA81	NEM316	SaSA20_0571 Phosphate ABC transporter ATP-binding protein 598817:599473 forward MW:24953	3022.02	1995.69	2203.81	2407.17	542.545	0.225387	3.38151	631	3	1019.42	5716.77	3237.53	3324.57	2349.88	0.706823	3.52174	497	3	4484.26	3092.47	5334.28	4303.67	1131.76	0.262975	3.63384	435	3	5046.74	4500.73	4179.38	4575.62	438.507	0.0958355	3.66045	429	3	5646.35	6659.31
SaSA20_0581	Cluster0464	16	8	89.8183	0.00110977	3.00443	2;4	2	SA53	NEM316	SaSA20_0581 GntR family transcriptional regulator 607331:608002 forward MW:25114	45296.9	53401.1	79885.1	59527.7	18089.7	0.303888	4.77472	31	3	139461	64857.4	90372.3	98230.1	37917.3	0.386005	4.99224	9	3	124442	115575	171488	137168	30050.6	0.219078	5.13725	4	3	184634	140860	211048	178847	35450.1	0.198214	5.25248	3	3	69403.1	69097.2
SaSA20_0584	Cluster0465	36	15	260.245	0.012937	2.35379	1;2;3;4;5	5	NEM316	SA53	SaSA20_0584 Catabolite control protein A 609183:610187 forward MW:36618	16031.3	13712.9	11388.3	13710.8	2321.47	0.169316	4.13706	190	3	4779.08	8309.2	8782.43	7290.24	2187.56	0.300067	3.86274	291	3	8179.14	11751.6	6800.56	8910.42	2555.23	0.286769	3.9499	264	3	4376.41	7515.8	5582.82	5825.01	1583.65	0.27187	3.7653	369	3	8492.55	8805.96
SaSA20_0586	Cluster0466	10	1	59.1594	0.249135	4.52412	3	1	SA20	SA53	SaSA20_0586 Glycosyl transferase family 1 611828:612826 forward MW:37991	85.2485	17.0186		51.1336	48.2458	0.943525	1.70871	1200	2	51.5081	57.0949	70.3633	59.6554	9.6849	0.162347	1.77565	1167	3	102.458	203.915	39.5481	115.307	82.9334	0.71924	2.06186	1127	3	54.964	21.4974		38.2307	23.6644	0.61899	1.58241	1171	2	94.1088	83.3889
SaSA20_0587;GBS_RS03830;SaSA53_0602;SaSA95_0605	Cluster1463	43	18	283.099	0.0808587	2.86652	3;4;5	3	SA81	SA95	SaSA20_0587 1,2-diacylglycerol 3-glucosyltransferase 612828:614162 forward MW:50260	4618.56	4430.32	19857.4	9635.44	8853.01	0.918797	3.98387	254	3	3412.32	4240.78	5547.78	4400.29	1076.63	0.244672	3.64348	428	3	6274.51	8039.61	5346.16	6553.43	1368.22	0.208779	3.81647	328	3	13184.3	6772.77	6520.32	8825.81	3776.7	0.427915	3.94575	286	3	9940.7	14921.7
SaSA20_0588;GBS_RS03835	Cluster0467	96	43	675.935	0.00260907	2.10216	1;2;3;4;5	5	SA20	SA53	thrS Threonine--tRNA ligase 614618:616561 forward MW:74571	137383	181515	120654	146517	31442.1	0.214597	5.16589	4	3	130568	139077	91709.6	120451	25252	0.209645	5.08081	6	3	254647	211366	240481	235498	22066.6	0.0937016	5.37199	2	3	136172	109338	90569.3	112027	22920.2	0.204596	5.04932	10	3	185750	221981
SaSA20_0590;SaSA53_0604	Cluster0468	5	2	31.9822	0.0680582	2.76806	4;5	2	SA20	NEM316	SaSA20_0590 hypothetical protein 617585:618604 forward MW:39492	39.7947	31.327	67.6993	46.2736	19.032	0.411293	1.66533	1206	3	28.5824	84.7469	93.8391	69.0561	35.3449	0.511828	1.8392	1159	3	132.633	140.493	111.139	128.088	15.1958	0.118635	2.10751	1118	3	107.502	87.2595	124.415	106.392	18.6027	0.17485	2.02691	1110	3	100.81	87.2534
SaSA20_0600	Cluster0477	15	2	95.4238	0.533991	1.5214	2;3;5	3	SA20	SA16	rnc Ribonuclease 3 625994:626680 forward MW:25602	5259.17	7096.47	5507.77	5954.47	996.782	0.167401	3.77484	382	3	1445.33	8967.11	4692.64	5035.03	3772.56	0.749263	3.702	393	3	9285	7437.19	6258.62	7660.27	1525.47	0.19914	3.88424	300	3	8340.85	5711.66	4415.48	6156	2000.05	0.324895	3.7893	359	3	6868.53	7163.59
SaSA20_0601	Cluster0478	112	2	597.303	0.119762	7.9048	1;2;3;4	4	SA81	SA16	smc Chromosome partition protein Smc 626688:630227 forward MW:133525	368.092	792.049	1548.33	902.825	597.868	0.662219	2.9556	878	3		323.806	121.447	222.626	143.089	0.642732	2.34758	1055	2	584.855	539.288	593.807	572.65	29.2372	0.0510559	2.75789	918	3	1342.93	211.294	803.341	785.855	566.02	0.720261	2.89534	854	3	520.398	1484.51
SaSA20_0603;SaSA53_0617	Cluster0479	54	11	378.084	0.0306159	2.85814	1;2;3;4;5	5	SA53	SA20	ftsY Signal recognition particle receptor FtsY 631384:632997 forward MW:59354	11743.6	10216.1	8626.44	10195.4	1558.7	0.152883	4.0084	240	3	12693.2	21517.7	15354	16521.6	4526.61	0.273981	4.21805	134	3	6136.89	16017.2	1690.65	7948.26	7333.05	0.922598	3.90027	292	3	23753.1	23141.3	21257.2	22717.2	1300.88	0.057264	4.35636	102	3	19861.1	21713.7
SaSA20_0610;GBS_RS04180	Cluster0485	10	1	81.5416	0.172221	3.60945	2;3;5	3	SA81	SA53	SaSA20_0610 Membrane protein 640074:640337 forward MW:10234	2496.97	2275.42	710.316	1827.57	973.889	0.532888	3.26187	706	3	324.585	2163.74	1828.12	1438.81	979.432	0.680722	3.158	718	3	1895.35	1909.22	811.427	1538.67	629.845	0.409345	3.18714	711	3	664.439	950.533	199.632	604.868	378.978	0.626547	2.78166	906	3	2155.28	2155.29
SaSA20_0612;SaSA53_0626	Cluster0486	46	5	305.563	0.0202731	2.18522	2;3;4;5	4	SA53	SA95	hprK HPr kinase/phosphorylase 640565:641500 forward MW:34827	5421.63	4004.33	6632.55	5352.84	1315.46	0.24575	3.72858	418	3	3380.1	7618.77	6257.36	5752.08	2164.04	0.376218	3.75982	361	3	6042.42	5827.22	5229.45	5699.69	421.22	0.0739022	3.75585	365	3	7726.02	12777.3	13466.4	11323.3	3134.29	0.276801	4.05397	225	3	5014.05	5100.91
SaSA20_0614	Cluster0488	13	6	75.3567	0.153043	3.42663	1;5	2	SA53	NEM316	SaSA20_0614 General stress protein 642281:642679 forward MW:14023	4347.19	6268.6	6050.43	5555.41	1052.02	0.189368	3.74472	406	3	3364.99	8548.05	6090.95	6001.33	2592.69	0.43202	3.77825	346	3	33054.7	5135.5	16243.7	18144.6	14056.3	0.774683	4.25875	125	3	26059.6	13578.3	17471.1	19036.3	6386.16	0.335473	4.27958	126	3	21517.9	7868.04
SaSA20_0615;GBS_RS04200	Cluster0489	29	12	234.027	0.0234979	4.42633	1;2;3;4;5	5	SA53	SA16	SaSA20_0615 Gas vesicle protein 642676:643107 forward MW:16132	8688.21	10267.5	9714.78	9556.83	801.406	0.0838569	3.98031	258	3	2573.84	11546.3	8067.19	7395.77	4523.75	0.611667	3.86898	285	3	12853.4	13077.5	12168	12699.6	473.835	0.0373109	4.10379	187	3	59654.8	17626.9	20926.8	32736.2	23370.6	0.713907	4.51503	67	3	15007.4	16499.8
SaSA20_0617;GBS_RS04210	Cluster0491	17	3	106.304	0.783559	1.39548	3;4;5	3	SA53	SA95	SaSA20_0617 Peptidase family U32 643767:644693 forward MW:35405	2572.98	1689.91	1067.33	1776.74	756.574	0.425822	3.24962	716	3	506.006	2492.46	2027.64	1675.37	1039.02	0.620176	3.22411	681	3	2235.39	2159.99	1795.5	2063.62	235.243	0.113995	3.31463	647	3	2360.15	2292.92	1611.95	2088.34	413.936	0.198213	3.3198	622	3	1973.14	1622.66
SaSA20_0619	Cluster0493	8	5	57.456	0.0796986	1.61929	5	1	SA81	SA16	SaSA20_0619 Seryl-tRNA synthetase 646236:646448 forward MW:8106	5470.8	6536.3	7380.65	6462.59	957.058	0.148092	3.81041	360	3	6359.65	4536.78	4518.3	5138.24	1057.81	0.205871	3.71081	389	3	6062.37	6113.34	6287.89	6154.54	118.27	0.0192168	3.7892	342	3	7687.35	5306.19	7165.05	6719.53	1251.54	0.186254	3.82734	338	3	7472.09	9015.18
SaSA20_0622;GBS_RS04235	Cluster0496	6	3	37.1269	0.0315736	2.16364	5	1	SA53	SA20	ribD Riboflavin biosynthesis protein RibD 649483:650592 forward MW:40811	1594.2	1120.32	3013.47	1909.33	985.135	0.515958	3.28088	695	3	1316.63	1798.48	1213.33	1442.81	312.316	0.216463	3.15921	717	3	956.705	1142.82	697.124	932.218	223.857	0.240134	2.96952	819	3	2061.28	2068.29	1921.4	2016.99	82.8577	0.04108	3.3047	636	3	1703.78	2471.54
SaSA20_0623	Cluster0497	17	10	94.1006	0.138698	1.56563	2;3;5	3	NEM316	SA16	ribE Riboflavin synthase subunit alpha 650573:651223 forward MW:23587	5666.42	6634.58	5161.73	5820.91	748.48	0.128585	3.76499	393	3	4157.54	3746.35	3249.9	3717.93	454.488	0.122242	3.5703	470	3	6622.56	4540.04	5013.61	5392.07	1091.63	0.202451	3.73176	377	3	5718.32	3911.36	4542.1	4723.93	917.101	0.194139	3.6743	423	3	4108.97	4658.79
SaSA20_0624;GBS_RS04245;SaSA53_0640	Cluster0498	19	8	114.897	0.178231	21.4582	3;5	2	SA53	NEM316	ribBA Riboflavin biosynthesis protein RibBA 651241:652434 forward MW:43861	64.3681	47.1905	69.681	60.4132	11.7553	0.194581	1.78113	1197	3		499.493	187.396	343.444	220.686	0.642567	2.53586	989	2	1567.93	998.893	1025.44	1197.42	321.144	0.268197	3.07825	770	3	3552.62	292.05	44.4086	1296.36	1957.9	1.51031	3.11273	744	3	1215.62	713.051
SaSA20_0625	Cluster0499	20	1	159.037	0.358792	1.59262	1;2;3;4;5	5	SA20	SA95	ribH 6,7-dimethyl-8-ribityllumazine synthase 652449:652919 forward MW:17201	189.122	182.006	111.275	160.801	43.0381	0.267649	2.20629	1128	3	124.713	205.217	251.949	193.96	64.3604	0.331824	2.28771	1073	3	169.533	297.755	233.666	233.651	64.1111	0.274388	2.36857	1059	3	213.741	142.896	99.7907	152.142	57.5351	0.378166	2.18225	1079	3	201.227	165.451
SaSA20_0626	Cluster0500	88	35	602.583	0.519797	1.33388	1;2;3;4;5	5	SA16	NEM316	lysS Lysine--tRNA ligase 652994:654484 reverse MW:56486	30241.8	30294.7	29550.3	30028.9	415.382	0.0138327	4.47754	79	3	37762.6	41562.4	40839.8	40054.9	2017.79	0.0503756	4.60266	50	3	13310.3	38281.2	40954.9	30848.8	15247.5	0.494264	4.48924	65	3	46494.4	34207.3	34462.1	38387.9	7021.58	0.182911	4.58419	51	3	29388.8	27654.2
SaSA20_0627;GBS_RS04260	Cluster0501	16	6	101.453	0.0106112	3.37704	2;3;4;5	4	SA95	SA20	SaSA20_0627 HAD family hydrolase 654659:655561 forward MW:34930	6993.31	6381.73	4140.27	5838.44	1502.11	0.257279	3.7663	391	3	468.592	3264.89	2793.82	2175.77	1497.1	0.68808	3.33761	613	3	1811.21	1799.87	1919.63	1843.57	66.1156	0.0358628	3.26566	671	3	2364.14	1990.1	1675.98	2010.07	344.516	0.171395	3.30321	638	3	2538.42	2103.48
SaSA20_0628;GBS_RS04265	Cluster1604	7	3	44.8351	0.358258	2.17586	4;5	2	NEM316	SA16	SaSA20_0628 Phosphoglycerate mutase 655597:656238 reverse MW:24558	751.263	734.156	1075.78	853.734	192.49	0.225469	2.93132	886	3	75.0049	502.153	599.943	392.367	279.159	0.711474	2.59369	961	3	635.627	401.147	301.026	445.934	171.738	0.385119	2.64927	962	3	374.748	502.595	1152.95	676.764	417.314	0.616631	2.83044	881	3	553.239	646.377
SaSA20_0633;SaSA95_0652	Cluster0506	14	3	90.5265	0.0048265	3.78676	1;2;3;5	4	NEM316	SA16	SaSA20_0633 hypothetical protein 659191:659580 forward MW:14588	2305.84	2326.82	3608.97	2747.21	746.379	0.271686	3.43889	598	3	544.67	1004.2	627.57	725.479	244.911	0.337585	2.86063	840	3	2954.89	1664.55	1667.79	2095.74	744.043	0.355026	3.32134	639	3	2645.02	1034.3	1035.05	1571.46	929.732	0.591637	3.1963	695	3	1727.88	2220.71
SaSA20_0635	Cluster0507	151	8	921.277	0.220292	1.72717	1;2;3;4;5	5	SA53	NEM316	ppc Phosphoenolpyruvate carboxylase 661642:664437 forward MW:105944	8674.79	7960.43	8675.99	8437.07	412.786	0.0489253	3.92619	280	3	5729.3	14215.1	12944.3	10962.9	4576.74	0.417476	4.03993	202	3	6975.36	11903.4	10295.7	9724.79	2513.11	0.258423	3.98788	243	3	16623	15151.3	11942.5	14572.3	2393.34	0.164239	4.16353	173	3	11262.6	10591.7
SaSA20_0636	Cluster0508	6	4	31.8317	0.687181	1.86088	1;4;5	3	SA16	SA20	SaSA20_0636 Cell division protein 664543:665811 forward MW:46907	1074.63	829.422	922.679	942.243	123.768	0.131355	2.97416	867	3	411.396	1184.69	1951.65	1182.58	770.128	0.651229	3.07283	752	3	569.438	708.092	628.947	635.492	69.5583	0.109456	2.80311	904	3	1044.92	1199.49	527.441	923.95	351.977	0.380948	2.96565	812	3	1003.1	837.075
SaSA20_0637	Cluster0509	96	44	838.954	0.0137494	1.83995	1;2;3;4;5	5	NEM316	SA53	SaSA20_0637 Elongation factor Tu 666163:667359 forward MW:43982	428176	437974	327989	398046	60868.8	0.152919	5.59993	1	3	176141	304319	335173	271878	84333.5	0.310189	5.43437	1	3	251242	300169	281509	277640	24691.7	0.0889343	5.44348	1	3	208038	251259	189709	216335	31603	0.146083	5.33513	2	3	291803	309252
SaSA20_0638	Cluster0510	36	19	316.406	0.333372	1.54595	1;2;3;4;5	5	NEM316	SA20	tpiA Triosephosphate isomerase 667540:668298 forward MW:26638	122342	181827	281356	195175	80342.7	0.411644	5.29042	2	3	172323	133143	144902	150123	20104.7	0.133922	5.17645	2	3	124159	131146	123443	126249	4255.57	0.0337076	5.10123	5	3	152927	128294	107991	129737	22502.7	0.173448	5.11307	7	3	99740.9	153070
SaSA20_0639	Cluster0511	42	20	297.82	0.0902874	1.81459	1;2;3;4;5	5	SA53	SA20	gpmA 2,3-bisphosphoglycerate-dependent phosphoglycerate mutase 668475:669167 forward MW:25960	16003.7	16936.5	12571.8	15170.6	2298.49	0.151509	4.181	175	3	11599.6	15045.9	15822.6	14156	2247.72	0.158782	4.15094	162	3	4640.12	11939.6	8727.06	8435.6	3658.47	0.433694	3.92612	274	3	13635.9	21563.4	10722.2	15307.2	5610.53	0.36653	4.18489	167	3	13464.5	11178.1
SaSA20_0640;SaSA16_0655	Cluster0512	27	1	145.2	0.00075926	Infinity	2;3;4;5	4	SA81	NEM316	SaSA20_0640 Penicillin-binding protein 2B 669296:671341 forward MW:75329											262.995	70.5764	166.786	136.061	0.81578	2.22216	1093	2	190.496	385.547	105.157	227.067	143.728	0.632975	2.35615	1065	3										159.307	513.882
SaSA20_0641	Cluster1464	9	2	61.5416	0.200599	17.3001	3;4;5	3	NEM316	SA16	recR Recombination protein RecR 671356:671952 forward MW:21620	37.5389	7168.32	775.795	2660.55	3921.25	1.47385	3.42497	602	3	25.4472	227.095	208.822	153.788	111.521	0.725163	2.18692	1101	3	2758.68	1680.45	2975.88	2471.67	693.767	0.280687	3.39299	589	3	224.951	131.525	119.624	158.7	57.6832	0.363473	2.20058	1073	3	1495.83	806.558
SaSA20_0642;GBS_RS04335;SaSA53_0658	Cluster0513	51	22	329.904	0.611849	2.04233	1;3;4;5	4	SA81	SA53	ddl D-alanine--D-alanine ligase 672093:673139 forward MW:39132	24176	20867.4	6512.42	17185.3	9389.84	0.546389	4.23516	150	3	1029.18	25801.7	15164.4	13998.4	12427.4	0.887768	4.14608	166	3	21403	19880	8441.01	16574.7	7085	0.427459	4.21944	141	3	12223.5	13245.7	5997.34	10488.8	3923.19	0.374035	4.02073	247	3	18787	20103.2
SaSA20_0643;GBS_RS04340	Cluster0514	44	15	279.615	2.04795e-05	2.88683	2;3;4;5	4	SA53	NEM316	murF UDP-N-acetylmuramoyl-tripeptide--D-alanyl-D- alanine ligase 673286:674653 forward MW:50412	5715.51	5566.51	7242.65	6174.89	927.704	0.150238	3.79063	374	3	9794.5	12947.6	10851.6	11197.9	1604.81	0.143314	4.04914	199	3	11721.3	12128.7	12995.2	12281.7	650.609	0.0529738	4.08926	198	3	19525.7	13451	20501	17825.9	3820.04	0.214297	4.25105	135	3	13698.5	14447.2
SaSA20_0646;GBS_RS04355;SaSA53_0662	Cluster0517	51	8	275.34	0.581985	1.59279	1;2;3;4;5	5	SA16	SA53	SaSA20_0646 Cell wall surface anchor protein 677056:678594 forward MW:54339	19791.8	17328.2	13918.3	17012.8	2949.39	0.173363	4.23078	153	3	14742	17989.6	24051.9	18927.8	4725.35	0.249651	4.2771	118	3	23497.4	16409.9	7002.34	15636.6	8274.68	0.529189	4.19414	153	3	13285.1	12436.6	9928.56	11883.4	1745.3	0.146869	4.07494	214	3	14968.6	20313.6
SaSA20_0651;GBS_RS04385;SaSA53_0667	Cluster0522	38	17	252.134	0.0075991	1.86012	1;5	2	NEM316	SA53	SaSA20_0651 RNA helicase 682618:684168 forward MW:58026	32700.3	31437.4	23075.5	29071	5230.57	0.179924	4.46346	83	3	11186.7	20664.5	17350.7	16400.6	4809.79	0.293269	4.21486	136	3	18264.5	20954.4	18909.3	19376.1	1404.42	0.0724824	4.28727	117	3	16190.6	18745	11950.1	15628.6	3432.16	0.219608	4.19392	161	3	17698.2	17257.8
SaSA20_0654;GBS_RS04400;SaSA53_0670	Cluster0524	19	5	108.821	0.145317	3.84239	2;3;4;5	4	SA53	SA95	plsC 1-acyl-sn-glycerol-3-phosphate acyltransferase 685511:686251 forward MW:28685	466.235	421.263	910.68	599.393	270.519	0.451322	2.77771	956	3	2291.07	318.78	369.617	993.154	1124.31	1.13206	2.99702	780	3	429.44	246.036	527.194	400.89	142.737	0.35605	2.60303	975	3	884.403	562.061	1610.22	1018.89	536.865	0.52691	3.00813	793	3	396.563	273.519
SaSA20_0661;GBS_RS04435	Cluster0529	19	3	117.132	0.144908	2.59765	2;3;4;5	4	SA95	SA53	SaSA20_0661 DNA polymerase III subunit delta 692728:693765 forward MW:39753	8480.92	3062.33	4426.82	5323.36	2818.36	0.529432	3.72619	421	3	1382.4	7516.25	4647.4	4515.35	3069.06	0.679695	3.65469	421	3	6540.5	5657.37	5895.75	6031.21	456.885	0.0757535	3.7804	351	3	1944.95	3465.53	2173.06	2527.85	820.03	0.324399	3.40275	576	3	6327.93	5053.3
SaSA20_0662;GBS_RS04440;SaSA53_0678	Cluster0530	22	6	154.673	0.793837	1.27893	1;2;3;4;5	5	SA95	SA53	sodA Superoxide dismutase Mn/Fe 693845:694453 forward MW:22622	26751	22535.9	17765.1	22350.7	4495.82	0.201149	4.34929	117	3	25348.9	20711.9	30451.8	25504.2	4871.81	0.19102	4.40661	86	3	23692.7	25113.7	24903.1	24569.8	766.909	0.0312135	4.3904	93	3	32053.5	15385.2	16345.6	21261.4	9358.56	0.440166	4.32759	109	3	16086.9	22263.3
SaSA20_0667;GBS_RS04465	Cluster0535	7	1	46.2407	0.12586	52.4412	3	1	SA53	NEM316	SaSA20_0667 Glycerate kinase 701527:702669 forward MW:39776	47.3753	35.278	31.9928	38.2154	8.10101	0.211983	1.58224	1213	3		873.286	286.664	579.975	414.804	0.71521	2.76341	882	2	773.448	392.057	1383.29	849.598	499.984	0.588495	2.92921	841	3	3256.28	1614.52	1141.39	2004.06	1109.96	0.553853	3.30191	639	3	1709.33	413.046
SaSA20_0668	Cluster0536	2	1	17.9598	0.0937539	2.22156	2;3	2	NEM316	SA95	SaSA20_0668 Gluconate:proton symporter 702694:703950 forward MW:42869	1576.68	1915.66	3784.31	2425.55	1188.87	0.490143	3.38481	627	3	1963.92	2064.97	1474.5	1834.47	315.805	0.172151	3.26351	651	3	1643.32	1801.59	1771.06	1738.66	83.961	0.0482907	3.24021	687	3	1918.79	1604.93	1894.12	1805.95	174.52	0.0966365	3.2567	660	3	1068.99	1931.3
SaSA20_0670;GBS_RS11270	Cluster0537	3	1	21.292	0.01277	Infinity	5	1	NEM316	SA53	SaSA20_0670 MarR family transcriptional regulator 705171:705449 reverse MW:10452	2500.36	1488.18	318.905	1435.82	1091.67	0.760314	3.1571	769	3		136.436	25.7894	81.1125	78.2387	0.96457	1.90909	1148	2	398.052	1242.54		820.298	597.145	0.727961	2.91397	850	2										92.9958	62.5644
SaSA20_0672;GBS_RS04485;SaSA95_0692	Cluster0538	3	1	16.4478	0.651758	2.65364	3;5	2	SA81	SA95	queA S-adenosylmethionine:tRNA ribosyltransferase-isomerase 705695:706723 reverse MW:38484	275.031	294.982	264.526	278.18	15.4702	0.0556122	2.44433	1062	3	44.9664	793.434	671.581	503.327	401.6	0.797892	2.70185	910	3	396.654	552.044	140.373	363.024	207.886	0.57265	2.55994	993	3	245.335	745.468	186.711	392.505	307.077	0.782353	2.59384	967	3	686.311	628.344
SaSA20_0674	Cluster0540	19	2	123.631	1.19509e-05	65.3948	4;5	2	SA53	NEM316	nagB Glucosamine-6-phosphate deaminase 707707:708408 forward MW:25408	16.8104	78.9197	155.508	83.7459	69.4745	0.829586	1.92296	1178	3	2473.03	1831.45	1811.95	2038.81	376.171	0.184505	3.30938	630	3	1915.86	2470.02	4317.91	2901.26	1257.75	0.433519	3.46259	545	3	7223.08	4305.84	4900.73	5476.55	1541.51	0.281474	3.73851	385	3	1107.23	1077.19
SaSA20_0675	Cluster0541	21	2	153.229	0.0641327	4.4641	1;2;3;4;5	5	SA81	NEM316	SaSA20_0675 hypothetical protein 708480:709436 reverse MW:36607	1902.22	1740.41	3390.34	2344.32	909.48	0.38795	3.37002	639	3	1220.07	10981.8	8787.14	6996.33	5121.33	0.732002	3.84487	306	3	6436.92	6342.05	4841.59	5873.52	894.938	0.152368	3.7689	360	3	2712.39	4573.85	1928.99	3071.74	1358.55	0.442273	3.48739	532	3	9978.28	9720.62
SaSA20_0679	Cluster0545	22	2	151.657	0.365333	2.71872	4;5	2	SA95	SA53	pepB Group B oligopeptidase PepB 712490:714295 forward MW:69639	3025.73	2304.8	1493.12	2274.55	766.757	0.337103	3.3569	644	3	168.402	2900.21	2015.69	1694.77	1393.89	0.822468	3.22911	677	3	2032.09	1409.96	1303.29	1581.78	393.613	0.248842	3.19915	701	3	785.648	1441.93	639.189	955.588	427.501	0.447369	2.98027	807	3	2119.82	2063.99
SaSA20_0682;GBS_RS04535	Cluster0548	73	25	481.304	0.795071	1.42423	1;3;4;5	4	SA81	SA95	prsA Foldase protein PrsA 715958:716887 forward MW:33876	27382.6	39592.1	29820.4	32265	6461.48	0.200263	4.50873	71	3	16853.5	49802.1	34262.6	33639.4	16483.2	0.489995	4.52685	59	3	34271.6	42237	24575.1	33694.5	8845.08	0.262508	4.52756	61	3	39928	38187.8	23590.1	33902	8972.65	0.264665	4.53022	65	3	36170	41900
SaSA20_0684;SaSA53_0701	Cluster0550	156	21	1059.37	0.0760942	2.95673	1;2;3;4;5	5	SA53	SA95	alaS Alanine--tRNA ligase 717630:720248 forward MW:96571	14703.9	11490.7	13200.9	13131.8	1607.7	0.122427	4.11833	198	3	29962.7	28670.4	35295.7	31309.6	3512.01	0.11217	4.49568	65	3	3102.7	25339.2	26162.1	18201.4	13082.3	0.718754	4.2601	124	3	45276.9	36469.6	32032.4	37926.3	6741.32	0.177748	4.57894	54	3	16732.8	19917.2
SaSA20_0693	Cluster0006	111	3	741.767	0.0322361	2.49763	1;2;3;4;5	5	SA53	SA20	SaSA20_0693 Ribonucleoside-diphosphate reductase 725475:727634 reverse MW:81473	4606.62	5235.33	5114.01	4985.32	333.525	0.0669014	3.69769	446	3	15181.3	3897.74	8318.6	9132.56	5685.67	0.622571	3.96059	236	3	4402.45	2800.32	4730.57	3977.78	1032.83	0.259649	3.59964	458	3	10103.5	8043.12	11658.5	9935.03	1813.57	0.182543	3.99717	262	3	4793.76	4871.2
SaSA20_0695	Cluster0557	4	2	31.9954	0.175808	2.3455	4;5	2	SA95	SA53	ptsH Phosphocarrier protein HPr 728318:728581 forward MW:8937	642.319	684.186	145.237	490.58	299.808	0.611129	2.69071	982	3	162.09	589.258	281.125	344.158	220.449	0.640547	2.53676	988	3	910.608	659.502	563.911	711.34	179.067	0.251733	2.85208	877	3	280.038	324.159	355.502	319.9	37.912	0.118512	2.50501	1004	3	800.486	336.828
SaSA20_0696	Cluster0558	84	2	674.035	0.0469577	2.16503	1;2;3;4;5	5	NEM316	SA53	ptsL Phosphoenolpyruvate-protein phosphotransferase 728586:730319 forward MW:63312	17016	26989.4	16126	20043.8	6031.48	0.300915	4.30198	133	3	9581.06	17005.5	12622.7	13069.7	3732.34	0.285571	4.11627	179	3	16032.4	12870.2	8704.99	12535.9	3675.14	0.293169	4.09815	191	3	9311.87	9170.09	9292.01	9257.99	76.7692	0.00829221	3.96652	277	3	9921.79	10725.9
SaSA20_0697	Cluster0559	83	15	674.199	0.000236477	2.68528	1;2;3;4;5	5	SA53	SA81	gapN Glyceraldehyde-3-phosphate dehydrogenase 730469:731893 forward MW:51096	20909.7	25826.7	31075.7	25937.4	5083.89	0.196006	4.41393	100	3	82214.6	42811.2	42092.6	55706.1	22959.8	0.41216	4.7459	29	3	90284.8	50996.2	50412.9	63898	22853.5	0.357657	4.80549	19	3	62407.1	67789.1	62912.4	64369.6	2972.18	0.0461737	4.80868	22	3	21366	22702.3
SaSA20_0698;GBS_RS04610	Cluster0560	29	8	184.663	0.400223	1.68813	3;4	2	SA81	SA16	SaSA20_0698 Polysaccharide deacetylase 731925:733178 forward MW:47721	3663.43	3494.37	2934.36	3364.05	381.606	0.113437	3.52686	547	3	464.321	5231.02	3122.94	2939.43	2388.64	0.812621	3.46826	529	3	4752.19	3870.68	4247.97	4290.28	442.276	0.103088	3.63249	437	3	3812.82	3952.22	2980.65	3581.9	525.34	0.146665	3.55411	502	3	4253.73	5417.37
SaSA20_0699;SaSA53_0720	Cluster0561	52	8	374.423	0.833157	1.82054	2;3;4;5	4	SA16	SA95	SaSA20_0699 RNA helicase 734467:735549 reverse MW:41139	1682.69	1490.51	1805.68	1659.62	158.847	0.0957123	3.22001	739	3	910.471	4027.23	2637.13	2524.94	1561.4	0.618392	3.40225	578	3	1960.1	795.415	1974.35	1576.62	676.584	0.429135	3.19773	703	3	2147.08	2534.77	1426.05	2035.97	562.651	0.276356	3.30877	631	3	966.976	3109.66
SaSA20_0700;GBS_RS04620	Cluster1605	4	3	27.1086	1.95175e-06	17.2192	2;3;4	3	NEM316	SA53	udk Uridine kinase 735694:736323 forward MW:24233	12364.4	17042.4	21488.9	16965.2	4562.74	0.268947	4.22956	154	3	686.253	2925.84	1881.54	1831.21	1120.64	0.611967	3.26274	653	3	2440.62	2018.46	1677.61	2045.56	382.224	0.186855	3.31081	648	3	1050.88	1336.95	567.92	985.249	388.691	0.39451	2.99355	799	3	1560.08	1461.55
SaSA20_0701;GBS_RS04625;SaSA53_0722	Cluster0562	5	3	37.7869	0.0249357	4.16967	3;5	2	NEM316	SA95	SaSA20_0701 30S ribosomal protein S1 736409:736906 forward MW:18089	2418.51	2604.68	741.646	1921.61	1026.11	0.533984	3.28367	692	3	525.862	799.446	684.219	669.843	137.358	0.205059	2.82597	856	3	928.435	1126.26	815.456	956.717	157.32	0.164438	2.98078	816	3	825.461	774.192	786.532	795.395	26.7592	0.0336426	2.90058	851	3	944.003	1025.12
SaSA20_0702	Cluster0563	30	2	152.662	0.0153211	5.18388	3;4;5	3	SA81	SA16	dnaX DNA polymerase III, subunit gamma and tau 736906:738570 forward MW:61709	26.1455	38.3613	25.7185	30.0751	7.17927	0.238711	1.47821	1220	3	11.6025	25.3471	9.85788	15.6025	8.48407	0.543764	1.19319	1204	3	46.1136	14.23	24.8101	28.3846	16.2396	0.572128	1.45308	1204	3	24.8184	11.7784	18.031	18.2093	6.52183	0.35816	1.26029	1189	3	45.9957	139.28
SaSA20_0704;GBS_RS04640	Cluster0564	9	3	48.6314	0.608924	1.7755	3;4	2	SA53	SA81	SaSA20_0704 GntR family transcriptional regulator 738834:739769 reverse MW:34856	1369.42	1725.31	1441.33	1512.02	188.181	0.124457	3.17956	761	3	603.014	2327.05	2052.63	1660.9	926.374	0.557754	3.22034	684	3	1418.97	1254.89	1626.74	1433.53	186.355	0.129997	3.15641	727	3	3028.12	1480.38	3062.94	2523.81	903.811	0.358113	3.40206	577	3	1559.97	1487.64
SaSA20_0705;GBS_RS04645;SaSA53_0725	Cluster0565	46	17	314.448	0.176439	1.56953	2;3;4;5	4	SA20	SA95	metK S-adenosylmethionine synthase 739954:741150 forward MW:43392	12983.6	12199.2	9219.53	11467.5	1985.87	0.173175	4.05947	219	3	5781.39	14074.6	14030.9	11295.6	4775.51	0.422776	4.05291	198	3	16137.7	18753.8	15915.2	16935.6	1578.57	0.0932102	4.2288	136	3	11853.3	11377.6	9879.93	11036.9	1029.84	0.0933085	4.04285	233	3	14106	12888.2
SaSA20_0714	Cluster1559	9	3	53.8781	0.00118422	2.66236	3;4;5	3	SA81	NEM316	SaSA20_0714 TENA/THI-4 family protein 748193:748873 forward MW:26681	716.899	692.736	998.861	802.832	170.196	0.211994	2.90462	899	3	1004.91	1095.54	848.654	983.034	124.889	0.127044	2.99257	783	3	2304.4	1704.55	2075.25	2028.07	302.694	0.149253	3.30708	651	3	2628.27	1173.31	1471.44	1757.67	768.553	0.437256	3.24494	670	3	1962.22	2191.99
SaSA20_0715	Cluster0571	21	1	131.421	0.00209321	7.63628	3;4;5	3	SA81	SA95	SaSA20_0715 Phosphomethylpyrimidine kinase 748875:749672 forward MW:28175	226.419	472.753	1233.17	644.116	524.798	0.814757	2.80896	941	3	613.485	3445.98	3402.7	2487.39	1622.99	0.652488	3.39574	585	3	2867.78	3604.83	2130.83	2867.81	737.003	0.256991	3.45755	550	3	1992.25	1804.55	2103.15	1966.65	150.937	0.0767481	3.29373	644	3	3568.67	3061.05
SaSA20_0716;GBS_RS04690	Cluster0572	27	13	200.725	0.193734	2.00087	3;4;5	3	SA20	SA53	thiM Hydroxyethylthiazole kinase 749674:750444 forward MW:26999	4064.48	2582.65	2142.32	2929.82	1007.01	0.343712	3.46684	579	3	672.178	3281.53	2414.14	2122.61	1328.88	0.626057	3.32687	621	3	3810.26	3976.01	2810.35	3532.21	630.617	0.178533	3.54805	486	3	1941.22	1980.28	1374.5	1765.33	339.031	0.192049	3.24683	668	3	2782.2	2471.64
SaSA20_0718;GBS_RS04700	Cluster0574	24	8	152.524	0.950905	1.24549	2;3	2	SA20	SA53	murA1 UDP-N-acetylglucosamine 1-carboxyvinyltransferase 1 751256:752515 forward MW:44544	11020.1	7484.36	5530.12	8011.54	2782.72	0.347339	3.90372	288	3	2410.95	12319.6	7598.82	7443.13	4956.17	0.665871	3.87176	280	3	8356.19	10529.2	6495.14	8460.17	2019.03	0.238651	3.92738	272	3	5493.9	9135.42	5748.59	6792.64	2032.9	0.29928	3.83204	333	3	6139.64	7849.43
SaSA20_0719	Cluster0575	4	1	25.5628	0.250736	8.0401	5	1	SA53	SA81	SaSA20_0719 GNAT family acetyltransferase 752617:753171 forward MW:21788	569.428	781.766	81.4311	477.541	359.095	0.751967	2.67901	985	3	616.465	476.983	521.415	538.288	71.2558	0.132375	2.73101	897	3	337.89	288.013	334.971	320.291	27.9921	0.0873957	2.50554	1012	3	4219.06	732.973	445.431	1799.16	2100.63	1.16756	3.25507	661	3	310.114	307.095
SaSA20_0721	Cluster0577	30	10	201.417	7.46278e-05	4.50754	1;2;3;4;5	5	SA20	SA95	map Methionine aminopeptidase 754470:755330 forward MW:31705	4124.2	3714.9	7193.99	5011.03	1901.54	0.379471	3.69993	444	3	11134.9	10031.4	8348.55	9838.27	1403.16	0.142622	3.99292	221	3	17654	15197	11893.5	14914.8	2890.56	0.193804	4.17362	161	3	6998.59	5875.9	3523.45	5465.98	1773.47	0.324455	3.73767	386	3	5003.77	4223.86
SaSA20_0725;SaSA53_0746	Cluster0580	96	3	538.291	0.0442476	2.31446	2;3;5	3	SA81	NEM316	ligA DNA ligase 757555:759513 forward MW:72584	1266.66	986.708	582.66	945.343	343.872	0.363754	2.97559	866	3	631.982	2081.87	1627.17	1447.01	741.544	0.512467	3.16047	716	3	2159.78	2334.69	1897.87	2130.78	219.849	0.103178	3.32854	634	3	1677.11	1235.53	1777.05	1563.23	288.162	0.184338	3.19402	698	3	2263.08	1920.22
SaSA20_0727;SaSA53_0748	Cluster0582	11	1	64.1453	0.399842	23.8522	3;4	2	SA53	SA95	SaSA20_0727 Type I pullulanase 760548:762848 forward MW:88379	208.731	265.784	2523.76	999.423	1320.42	1.32118	2.99975	848	3	1940.15	133.825	243.237	772.403	1012.77	1.3112	2.88784	828	3	116.009	162.349	94.6121	124.323	34.6253	0.27851	2.09455	1122	3	186.168	145.873	6312.97	2215	3549	1.60225	3.34537	610	3	112.355	134.905
SaSA20_0734	Cluster0586	16	3	123.456	0.0477912	6.23628	1;3;4	3	SA53	SA16	atpF ATP synthase subunit b 769617:770114 forward MW:18056	606.95	537.112	2039.37	1061.15	847.889	0.799033	3.02577	837	3	900.921	431.384	747.837	693.381	239.459	0.345349	2.84097	849	3	1609.66	693.79	249.936	851.128	693.38	0.814661	2.92999	839	3	4522.71	1668.37	6781.28	4324.12	2562.24	0.592545	3.6359	448	3	1117.7	570.874
SaSA20_0736	Cluster0588	52	2	394.299	0.00109675	3.28457	1;3;4;5	4	NEM316	SA81	atpA ATP synthase subunit alpha 770666:772171 forward MW:54622	398.834	480.328	469.124	449.429	44.173	0.098287	2.65266	994	3	229.762	187.608	251.051	222.807	32.2884	0.144917	2.34793	1054	3	112.793	171.682	198.895	161.124	44.0115	0.273153	2.20716	1098	3	149.205	171.577	169.804	163.528	12.4364	0.0760503	2.21359	1071	3	132.143	115.083
SaSA20_0737;SaSA53_0758	Cluster0589	72	5	498.204	0.212555	1.77091	1;2;3;4;5	5	NEM316	SA53	atpG ATP synthase gamma chain 772187:773068 forward MW:32383	32881.9	29915.7	19155.3	27317.7	7222.7	0.264397	4.43644	90	3	12306.3	29270.2	23741.6	21772.7	8651.62	0.397361	4.33791	104	3	23640.2	22245.6	18041	21308.9	2914.76	0.136786	4.32856	110	3	14754.9	18083.8	13438.8	15425.8	2394.08	0.1552	4.18825	166	3	22168.8	21617.3
SaSA20_0739	Cluster0591	15	6	103.785	1.5423e-05	2.33811	1;4;5	3	NEM316	SA20	atpC ATP synthase epsilon chain 774561:774974 forward MW:15302	7422.51	7785.02	7353.14	7520.23	231.931	0.030841	3.87623	311	3	3191.9	4629.66	3882.89	3901.48	719.061	0.184304	3.59123	463	3	3237.4	3635.45	2776.25	3216.37	429.984	0.133686	3.50737	517	3	3857.02	3651.44	2674.3	3394.25	631.913	0.186172	3.53074	513	3	3426.35	3227.05
SaSA20_0741	Cluster0593	33	1	209.274	6.96832e-05	2.66821	1;4;5	3	SA16	SA20	murA UDP-N-acetylglucosamine 1-carboxyvinyltransferase 775332:776603 forward MW:45254	1140.83	812.247	857.184	936.755	178.16	0.190189	2.97163	868	3	1879.25	1425.54	2100.06	1801.62	343.894	0.190881	3.25566	659	3	620.164	780.278	625.202	675.215	91.0226	0.134805	2.82944	892	3	793.134	861.042	695.339	783.172	83.2994	0.106362	2.89386	855	3	1066.8	1041.27
SaSA20_0743	Cluster0595	7	1	45.0386	0.138055	5.76739	3;4	2	SA53	NEM316	SaSA20_0743 DNA-entry nuclease 776871:777728 forward MW:31440	340.402	272.324	241.199	284.642	50.7361	0.178245	2.4543	1059	3	8.09964	576.565	413.497	332.72	292.715	0.879761	2.52208	992	3	2151.53	499.454	1619.64	1423.54	843.314	0.592406	3.15337	729	3	1720.95	2108.37	1095.59	1641.64	511.029	0.311292	3.21528	685	3	1522.41	429.482
SaSA20_0744;GBS_RS04830	Cluster0596	63	21	375.062	0.076825	1.39607	1;2;3;4;5	5	SA20	SA16	pheS Phenylalanine--tRNA ligase alpha subunit 778019:779059 forward MW:39226	23802.8	24412.4	22077.2	23430.8	1211.25	0.0516949	4.36979	112	3	15580.4	21676.7	21328.4	19528.5	3423.62	0.175314	4.29067	113	3	26962.5	27944.7	26882.3	27263.2	591.627	0.0217006	4.43558	77	3	26195.7	20341.8	18920	21819.2	3856.25	0.176737	4.33884	107	3	20216.5	20892.7
SaSA20_0745;GBS_RS04835	Cluster0597	7	3	42.2608	0.407383	3.84862	3;5	2	SA16	SA95	SaSA20_0745 GNAT family acetyltransferase 779142:779663 forward MW:20190	126.133		170.475	148.304	31.3544	0.21142	2.17115	1136	2	240.745	166.332	572.872	326.65	216.456	0.662656	2.51408	999	3	64.4249	186.83	206.662	152.639	77.0367	0.504698	2.18367	1103	3	64.5667	323.13	150.431	179.376	131.689	0.734153	2.25376	1060	3	209.208	223.682
SaSA20_0746	Cluster0598	101	6	672.237	0.43975	1.35728	1;2;3;4;5	5	SA20	SA95	pheT Phenylalanyl--tRNA ligase beta subunit 779717:782122 forward MW:87840	16511.6	13317.3	10477.8	13435.6	3018.61	0.224674	4.12826	195	3	10148.8	21869.7	16410.9	16143.1	5865.06	0.363316	4.20799	139	3	20551.2	17209.4	15416.1	17725.5	2606.21	0.147031	4.2486	130	3	15250.4	16012.4	13511.5	14924.7	1281.85	0.0858874	4.17391	171	3	16227.7	15947.3
SaSA20_0748;GBS_RS04850;SaSA53_0769	Cluster0599	18	4	91.7623	0.000172991	4.91573	1;4	2	SA20	NEM316	rexB ATP-dependent helicase/deoxyribonuclease subunit B 783203:786436 forward MW:124073	1300.21	694.988	786.004	927.067	326.34	0.352013	2.96711	871	3	3918.63	2332.03	3694.74	3315.13	858.724	0.259031	3.5205	500	3	4931.81	2790.58	5949.23	4557.21	1612.3	0.353791	3.6587	420	3	3122.78	6336.62	4093.55	4517.65	1648.36	0.36487	3.65491	433	3	3382.93	2014.4
SaSA20_0751;GBS_RS04865	Cluster0602	34	13	216.815	0.00109664	2.0165	2;3;5	3	SA53	SA16	mnmE tRNA modification GTPase MnmE 791012:792388 reverse MW:50931	6666.77	6816.64	8235.66	7239.69	865.781	0.119588	3.85972	322	3	5592.44	7830.38	5560.83	6327.88	1301.29	0.205645	3.80126	330	3	14856	9720.2	10214.4	11596.9	2833.28	0.244314	4.06434	210	3	11649.2	11869.3	14762	12760.2	1737.14	0.136137	4.10586	197	3	8001.2	7921.56
SaSA20_0752;GBS_RS04870	Cluster0603	2	1	10.9495	0.0933427	2.16985	1;5	2	SA53	NEM316	SaSA20_0752 Multidrug ABC transporter ATP-binding protein 792516:794426 forward MW:72311	2642.92	1295.61	1496.53	1811.69	726.848	0.4012	3.25808	708	3	1072.26	3878.71	3062.88	2671.28	1443.62	0.540422	3.42672	558	3	4043.51	3679.58	2853.95	3525.68	609.528	0.172882	3.54724	487	3	3332.25	4199.93	4261.11	3931.1	519.518	0.132156	3.59451	478	3	3222.49	4447.86
SaSA20_0753	Cluster0604	27	9	188.877	0.364477	1.50419	1;3;4;5	4	SA95	SA53	SaSA20_0753 Pyruvate dehydrogenase E1 subunit alpha 794576:795544 forward MW:35431	26368.1	26696.7	21973	25012.6	2637.48	0.105446	4.39816	106	3	8383.72	24658.2	27018.9	20020.3	10146.4	0.506808	4.30147	110	3	26220.9	32512.4	26327.7	28353.6	3602	0.127038	4.45261	74	3	29711.1	15193	12102	19002	9402.26	0.494803	4.2788	128	3	18994.9	17377.2
SaSA20_0754	Cluster0605	37	14	269.11	0.0261383	2.05889	1;2;3;4;5	5	NEM316	SA16	SaSA20_0754 TPP-dependent acetoin dehydrogenase complex, E1 protein subunit beta 795619:796617 forward MW:35805	38530	41194.2	64865.9	48196.7	14497.3	0.300794	4.68302	45	3	21485	27382.1	21360.2	23409.1	3441.28	0.147006	4.36938	99	3	30432.4	29372.4	28210.8	29338.5	1111.19	0.0378749	4.46744	70	3	36872	20291	27175.2	28112.7	8330.18	0.296313	4.4489	84	3	29650	47937.4
SaSA20_0755;SaSA53_0776	Cluster0606	45	3	353.107	0.000174498	3.24752	1;2;3;4;5	5	SA16	SA53	SaSA20_0755 Branched-chain alpha-keto acid dehydrogenase subunit E2 796744:798132 forward MW:49663	6876.9	7332.42	4833.43	6347.58	1330.93	0.209675	3.80261	365	3	10626.1	12759.1	16308.1	13231.1	2870.22	0.21693	4.1216	174	3	9453.63	12808.2	10663.3	10975	1698.85	0.154792	4.04041	221	3	4301.08	4867.88	3053.71	4074.22	928.115	0.227802	3.61004	467	3	8032.03	4711.75
SaSA20_0756;GBS_RS04890	Cluster0607	71	33	536.147	0.77309	1.51158	1;2;3;4;5	5	NEM316	SA20	SaSA20_0756 Dihydrolipoyl dehydrogenase 798192:799949 forward MW:62216	74708.2	52881.5	41538.9	56376.2	16858.6	0.299037	4.7511	38	3	21626	65931.8	56814.7	48124.1	23396.5	0.486169	4.68236	39	3	27932.8	49038.3	34917.5	37296.2	10751.9	0.288285	4.57166	48	3	64516.6	51373.4	30238.5	48709.5	17293.6	0.355036	4.68761	37	3	42963.2	47384.3
SaSA20_0757	Cluster0608	34	11	215.641	0.182445	2.32506	1;2;3;4;5	5	SA20	SA53	SaSA20_0757 Lipoate--protein ligase 800047:801036 forward MW:37295	5222.44	3565.29	3054.88	3947.54	1133.21	0.287068	3.59633	507	3	2712.09	6638.11	6538.02	5296.07	2238.36	0.422645	3.72395	384	3	13984.5	7105.74	4872.93	8654.38	4749.09	0.548749	3.93724	268	3	4419.06	4113.82	2633.77	3722.21	954.897	0.25654	3.5708	489	3	4513.3	5411.52
SaSA20_0759;GBS_RS04905;SaSA53_0780	Cluster0610	16	6	86.3241	0.897786	1.77933	4;5	2	SA16	SA53	SaSA20_0759 UDP-N-acetylmuramyl peptide synthase 801929:803272 reverse MW:49463	7150.34	5255.81	1453.41	4619.85	2901.22	0.62799	3.66463	466	3	587.866	7755.86	6604.33	4982.69	3849.33	0.772541	3.69746	396	3	5185.19	4487.84	3079.05	4250.69	1072.91	0.252408	3.62846	439	3	2368.3	4764.1	1268.53	2800.31	1787.38	0.638278	3.44721	553	3	4523.93	4369.95
SaSA20_0760	Cluster0611	3	3	20.7144	0.534673	1.64479	5	1	SA20	SA16	SaSA20_0760 Membrane protein 803412:804263 forward MW:31492	658.37	906.52	861.005	808.632	132.106	0.163369	2.90775	898	3	215.281	919.857	761.426	632.188	369.64	0.5847	2.80085	869	3	903.129	1121.44	1094.89	1039.82	119.118	0.114557	3.01696	794	3	1279.46	814.088	592.695	895.414	350.53	0.391472	2.95202	817	3	1122.93	796.776
SaSA20_0761	Cluster0612	30	8	198.5	0.000182818	3.37473	1;4;5	3	SA53	SA95	SaSA20_0761 hypothetical protein 804266:805225 forward MW:34808	6389.19	7046.18	8756.97	7397.45	1222.35	0.165239	3.86908	315	3	11193.1	17631.9	18192.2	15672.4	3889.29	0.248161	4.19514	143	3	18702.6	16852.8	14633.7	16729.7	2037.2	0.121772	4.22349	138	3	22229.7	18496.4	11284	17336.7	5564.24	0.320951	4.23897	141	3	12781.8	9830.47
SaSA20_0762	Cluster0613	63	3	481.515	7.18943e-05	1.80633	1;2;3;4;5	5	SA53	SA95	glmM Phosphoglucosamine mutase 805279:806631 forward MW:48668	3827.84	4270.98	4020.6	4039.81	222.191	0.0550005	3.60636	497	3	5046.57	6133.48	6024.26	5734.77	598.492	0.104362	3.75852	362	3	5949.75	6435.74	5411.47	5932.32	512.358	0.0863672	3.77322	356	3	7501.71	5902.69	6795.57	6733.32	801.322	0.119008	3.82823	337	3	4540.06	4103.5
SaSA20_0765;SaSA53_0786	Cluster0616	6	1	33.7676	0.00841664	168.096	3	1	SA81	SA20	SaSA20_0765 Coproporphyrinogen III oxidase 807623:808753 forward MW:42928	845.91	513.495	69.7454	476.383	389.411	0.817432	2.67796	986	3																												415.865	700.838
SaSA20_0767;GBS_RS04945	Cluster0618	25	7	161.129	0.257897	1.3366	2;3;4;5	4	SA20	SA16	SaSA20_0767 HAD family hydrolase 809495:810265 forward MW:28024	5691.91	5365.25	4201.48	5086.22	783.416	0.154027	3.70639	439	3	3181.94	5609.16	4835.1	4542.07	1239.86	0.272972	3.65725	420	3	5570.58	6484.35	6157.82	6070.91	463.041	0.076272	3.78325	348	3	5811.78	4935.05	6494.18	5747	781.581	0.135998	3.75944	372	3	5538.38	5016.5
SaSA20_0769;SaSA95_0793	Cluster0620	32	3	144.424	0.680462	4.94866	1;2;4	3	SA20	SA16	cas9 CRISPR-associated endonuclease Cas9 811286:815398 forward MW:159149	3542.79	3993.62	3099.79	3545.4	446.92	0.126056	3.54967	534	3	2385.88	3268.64	2269.92	2641.48	546.226	0.206788	3.42185	566	3	2953.67	2270.54	33991.1	13071.8	18119.9	1.38619	4.11633	183	3	4812.05	2685.3	3043.79	3513.71	1138.59	0.324042	3.54577	507	3	2815.92	3306.72
SaSA20_0774;GBS_RS04980	Cluster0624	12	4	96.4491	0.229948	6.47011	1;2;3;4;5	5	SA20	SA53	ndk Nucleoside diphosphate kinase 818085:818501 forward MW:15414	704.519	864.516	1466.97	1012	402.056	0.397287	3.00518	844	3	1765.74	541.725	475.076	927.512	726.688	0.78348	2.96732	796	3	7205.94	5166.25	772.059	4381.42	3287.96	0.750433	3.64161	431	3	916.644	567.031	547.858	677.178	207.605	0.306574	2.8307	880	3	474.514	827.864
SaSA20_0775;GBS_RS04985	Cluster0625	56	23	372.485	0.00658487	1.6579	2;3;4;5	4	SA16	SA20	lepA Elongation factor 4 818637:820469 forward MW:68137	9310.52	7620.22	7241.27	8057.34	1101.71	0.136733	3.90619	286	3	10081.3	12278.9	11001.9	11120.7	1103.65	0.0992427	4.04613	200	3	5313.38	7942.99	6866.74	6707.7	1322	0.197087	3.82657	325	3	11485.3	9422.8	8151.72	9686.59	1682.35	0.173678	3.98617	267	3	7083.27	8281.17
SaSA20_0786	Cluster0630	27	1	167.361	0.160488	2.8549	1;3;4;5	4	SA81	SA20	SaSA20_0786 Multidrug ABC transporter ATP-binding protein 831630:832328 reverse MW:26302	792.621	739.59	340.786	624.332	246.986	0.3956	2.79542	948	3	19.5174	543.13	341.836	301.494	264.127	0.876059	2.47928	1013	3	283.66	340.019	219.284	280.988	60.4119	0.214998	2.44869	1032	3	768.766	818.224	387.404	658.131	235.758	0.358223	2.81831	887	3	692.892	886.047
SaSA20_0787;GBS_RS05040	Cluster0631	12	4	86.2815	0.0237966	3.25607	4;5	2	SA53	NEM316	SaSA20_0787 GntR family transcriptional regulator 832329:832697 reverse MW:13988	532.238	444.123	295.117	423.826	119.857	0.282797	2.62719	1000	3	335.705	753.85	1093.26	727.603	379.456	0.521515	2.86189	839	3	729.419	592.657	1134.33	818.804	281.684	0.344019	2.91318	851	3	1952.7	869.134	1318.18	1380	544.42	0.394506	3.13988	729	3	1374.74	1374.08
SaSA20_0788	Cluster0632	4	1	19.7951	0.159005	5.35626	4	1	NEM316	SA16	dnaE DNA-directed DNA polymerase 832842:835946 forward MW:118952	567.948	805.443	1121.56	831.649	277.733	0.333954	2.91994	892	3		315.726	150.075	232.9	117.133	0.502931	2.36717	1050	2	295.592	500.353	437.634	411.193	104.91	0.255136	2.61405	970	3	219.75	333.228	295.475	282.817	57.7879	0.204329	2.45151	1018	3	216.748	823.263
SaSA20_0790;SaSA53_0811	Cluster0634	106	5	863.655	0.0118335	2.91353	1;2;3;4;5	5	NEM316	SA53	SaSA20_0790 Pyruvate kinase 837098:838600 forward MW:54135	79991.5	74761.4	76249.2	77000.7	2694.83	0.0349974	4.88649	18	3	14068.8	52590.6	37963.7	34874.4	19445.8	0.557596	4.54251	55	3	49962.4	44087.8	27967.6	40672.6	11388.1	0.279995	4.6093	45	3	26032.2	28687.2	24566.6	26428.7	2088.7	0.0790315	4.42208	94	3	36338.8	42091.4
SaSA20_0791;GBS_RS05060	Cluster0635	19	4	98.0708	0.646594	2.0706	1;3;4;5	4	SA95	SA53	lepB Signal peptidase I 838766:839323 forward MW:21565	31582.2	30218.7	14887.1	25562.7	9270.42	0.362654	4.40761	102	3	4129.18	34345.4	23606.7	20693.7	15317.3	0.740188	4.31584	108	3	31670.2	22650.6	663.283	18328	15949	0.870198	4.26312	121	3	14989.7	17460.5	6241	12897.1	5895.23	0.457098	4.11049	195	3	24511.8	23349.3
SaSA20_0793;GBS_RS05065	Cluster0636	114	42	769.518	0.913386	1.36585	1;2;3;4;5	5	SA16	SA20	glmS Glutamine--fructose-6-phosphate aminotransferase 839592:841406 forward MW:65664	46744.2	38028.7	26877.7	37216.9	9958.08	0.267569	4.57074	62	3	18308.4	73085.4	55913.8	49102.5	28016.5	0.570571	4.6911	38	3	46014.6	46180.9	15655.3	35950.3	17576.2	0.488902	4.5557	54	3	37088.4	46846.4	26747.7	36894.2	10050.7	0.272421	4.56696	56	3	39484	40106.7
SaSA20_0794;SaSA53_0814	Cluster0637	7	1	49.6951	0.0395469	54.9834	2;3	2	SA20	SA53	SaSA20_0794 hypothetical protein 841569:841898 forward MW:12117	133.041	234.675	22.7989	130.172	105.967	0.814058	2.11452	1147	3	43.9964	283.278	346.779	224.685	159.669	0.710637	2.35157	1053	3	653.725	890.108	488.907	677.58	201.662	0.297621	2.83096	889	3	12.7948		24.1753	18.485	8.04726	0.43534	1.26682	1188	2	258.874	55.2022
SaSA20_0796;GBS_RS05080;SaSA53_0816	Cluster0639	18	8	114.303	0.00596169	1.44095	4;5	2	SA53	SA95	SaSA20_0796 Amino acid ABC transporter ATPase 842684:843313 forward MW:23197	6852.87	7649.3	7307.41	7269.86	399.54	0.0549584	3.86153	320	3	10109	8454.65	7786.26	8783.32	1195.76	0.13614	3.94366	246	3	9665.86	9942.67	10573.9	10060.8	465.387	0.0462575	4.00263	235	3	12856.6	8298.45	9616.87	10257.3	2345.6	0.228676	4.01103	250	3	9167.91	9765.16
SaSA20_0798	Cluster0641	16	5	101.836	0.0572383	1.65748	1;2;3;4;5	5	SA16	SA95	rpsT 30S ribosomal protein S20 845444:845677 reverse MW:8330	6868.97	10794.9	13418.1	10360.7	3296.1	0.318137	4.01539	236	3	13429.8	13992.6	16784.4	14735.6	1796.48	0.121915	4.16837	150	3	10907.2	8972.16	10513.7	10131	1022.72	0.100949	4.00565	234	3	13479.3	10764.8	9463.32	11235.8	2049.01	0.182364	4.05061	229	3	9310.34	9391.56
SaSA20_0799	Cluster0642	9	3	46.4396	0.00182093	2.73511	4;5	2	NEM316	SA16	SaSA20_0799 Pantothenate kinase 845746:846666 reverse MW:36093	14713.2	14355.2	10686.5	13251.6	2228.7	0.168183	4.12227	196	3	2152.11	6965.18	5417.75	4845.02	2457.12	0.507144	3.6853	403	3	10357.3	10387.3	8785.61	9843.38	916.18	0.0930757	3.99314	240	3	5757.47	4990.88	4711.95	5153.44	541.383	0.105053	3.7121	401	3	9713.95	10193.6
SaSA20_0800	Cluster0643	14	6	94.3853	0.515358	2.82225	1;5	2	SA53	SA95	SaSA20_0800 hypothetical protein 846772:847362 forward MW:21728	4933.7	13734.6	1823.8	6830.71	6177.86	0.904424	3.83447	342	3	1664.41	3829.43	3634.98	3042.94	1197.79	0.39363	3.48329	520	3	6847.19	2420.04	8761.21	6009.48	3252.53	0.541232	3.77884	352	3	4314.27	4181.36	14257.4	7584.34	5779.42	0.76202	3.87992	314	3	9436.53	3881.49
SaSA20_0801	Cluster1560	8	1	47.2801	0.362236	21.1453	2;4;5	3	SA16	SA95	SaSA20_0801 Membrane protein 847775:848047 forward MW:9349	115.917	3.50214	21.5075	46.9755	60.3799	1.28535	1.67187	1204	3	324.728	9.13856	40.9959	124.954	173.741	1.39044	2.09675	1124	3	3.84726	11.3718	5.36374	6.86095	3.97946	0.580015	0.836384	1224	3	15.9717	9.08845	37.2467	20.769	14.6793	0.70679	1.31741	1185	3	4.64187	6.47632
SaSA20_0802	Cluster0644	34	1	246.321	0.0076737	2.80314	1;3;4;5	4	NEM316	SA20	SaSA20_0802 Heme ABC transporter ATP-binding protein 848132:849526 forward MW:50760	1206.17	1212.44	633.605	1017.4	332.393	0.326708	3.00749	843	3	272.567	564.678	482.53	439.925	150.644	0.342431	2.64338	932	3	471.321	381.009	236.523	362.951	118.436	0.326315	2.55985	994	3	285.344	503.381	350.565	379.763	111.913	0.294691	2.57951	972	3	757.81	533.06
SaSA20_0805	Cluster0645	54	2	364.242	0.118223	1.9338	1;2;3;4;5	5	SA16	NEM316	noxE NADH oxidase 851614:852984 forward MW:49867	13817.1	10192.4	6271.41	10093.6	3773.83	0.373882	4.00405	243	3	11355.6	24381.4	22820.2	19519.1	7112.73	0.364399	4.29046	114	3	11954.4	15812.7	11288	13018.4	2442.78	0.187641	4.11456	184	3	13641.2	14409.7	11953.5	13334.8	1256.44	0.0942227	4.12499	186	3	16849	16418.1
SaSA20_0806	Cluster1608	50	20	372.902	0.674452	1.53612	1;2;3;4;5	5	SA16	SA81	ldh_2 L-lactate dehydrogenase 853105:854094 reverse MW:35418	82317.7	75160	30258.9	62578.9	28217.8	0.450915	4.79643	26	3	43042.8	79197.4	96845.5	73028.6	27426.7	0.375561	4.86349	16	3	54289.8	68982.7	64802.7	62691.8	7570.49	0.120757	4.79721	20	3	39972.7	67087.9	43856.5	50305.7	14663	0.291478	4.70162	34	3	51227.3	32801.5
SaSA20_0807;SaSA95_0833	Cluster0005	96	38	561.073	0.930988	1.16345	2;3;5	3	SA81	NEM316	gyrA DNA gyrase subunit A 854332:856791 forward MW:91738	14309.6	10912.9	9241.59	11488	2582.46	0.224796	4.06025	218	3	2777.71	18359.8	14304.8	11814.1	8084.12	0.684277	4.0724	196	3	14207.6	9262.44	12172.5	11880.8	2485.42	0.209196	4.07485	203	3	9930.54	12394.9	15470.7	12598.7	2775.7	0.220316	4.10033	201	3	15429.1	12548.1
SaSA20_0808;GBS_RS05145	Cluster0646	16	4	93.537	0.616825	1.62285	4;5	2	SA81	SA20	SaSA20_0808 Sortase 856798:857541 forward MW:27506	1981.52	1096.86	996.141	1358.18	542.179	0.399196	3.13296	780	3	286.104	1610	1538.19	1144.77	744.49	0.650342	3.05872	758	3	1052.95	980.246	1130.5	1054.56	75.1378	0.0712501	3.02307	790	3	1163.57	1381.7	782.519	1109.26	303.257	0.273387	3.04503	776	3	2087.93	1483.05
SaSA20_0810;GBS_RS05155	Cluster0648	58	24	378.878	0.0192622	1.71211	1;2;3;4;5	5	SA20	SA95	SaSA20_0810 hypothetical protein 858123:859085 forward MW:34957	11394.6	10333.2	12749.6	11492.5	1211.2	0.105391	4.06041	217	3	17566.4	12042	19143.5	16250.6	3729.12	0.229476	4.21087	137	3	16211.9	21177	18701.6	18696.8	2482.54	0.132779	4.27177	118	3	17053.1	18964.8	14966.6	16994.8	1999.72	0.117666	4.23032	147	3	14430.8	11766.4
SaSA20_0812;SaSA53_0834	Cluster0650	87	8	618.937	0.174079	2.3489	1;2;3;4;5	5	SA53	NEM316	guaA GMP synthase 860402:861964 reverse MW:57556	2608.6	15887.5	7529.47	8675.18	6713.16	0.773835	3.93828	273	3	9437.91	13058.9	12059.3	11518.7	1870.03	0.162347	4.0614	197	3	21107	14457.5	14189.9	16584.8	3918.63	0.236279	4.21971	140	3	25669.6	13597.6	21864.3	20377.2	6171.82	0.302879	4.30914	115	3	10028.8	9155.44
SaSA20_0813;GBS_RS05170	Cluster0651	6	1	31.6186	0.0223151	67.4043	3;4	2	NEM316	SA53	SaSA20_0813 GntR family transcriptional regulator 862177:862875 forward MW:26557	222.875	161.928	14.7727	133.192	106.986	0.803245	2.12448	1142	3										33.3777	1.53245		17.4551	22.518	1.29005	1.24192	1212	2										31.1984	87.4179
SaSA20_0814;GBS_RS05175;SaSA53_0836	Cluster0652	33	7	205.563	0.0375894	1.67586	1;2;3;4;5	5	SA20	NEM316	trmFO Methylenetetrahydrofolate--tRNA-(uracil-5-)- methyltransferase TrmFO 862989:864323 forward MW:49471	5008.14	4039.04	7401.78	5482.99	1730.93	0.315691	3.73902	414	3	5046.74	6451.59	6081.77	5860.03	728.201	0.124266	3.7679	352	3	8604.89	10160.3	8800.95	9188.72	847.129	0.0921922	3.96326	259	3	10919.4	8598.3	6837.71	8785.14	2047.26	0.233037	3.94375	288	3	8481.05	8314.53
SaSA20_0815	Cluster0653	15	1	81.3567	0.185237	4.58253	2;3	2	NEM316	SA53	SaSA20_0815 GNAT family acetyltransferase 864401:865144 forward MW:29740	3657.12	3657.46	2948.67	3421.09	409.122	0.119588	3.53416	543	3	175.383	2339.42	1427.15	1313.98	1086.45	0.826834	3.11859	735	3	1361.06	1850.61	726.967	1312.88	563.367	0.429109	3.11822	751	3	1505.41	463.999	270.246	746.55	664.29	0.889813	2.87306	863	3	931.238	2387.5
SaSA20_0816	Cluster0654	26	3	153.941	0.623576	2.17777	2;3;4;5	4	SA81	NEM316	SaSA20_0816 Lipoprotein 865277:866125 forward MW:31270	594.508	418.008	213.511	408.676	190.67	0.466555	2.61138	1008	3		708.135	794.466	751.3	61.0452	0.0812528	2.87581	833	2	328.608	814.306	402.343	515.086	261.742	0.508152	2.71188	938	3	744.947	920.298	159.089	608.111	398.626	0.655515	2.78398	905	3	879.962	660.837
SaSA20_0819;GBS_RS05200	Cluster1474	12	6	73.0274	0.594382	1.65122	3;5	2	NEM316	SA53	SaSA20_0819 ABC transporter ATP-binding protein 867686:868438 forward MW:28354	5495.23	5616.78	2296.77	4469.59	1882.7	0.421224	3.65027	474	3	1275.34	3486.7	5194.7	3318.91	1965.06	0.59208	3.521	498	3	3710.13	4889.62	3419.25	4006.33	778.652	0.194355	3.60275	457	3	1977.61	2965.12	3177.81	2706.84	640.43	0.236596	3.43246	565	3	5499.49	4024.52
SaSA20_0820;GBS_RS05205;SaSA53_0842	Cluster0655	5	2	33.1308	0.152063	9.2874	4	1	SA81	SA53	SaSA20_0820 ABC transporter permease 868440:870395 forward MW:73985	462.642	131.471	136.157	243.423	189.864	0.779974	2.38636	1082	3	16.2475	890.085	211.832	372.722	458.598	1.2304	2.57138	972	3	573.202	264.438	177.952	338.531	207.781	0.613773	2.5296	1007	3	96.1748	72.9139	60.5713	76.5533	18.0786	0.236157	1.88396	1139	3	463.689	551.088
SaSA20_0823;GBS_RS05220	Cluster0656	3	2	14.1188	0.000627716	7.78465	4	1	SA20	SA95	xerS Histidine kinase 872152:873222 reverse MW:41302	56.4156	63.3262	149.97	89.9038	52.1331	0.579877	1.95378	1173	3	282.871	310.954	352.091	315.305	34.8141	0.110414	2.49873	1004	3	686.303	734.041	608.409	676.251	63.4163	0.0937762	2.83011	891	3	762.428	655.914	314.911	577.751	233.773	0.404626	2.76174	920	3	423.143	204.515
SaSA20_0827	Cluster0659	87	2	596.77	0.00158425	29.1156	1;2;3;4;5	5	SA81	NEM316	ffh Signal recognition particle protein 875879:877444 reverse MW:57710	84.9692	159.028	98.0893	114.029	39.5188	0.346569	2.05701	1157	3	121.741	3496.16	1075.18	1564.36	1739.58	1.11201	3.19434	697	3	571.892	2111.59	3047.4	1910.29	1249.97	0.654334	3.2811	664	3	183.754	174.553	201.264	186.523	13.5694	0.0727491	2.27073	1056	3	2822.32	4688.57
SaSA20_0828	Cluster0660	19	3	113.083	0.925691	1.97396	3;4;5	3	SA81	SA95	SaSA20_0828 hypothetical protein 877462:877794 reverse MW:13079	180.113	216.645	355.169	250.642	92.3474	0.368443	2.39905	1079	3	144.695	236.507	327.407	236.203	91.3566	0.386771	2.37329	1048	3	201.605	225.332	237.473	221.47	18.2429	0.0823721	2.34531	1068	3	416.818	354.8	129.01	300.209	151.471	0.504552	2.47742	1010	3	100.212	677.421
SaSA20_0830;SaSA53_0852	Cluster0662	6	1	46.5069	0.15477	2.49259	5	1	SA81	NEM316	ciaR DNA-binding response regulator CiaR 879180:879860 reverse MW:25869	4772.29	6597.51	5883.09	5750.96	919.755	0.159931	3.75974	397	3	6553.34	17674.5	11713.2	11980.3	5565.39	0.464544	4.07847	192	3	5642.29	8482.99	8247.41	7457.56	1576.48	0.211394	3.8726	306	3	10260.9	12080.9	6099.5	9480.43	3066.12	0.323415	3.97683	271	3	13043.1	14076.4
SaSA20_0831;SaSA16_0853	Cluster0663	73	2	439.165	0.00599086	3.15763	1;3;4;5	4	SA20	NEM316	pepN Aminopeptidase N 880022:882571 reverse MW:97233	10838.7	8240.36	9782.07	9620.39	1306.72	0.135828	3.98319	255	3	14950	29846.5	28890.9	24562.5	8338.33	0.339474	4.39027	92	3	42999.1	25724.7	22409.1	30377.7	11055.5	0.363935	4.48255	67	3	22934	21190.7	11265.7	18463.5	6294.08	0.340893	4.26631	132	3	19052.3	17501.9
SaSA20_0833	Cluster0665	52	17	314.438	0.0434189	1.73167	1;2;3;5	4	NEM316	SA53	pstB1 Phosphate import ATP-binding protein PstB 1 883404:884162 reverse MW:28054	18924.6	18663.6	13878.7	17155.7	2840.92	0.165597	4.23441	152	3	8054.23	17932.6	15088.8	13691.9	5085.17	0.371401	4.13646	172	3	19556.5	16002.2	14718.8	16759.2	2506.07	0.149534	4.22425	137	3	10308.3	10333.7	9078.95	9906.97	717.205	0.072394	3.99594	263	3	11683.8	13555
SaSA20_0834;GBS_RS05510	Cluster0666	27	8	164.534	0.000973719	2.35508	2;3;4;5	4	SA53	NEM316	pstB2 Phosphate import ATP-binding protein PstB 2 884174:884977 reverse MW:30475	14087.5	9233.06	17538	13619.5	4172.21	0.30634	4.13416	191	3	24671.9	31542.1	27649.4	27954.5	3445.25	0.123245	4.44645	79	3	30628.2	23794.9	21516.4	25313.2	4741.83	0.187327	4.40335	84	3	42281.2	29430.2	24514.1	32075.1	9174.14	0.28602	4.50617	71	3	20257.5	28858
SaSA20_0836;GBS_RS05520;SaSA95_0862	Cluster0668	3	1	16.921	0.488583	2.99794	2;5	2	SA53	SA95	pstC Phosphate ABC transporter, permease protein PstC 885866:886783 reverse MW:32815	226.18	373.359	799.205	466.248	297.591	0.638269	2.66862	990	3	293.485	208.097	866.825	456.136	358.221	0.785339	2.65909	925	3	38.3569	397.632	397.927	277.972	207.513	0.746524	2.444	1033	3	913.776	258.38	385.151	519.102	347.625	0.669666	2.71525	941	3	216.79	408.085
SaSA20_0839;GBS_RS05535;SaSA16_0861;SaSA53_0861	Cluster0670	14	4	80.1149	0.599813	1.73448	3;4	2	SA95	SA81	SaSA20_0839 Myo-inositol-1(Or 4)-monophosphatase 889230:889994 reverse MW:28583	1379.95	1057.13	440.164	959.082	477.505	0.497877	2.98186	855	3	189.639	940.193	1023.23	717.687	459.183	0.63981	2.85593	842	3	739.266	640.672	679.022	686.32	49.7008	0.0724163	2.83653	885	3	632.757	708.456	551.995	631.069	78.2442	0.123987	2.80008	897	3	673.909	534.545
SaSA20_0841	Cluster0672	3	1	18.0998	0.0624725	205.005	5	1	SA81	SA53	spxA_1 Regulatory protein Spx 890258:890671 reverse MW:15846		577.303	8.57102	292.937	402.154	1.37284	2.46677	1058	2	14.0429	23.5074		18.7752	6.69239	0.356449	1.27358	1201	2	94.1345	94.2449	458.184	215.521	210.152	0.975089	2.33349	1074	3										28.3982	322.981
SaSA20_0842;GBS_RS05550;SaSA95_0868	Cluster0673	13	2	71.9257	0.00335106	2.01922	5	1	NEM316	SA16	SaSA20_0842 Riboflavin biosynthesis protein 890714:891646 reverse MW:35449	8133.6	7517.42	5651.51	7100.85	1292.42	0.182009	3.85131	328	3	2031.48	4527.99	3990.4	3516.62	1313.96	0.373643	3.54613	478	3	3493.98	4150.04	3139.77	3594.6	512.597	0.142602	3.55565	483	3	3973.21	4223.24	3167.16	3787.87	551.9	0.145702	3.5784	487	3	4366.32	4789.1
SaSA20_0843;SaSA53_0865	Cluster0674	6	1	33.4413	0.0737377	1842.46	5	1	SA81	SA95	truB tRNA pseudouridine synthase B 891659:892543 reverse MW:32918	6.65276	2.90557	0.0047802	3.1877	3.33296	1.04557	0.503478	1239	3	0.0037336	159.144	63.6083	74.252	80.1022	1.07879	1.87071	1158	3	0.537907	6.05415	0.213262	2.26844	3.28254	1.44705	0.355727	1230	3	0.0107584	79.6694	11.1107	30.2636	43.1451	1.42564	1.48092	1178	3	16.5579	137.611
SaSA20_0846;GBS_RS05570	Cluster0675	12	4	69.7562	0.465552	2.45665	3;5	2	SA20	SA53	SaSA20_0846 Type I restriction endonuclease subunit S 894221:894811 reverse MW:22476	1313.68	1477.21	484.959	1091.95	531.988	0.487192	3.0382	827	3	154.087	1062.63	682.145	632.953	456.263	0.720849	2.80137	867	3	1597.78	1597.19	736.051	1310.34	497.349	0.379557	3.11738	752	3	551.918	663.62	384.618	533.386	140.422	0.263265	2.72704	932	3	1134.16	839.158
SaSA20_0851;GBS_RS05595	Cluster0679	12	2	64.3106	0.170185	2.15118	2;3;5	3	NEM316	SA16	SaSA20_0851 DNA polymerase sliding clamp subunit 901593:902435 reverse MW:31271	1274.11	1002.48	931.228	1069.27	180.933	0.169211	3.02909	835	3	104.923	981.77	404.494	497.062	445.692	0.896652	2.69641	915	3	751.633	977.001	798.964	842.533	118.834	0.141043	2.92559	842	3	1117.6	500.722	712.79	777.037	313.416	0.403348	2.89044	856	3	791.665	1097.22
SaSA20_0852;GBS_RS05600	Cluster0680	42	13	292.819	0.000465346	6.81759	1;2;3;4;5	5	SA53	SA95	SaSA20_0852 Ferrichrome ABC transporter substrate-binding protein 902573:903601 reverse MW:37636	3116.39	3462.71	4140.46	3573.19	520.894	0.145778	3.55306	533	3	8687.65	10573.5	8088.9	9116.68	1296.68	0.142231	3.95984	237	3	8724.07	11775.1	4726.16	8408.43	3535.03	0.420415	3.92471	275	3	35280.8	10350.8	13344.2	19658.6	13611.8	0.692407	4.29355	123	3	9012.01	10028
SaSA20_0858;GBS_RS05630	Cluster0686	31	13	184.476	0.0259791	1.25499	3;5	2	NEM316	SA53	rbgA Ribosome biogenesis GTPase A 907910:908761 reverse MW:32353	65747.5	60128.3	58196	61357.3	3922.89	0.0639351	4.78787	28	3	55439.5	51316.9	47592.1	51449.5	3925.41	0.0762963	4.71138	33	3	46659.6	56287.1	47927.8	50291.5	5230.94	0.104012	4.70149	30	3	53842.4	43910.5	48919.5	48890.8	4966	0.101573	4.68923	35	3	46960.7	53163.4
SaSA20_0861;GBS_RS05645	Cluster0689	6	1	35.8941	5.31359e-08	Infinity	2	1	NEM316	SA53	SaSA20_0861 LytR family transcriptional regulator 911354:912088 reverse MW:27853	552.267	667.475	676.147	631.963	69.155	0.109429	2.80069	944	3	26.6532	222.548	64.5652	104.589	103.899	0.993408	2.01948	1132	3	391.862	236.471	107.733	245.356	142.273	0.579863	2.3898	1054	3										179.906	271.093
SaSA20_0863	Cluster1562	3	1	19.7499	0.234909	Infinity	4;5	2	SA16	NEM316	SaSA20_0863 hypothetical protein 914588:914803 reverse MW:8320											67.6971	43.4823	55.5897	17.1224	0.308014	1.74499	1171	2		41.3366	20.7067	31.0217	14.5875	0.470235	1.49166	1201	2	26.1054	28.2572		27.1813	1.5215	0.0559759	1.43427	1180	2	41.897	21.3835
SaSA20_0870;SaSA53_0896	Cluster0698	14	1	84.5126	0.253018	3.0864	2;4;5	3	NEM316	SA16	pyrC Dihydroorotase 922827:924119 reverse MW:46366	654.992	744.001	204.29	534.428	289.351	0.541421	2.72789	971	3		370.546	148.922	259.734	156.712	0.603357	2.41453	1031	2	543.309	366.63	283.694	397.878	132.599	0.333264	2.59975	977	3	658.007	453.112	352.055	487.725	155.885	0.319618	2.68817	949	3	365.373	338.331
SaSA20_0871	Cluster0699	2	1	10.8284	0.349271	2.84314	5	1	SA53	NEM316	pyrE Orotate phosphoribosyltransferase 924131:924760 reverse MW:23112	1078.89	2057.82	1110.71	1415.81	556.226	0.392869	3.151	773	3	2164.28	1046.19	1711.55	1640.67	562.403	0.342788	3.21502	688	3	2881.95	1563.97	1986.16	2144.03	673.025	0.313907	3.33123	631	3	7061.05	2990.01	2024.94	4025.33	2672.93	0.664026	3.6048	470	3	1723	2402.62
SaSA20_0874;GBS_RS05805;SaSA95_0904	Cluster0701	57	28	388.984	0.143728	2.92374	2;3;4;5	4	SA81	SA53	SaSA20_0874 Heme ABC transporter ATP-binding protein 926906:928447 reverse MW:58264	10794.2	13933.4	3561.6	9429.74	5318.83	0.564048	3.9745	261	3	1825.34	13736.9	8336.67	7966.31	5964.43	0.748707	3.90126	265	3	25075.2	14171.2	12068.4	17105	6982.08	0.40819	4.23312	135	3	5828.27	7801.15	5595.48	6408.3	1211.84	0.189106	3.80674	348	3	17959.9	13747.5
SaSA20_0878;SaSA53_0904	Cluster0705	8	3	48.2698	0.0820343	3.10452	4	1	NEM316	SA53	SaSA20_0878 hypothetical protein 931539:933134 reverse MW:61260	2072.41	1867.54	2140.47	2026.81	142.067	0.070094	3.30681	680	3	297.337	1813.16	1985.81	1365.43	929.018	0.680383	3.13527	728	3	1478.57	1696.93	1406.34	1527.28	151.294	0.0990608	3.18392	716	3	646.262	733.651	578.652	652.855	77.7094	0.11903	2.81482	888	3	848.224	1034.03
SaSA20_0879;SaSA53_0907	Cluster0706	32	2	231.393	0.000334522	5.16351	1;5	2	SA53	NEM316	fhs Formate--tetrahydrofolate ligase 934505:936175 reverse MW:60014	7456.19	8901.76	14801.1	10386.3	3890.98	0.374625	4.01646	233	3	18447.6	38338.8	31953.8	29580.1	10155.8	0.343333	4.471	72	3	27924.5	30885.6	15988.7	24932.9	7886.14	0.316294	4.39677	87	3	59262	56860.2	44767.6	53629.9	7768.35	0.144851	4.72941	31	3	31132.7	35184.7
SaSA20_0880	Cluster0707	18	3	101.403	0.328258	2.04199	1;3;5	3	SA53	SA95	lplA Lipoate--protein ligase 936264:937271 reverse MW:38089	443.003	371.508	533.719	449.41	81.2951	0.180893	2.65264	995	3	294.616	747.265	433.863	491.915	231.841	0.471303	2.69189	916	3	404.84	516.87	478.132	466.614	56.8962	0.121934	2.66896	953	3	1085.69	428.981	541.832	685.502	351.138	0.512235	2.83601	878	3	470.867	650.428
SaSA20_0883;GBS_RS05850	Cluster0709	8	3	68.7289	0.406163	2.18523	2;3;5	3	NEM316	SA16	SaSA20_0883 Glycine cleavage system protein H 938894:939226 reverse MW:12151	14106	11910.8	3889.48	9968.77	5378.01	0.539486	3.99864	248	3	2203.65	6079.66	5402.35	4561.89	2070.18	0.453798	3.65914	418	3	6784.16	6735.81	5469.45	6329.81	745.484	0.117774	3.80139	338	3	9157.52	5593.23	4249.41	6333.39	2536.38	0.400478	3.80164	352	3	6709.36	5086.78
SaSA20_0888;GBS_RS05875;SaSA53_0916	Cluster0713	4	2	20.0545	0.561963	1.52054	2	1	SA16	SA20	dfp phosphopantothenoylcysteine decarboxylase 943098:943640 forward MW:19621	4056.01	3094.88	2757.72	3302.87	673.669	0.203965	3.51889	551	3	2546.76	5452.52	4175.21	4058.16	1456.41	0.358885	3.60833	447	3	2194.33	3094.14	2718.19	2668.89	451.927	0.169332	3.42633	572	3	3863.48	4096	3071.55	3677.01	537.079	0.146064	3.56549	494	3	2723.19	2879.78
SaSA20_0895;GBS_RS05915;SaSA53_0924	Cluster0718	56	18	336.378	0.515255	1.59395	1;3;4;5	4	SA53	SA16	glyA Serine hydroxymethyltransferase 952275:953531 reverse MW:45877	5791.34	4398.11	2879.82	4356.42	1456.21	0.334267	3.63913	480	3	1023.43	6972.12	4235.08	4076.88	2977.5	0.730338	3.61033	444	3	4677.32	4593.2	3823.28	4364.6	470.682	0.107841	3.63994	433	3	6435.75	7077.49	5981.84	6498.36	550.501	0.0847138	3.8128	344	3	4529.56	5088.69
SaSA20_0898;GBS_RS05930;REVERSE3062	Cluster0721	86	36	621.138	0.214035	1.31004	1;2;3;4;5	5	SA53	SA95	prfA Peptide chain release factor 1 955042:956121 reverse MW:40633	8634.69	8354.7	9535.31	8841.57	616.893	0.0697719	3.94653	270	3	9360.2	11662.8	10298	10440.3	1157.87	0.110904	4.01871	213	3	11408.1	11726.5	11090.2	11408.3	318.147	0.0278874	4.05722	213	3	8194.74	11335.1	15201.1	11577	3509.43	0.303139	4.06359	220	3	10998.5	9246.67
SaSA20_0899;GBS_RS05935	Cluster0722	2	1	8.6895	0.653787	2.68347	3	1	SA16	SA95	tdk Thymidine kinase 956156:956725 reverse MW:21609	272.685	145.544	290.866	236.365	79.1771	0.334978	2.37358	1087	3	49.7065	592.202	568.76	403.556	306.667	0.759911	2.6059	955	3	376.79	456.4	247.346	360.179	105.513	0.292945	2.55652	997	3	358.412	303.394	189.78	283.862	85.9958	0.302949	2.45311	1017	3	270.31	238.485
SaSA20_0902	Cluster0725	29	13	238.349	0.000960123	3.45895	2;3;4;5	4	SA53	SA81	SaSA20_0902 NADPH-dependent FMN reductase 958150:958752 forward MW:22325	5466.66	8064.63	12199	8576.75	3395.25	0.395866	3.93332	275	3	3786.28	4276.98	2996.07	3686.44	646.266	0.175309	3.56661	472	3	4795.97	4094.46	5851.2	4913.87	884.286	0.179957	3.69142	400	3	17495.3	7984.98	9741.73	11740.7	5060.46	0.43102	4.06969	215	3	3022.55	3832.83
SaSA20_0903	Cluster1481	10	1	66.3082	0.81872	1.5028	4;5	2	NEM316	SA81	SaSA20_0903 NADPH-dependent FMN reductase 958776:959552 forward MW:29189	609.58	955.014	1211.73	925.441	302.163	0.326507	2.96635	872	3	157.788	906.609	987.577	683.991	457.5	0.668868	2.83505	852	3	528.663	622.193	769.787	640.214	121.568	0.189886	2.80633	901	3	469.664	832.774	779.039	693.825	195.98	0.282463	2.84125	875	3	618.828	709.854
SaSA20_0906;GBS_RS05970	Cluster0728	25	6	171.858	0.00331547	3.1224	2;3;4;5	4	SA81	NEM316	xpt Xanthine phosphoribosyltransferase 961813:962394 reverse MW:20779	7819.48	6063.13	5125.67	6336.09	1367.49	0.215826	3.80182	366	3	9639.49	22767.9	22393.4	18266.9	7473.93	0.409151	4.26167	120	3	21330.7	15532.7	11533.3	16132.2	4926.15	0.305361	4.20769	147	3	12951	19965.3	9414.61	14110.3	5370.04	0.380576	4.14954	177	3	19121.3	19178.3
SaSA20_0907;GBS_RS06145	Cluster0729	31	5	176.269	0.00179153	3.0289	1;2;3;4;5	5	SA53	SA20	guaC GMP reductase 962649:963632 reverse MW:36100	5864.89	6362.18	9010.89	7079.32	1691.17	0.238888	3.84999	329	3	23834.6	9725.96	10710.6	14757.1	7876.76	0.533762	4.169	149	3	5185.45	6517.47	6656.06	6119.66	812.011	0.132689	3.78673	343	3	14083.3	14691.2	26833	18535.8	7191.95	0.388002	4.26801	130	3	6903.36	5687.07
SaSA20_0913;GBS_RS06180	Cluster0733	10	5	52.6097	0.55209	1.40919	4;5	2	SA95	SA53	nadK NAD kinase 970233:971069 reverse MW:31322	1269.75	877.366	643.879	930.333	316.281	0.339966	2.96864	869	3	572.348	1274.01	649.798	832.052	384.701	0.462352	2.92015	822	3	1059.08	739.15	692.568	830.266	199.523	0.240312	2.91922	848	3	909.221	879.51	587.565	792.099	177.753	0.224408	2.89878	853	3	837.586	1014.98
SaSA20_0916	Cluster0736	29	10	215.47	0.0392172	4.35872	3;4;5	3	SA53	SA20	prs2 Ribose-phosphate pyrophosphokinase 2 972573:973547 forward MW:35689	1115.05	2796.65	2076.36	1996.02	843.673	0.422677	3.30017	682	3	2573.74	834.022	1228.43	1545.4	912.144	0.590232	3.18904	700	3	561.269	534.003	436.218	510.497	65.7558	0.128807	2.70799	939	3	934.488	3371.15	2369.7	2225.11	1224.75	0.550421	3.34735	606	3	806.504	1202.63
SaSA20_0928	Cluster2132	3	1	18.2915	0.00462033	Infinity	3	1	SA95	SA16	SaSA20_0928 Integrase 983535:983891 forward MW:13800	138.758	64.915		101.837	52.215	0.512733	2.0079	1164	2																													56.9479
SaSA20_0933;GBS_RS06250	Cluster0745	22	8	134.248	0.0733462	3.85798	2;3;4	3	SA53	SA20	potD Spermidine/putrescine ABC transporter, spermidine/putrescine-binding protein 989005:990078 reverse MW:40666	7305.58	5812.51	3157.98	5425.36	2100.73	0.387206	3.73443	416	3	3606.66	11949.1	9397.73	8317.82	4274.77	0.513929	3.92001	254	3	769.307	6299.55	4972.25	4013.7	2887.04	0.719296	3.60355	455	3	12406.2	18174.2	15873.9	15484.8	2903.63	0.187515	4.1899	163	3	6247.4	6827.38
SaSA20_0936	Cluster0748	27	9	158.708	0.00381436	3.99715	1;4;5	3	SA53	NEM316	potA Spermidine/putrescine import ATP-binding protein PotA 991622:992776 reverse MW:43898	6252.09	4067.7	5118.12	5145.97	1092.46	0.212294	3.71147	435	3	3922	12790.3	10510.9	9074.38	4605.34	0.50751	3.95782	238	3	7176.04	7863.99	5256.77	6765.6	1351.2	0.199717	3.83031	324	3	17141	26575.2	17991.5	20569.2	5218.67	0.253712	4.31322	114	3	11670.9	9841.49
SaSA20_0937	Cluster0749	16	10	107.031	0.0436629	3.22013	2;3;5	3	NEM316	SA53	murB UDP-N-acetylenolpyruvoylglucosamine reductase 992825:993727 reverse MW:32978	40104.9	31932.8	13292.2	28443.3	13742.7	0.483161	4.45398	85	3	6071.26	19803	16284.5	14052.9	7132.69	0.507559	4.14777	164	3	14500	14262.5	10627.7	13130.1	2170.36	0.165296	4.11827	182	3	8138.71	11910.1	6450.06	8832.96	2795.45	0.316479	3.94611	285	3	18305.7	14745.5
SaSA20_0944	Cluster0756	16	1	80.5432	0.0013261	25.8093	2;5	2	NEM316	SA95	thrB Homoserine kinase 998247:999113 reverse MW:31586	2703.5	1823.84	309.745	1612.36	1210.81	0.750954	3.20746	746	3	64.8155	64.938	59.8715	63.2083	2.8904	0.0457282	1.80077	1165	3	220.038	104.775	96.9776	140.597	68.9084	0.490113	2.14798	1112	3	308.955	272.239	91.6165	224.27	116.339	0.518745	2.35077	1042	3	120.056	148.054
SaSA20_0945;SaSA53_0980;SaSA81_0980	Cluster0757	15	4	82.4421	0.271452	3.11716	1;2;3;4	4	SA20	NEM316	hom Homoserine dehydrogenase 999115:1000398 reverse MW:47123	1228.62	732.363	374.876	778.619	428.747	0.55065	2.89133	906	3	473.159	3641.7	2903.24	2339.37	1657.82	0.708663	3.3691	599	3	1529.88	2692.18	3059.18	2427.08	798.371	0.328943	3.38508	596	3	2207.46	1289.55	825.159	1440.72	703.439	0.488255	3.15858	714	3	1196.13	1640.18
SaSA20_0956;GBS_RS06370;SaSA53_0994	Cluster0764	20	7	124.798	0.00838323	4.30011	3;4;5	3	SA53	NEM316	SaSA20_0956 GntR family transcriptional regulator 1012212:1012853 reverse MW:23698	1840.69	1721.35	2329.5	1963.85	322.237	0.164085	3.29311	686	3	14178.8	2718.97	4022.07	6973.27	6274.07	0.899731	3.84344	307	3	2503.13	1919.34	3566.82	2663.1	835.304	0.313659	3.42539	573	3	8526.52	5749.49	11058.3	8444.76	2655.33	0.314435	3.92659	294	3	3753	2800.71
SaSA20_0957	Cluster0765	39	1	357.784	0.00466707	3.90182	1;2;3;4;5	5	NEM316	SA53	SaSA20_0957 Stress response regulator Gls24 1013017:1013568 reverse MW:19175	3696.01	2954.18	2023.48	2891.22	838.041	0.289857	3.46108	585	3	526.339	1795.34	1438.33	1253.33	654.412	0.522137	3.09807	737	3	2340.89	1558.53	2152.56	2017.33	408.334	0.202413	3.30478	654	3	971.625	729.473	521.883	740.994	225.092	0.303771	2.86981	867	3	1365.01	2457.41
SaSA20_0958	Cluster0766	7	2	49.5339	0.0644627	2.23721	1	1	SA95	SA16	SaSA20_0958 hypothetical protein 1013590:1013787 reverse MW:7069	17122.2	21156.3	25251.7	21176.7	4064.79	0.191946	4.32586	124	3	8857.15	12947.3	10679.2	10827.9	2049.11	0.189244	4.03454	206	3	22752.7	15800.1	9191.45	15914.8	6781.36	0.426105	4.2018	149	3	30820.4	21735.5	19046.9	23867.6	6169.51	0.258489	4.37781	98	3	17409.4	24810.5
SaSA20_0959	Cluster0767	33	4	271.579	0.0255941	3.35106	1;2;3;4;5	5	SA20	SA16	SaSA20_0959 Stress response regulator Gls24 1013834:1014376 reverse MW:19562	6904.96	7342.87	7913.59	7387.14	505.769	0.0684661	3.86848	317	3	5575.33	8107.48	6282.45	6655.08	1306.55	0.196324	3.82315	321	3	38812.3	18588.9	9503.64	22301.6	15002.9	0.672728	4.34834	102	3	12001.8	11872.4	8872.24	10915.5	1770.7	0.162219	4.03804	235	3	12522.9	12820
SaSA20_0960	Cluster0768	3	1	28.6004	0.0859628	2.62924	5	1	NEM316	SA20	SaSA20_0960 Membrane protein 1014432:1014626 reverse MW:7143	28079.2	25993.2	11689.6	21920.7	8921.57	0.406994	4.34085	121	3	4510.52	16203.2	17911	12874.9	7293.94	0.566523	4.10974	182	3	9033.63	9431.92	6546.27	8337.28	1563.79	0.187566	3.92102	277	3	13924.6	17186.7	8495.93	13202.4	4390.14	0.332526	4.12065	189	3	15785.3	16811.1
SaSA20_0961;GBS_RS06395	Cluster0769	14	6	98.8546	0.175487	26.2895	3;4	2	SA95	SA20	SaSA20_0961 Membrane protein 1014636:1015217 reverse MW:22048	15405.1	9840.16	2847.95	9364.4	6292.08	0.671915	3.97148	262	3		4785.17	3025.15	3905.16	1244.52	0.318686	3.59164	462	2	441.87	693.79	436.605	524.089	146.99	0.280467	2.7194	935	3	1374.27	1689.15	286.583	1116.67	735.912	0.659025	3.04792	775	3	4457.97	7873.21
SaSA20_0964;GBS_RS06410;SaSA53_1002	Cluster0772	64	23	388.38	0.486849	1.27527	1;3;4;5	4	NEM316	SA20	pcrA DNA helicase 1016024:1018303 reverse MW:86114	14555	13099.9	14499.1	14051.3	824.432	0.0586729	4.14772	188	3	8423.34	15187.9	12266	11959.1	3392.71	0.283693	4.0777	194	3	13178.3	11584	8292.5	11018.3	2491.56	0.226129	4.04211	219	3	12856.7	12279	9925.88	11687.2	1552.45	0.132834	4.06771	217	3	12420.4	13838.7
SaSA20_0971;GBS_RS06445	Cluster0779	7	2	44.9954	0.193801	4.6177	2	1	NEM316	SA16	SaSA20_0971 hypothetical protein 1024772:1025395 forward MW:22800	2605.31	2368.82	1571.95	2182.03	541.414	0.248125	3.33886	653	3		1017.13	400.479	708.803	436.036	0.615172	2.85053	845	2	1279.29	1087.23	844.978	1070.5	217.639	0.203307	3.02959	788	3	967.438	667.85	420.811	685.366	273.734	0.399398	2.83592	879	3	1090.1	1296.2
SaSA20_0972	Cluster0780	82	5	737.444	0.0163249	1.98501	1;2;3;4;5	5	NEM316	SA16	rpsA 30S ribosomal protein S1 1025808:1027010 reverse MW:43751	7111.76	7105.08	8847.27	7688.04	1003.93	0.130583	3.88582	301	3	2974.15	4688.97	3956.04	3873.05	860.417	0.222155	3.58805	466	3	3894.03	6704.35	5550.25	5382.88	1412.61	0.262427	3.73101	379	3	6264.57	4754.5	3653.35	4890.81	1310.94	0.268041	3.68938	414	3	4255.2	6095.28
SaSA20_0973	Cluster0781	13	5	122.706	0.000405076	1.89379	2;3;4;5	4	SA20	SA95	SaSA20_0973 Branched-chain amino acid aminotransferase 1027354:1027584 reverse MW:8461	25198.8	30213.7	39222	31544.8	7105.72	0.225258	4.49893	72	3	46093.1	34189.3	41049.1	40443.8	5974.96	0.147735	4.60685	48	3	40901.1	40748.4	40576.5	40742	162.369	0.00398529	4.61004	44	3	43619	35959.6	37827.7	39135.4	3993.65	0.102047	4.59257	50	3	32196.7	30325.9
SaSA20_0974;GBS_RS06505	Cluster0017	19	11	145.036	0.000545794	2.78954	4;5	2	SA53	SA16	ilvE Branched-chain-amino-acid aminotransferase 1027668:1028690 reverse MW:37507	5281.16	5917.37	10139.1	7112.54	2640.29	0.371217	3.85202	327	3	7602.46	5149.63	4443.53	5731.87	1658	0.289259	3.7583	363	3	7860.55	7267.59	7540.29	7556.14	296.794	0.0392785	3.8783	303	3	19590.6	13810.1	14567.3	15989.3	3141.67	0.196486	4.20383	154	3	6578.48	6470.81
SaSA20_0976;GBS_RS06515;SaSA53_1014	Cluster0004	7	5	34.3006	0.0119251	3.76456	4;5	2	NEM316	SA20	parE DNA topoisomerase 4 subunit B 1031397:1033346 reverse MW:72286	1397.62	1514.88	1288.52	1400.34	113.207	0.0808424	3.14623	776	3	243.54	773.689	979.664	665.631	379.773	0.570545	2.82323	858	3	253.28	455.701	406.957	371.979	105.646	0.284011	2.57052	992	3	464.109	454.661	210.578	376.449	143.726	0.381794	2.57571	976	3	463.766	561.455
SaSA20_0982	Cluster0787	31	5	201.776	0.146177	17.2433	3;4;5	3	SA95	NEM316	neuC UDP-N-acetylglucosamine-2-epimerase NeuC 1037426:1038580 reverse MW:42977	378.156	350.98	11.9745	247.037	204.023	0.825881	2.39276	1080	3	142.805	4289.69	3453.08	2628.53	2192.96	0.834294	3.41971	567	3	3141.41	3083.42	2658.1	2960.98	263.896	0.0891248	3.47143	539	3	835.562	3210.36	2034.62	2026.85	1187.42	0.585846	3.30682	634	3	3137.1	3528.66
SaSA20_0983;SaSA53_1023	Cluster0788	28	1	201.13	0.164667	Infinity	1;3;4;5	4	SA53	NEM316	neuB N-acetyl neuramic acid synthetase NeuB 1038657:1039682 reverse MW:37975																			25.5091	20.1125		22.8108	3.81598	0.167288	1.35814	1207	2	183.365		421.665	302.515	168.504	0.55701	2.48075	1008	2	21.1917	6.88531
SaSA20_0986;SaSA53_1026	Cluster1570	28	9	163.161	0.0215962	2.82724	3;4;5	3	SA16	SA81	SaSA20_0986 hypothetical protein 1042010:1042951 reverse MW:36813	1611.84	1016.76	1194.54	1274.38	305.466	0.239698	3.1053	793	3	2689.77	2578.27	2962.66	2743.57	197.76	0.0720813	3.43832	548	3	2651.52	3132.77	1263.36	2349.22	970.674	0.41319	3.37092	607	3	2299.72	2932.15	1148.82	2126.89	904.14	0.425099	3.32775	617	3	887.68	1239.5
SaSA20_0987	Cluster0791	12	6	68.1859	0.0207592	2.50906	2;3;4	3	SA16	SA95	SaSA20_0987 Capsular polysaccharide biosynthesis protein 1043004:1043978 reverse MW:37520	3002.09	2998.49	2489.6	2830.06	294.852	0.104186	3.4518	589	3	2676.38	5106.49	6062.37	4615.08	1745.66	0.378252	3.66418	416	3	2483.83	4449.11	2734.19	3222.38	1069.73	0.331971	3.50818	515	3	2751.76	3055.46	2026.62	2611.28	528.607	0.202432	3.41685	569	3	2727.54	1869.48
SaSA20_0988	Cluster0792	3	2	14.8277	0.000384783	9.72855	3	1	NEM316	SA53	SaSA20_0988 Capsular polysaccharide biosynthesis protein 1043978:1045189 reverse MW:46322	7432.14	9550.17	18435.4	11805.9	5838.16	0.494512	4.0721	214	3	754.821	3341.1	3981.42	2692.45	1708.3	0.63448	3.43015	556	3	621.265	1667.41	1429.93	1239.54	548.448	0.442461	3.09326	762	3	927.166	1442.25	1271.17	1213.53	262.336	0.216176	3.08405	756	3	1473.33	1143.58
SaSA20_0989	Cluster0793	10	3	80.2673	0.0261126	134.416	1;2;3;4;5	5	SA53	SA16	SaSA20_0989 Polysaccharide biosynthesis protein CpsG 1045213:1045695 reverse MW:18541											2.80186	12.5129	7.65738	6.86675	0.896748	0.88408	1211	2	35.638	8.04884	78.6925	40.7931	35.6028	0.872766	1.61059	1186	3	1284.67	142.355	631.525	686.183	573.114	0.835221	2.83644	877	3	89.3063
SaSA20_0990;GBS_RS06585	Cluster0794	15	3	101.143	0.00551171	2.90303	3;5	2	SA53	NEM316	SaSA20_0990 UDP-N-acetylglucosamine:LPS N-acetylglucosamine transferase 1045695:1046144 reverse MW:17109	826.804	522.141	2126.85	1158.6	852.256	0.735591	3.06393	816	3	2558.43	2943.8	3148.84	2883.69	299.758	0.10395	3.45995	532	3	1981.03	1990.7	1618.21	1863.31	212.322	0.113949	3.27029	670	3	3486.19	3731.13	2873.04	3363.45	442.015	0.131417	3.52679	516	3	1824.82	2064.46
SaSA20_0992;GBS_RS06595	Cluster0796	32	8	248.824	0.254641	3.29915	1;3;4;5	4	SA16	SA81	cpsD Tyrosine-protein kinase CpsD 1047553:1048257 reverse MW:25384	9673.91	8396.25	4288.5	7452.89	2813.91	0.37756	3.87232	312	3	2456.77	21368.2	17201.1	13675.4	9936.48	0.726597	4.13594	173	3	14538.7	15327.9	10105.4	13324	2815.17	0.211285	4.12464	178	3	13866	15813.6	6014.19	11897.9	5187.67	0.436015	4.07547	213	3	3802.9	3921.39
SaSA20_0993;SaSA16_1031;SaSA53_1033	Cluster1485	30	9	227.402	0.000822602	17.2695	1;2;3;4;5	5	SA16	SA81	cpsC Capsular polysaccharide biosynthesis protein CpsC 1048268:1048960 reverse MW:25413	2727.55	2936.84	2834.43	2832.94	104.656	0.0369425	3.45224	588	3	6824.95	39494.5	49418.2	31912.5	22285.9	0.698342	4.50396	62	3	5021.87	4804.11	5422.27	5082.75	313.546	0.0616882	3.7061	394	3	7554.76	12654.2	4637.04	8281.98	4057.73	0.489947	3.91813	299	3	1644.9	2463.11
SaSA20_0994;GBS_RS06605	Cluster0797	12	4	68.6727	0.344421	2.24902	2;3;5	3	SA16	SA20	cpsB Tyrosine-protein phosphatase CpsB 1048969:1049700 reverse MW:28600	6051.82	2613.46	12265.6	6976.97	4892.13	0.701183	3.84367	334	3	15427.9	10201.7	11470.4	12366.7	2725.93	0.220425	4.09225	188	3	4233.97	6919.89	5342.24	5498.7	1349.78	0.245473	3.74026	371	3	10239.6	11694	11965	11299.5	927.887	0.0821175	4.05306	226	3	8666.89	10508.4
SaSA20_0995;GBS_RS06610;SaSA53_1035	Cluster0798	45	12	277.328	0.00293913	7.84248	1;3;4;5	4	SA81	NEM316	SaSA20_0995 LytR family transcriptional regulator 1049706:1051163 reverse MW:54147	1024.58	320.254	650.779	665.205	352.385	0.529739	2.82296	936	3	1129.65	5897.03	4922.07	3982.92	2518.63	0.632359	3.6002	452	3	2534.2	3438.51	2349.47	2774.06	582.796	0.210088	3.44312	561	3	1449.95	3760.61	2441.22	2550.59	1159.2	0.454484	3.40664	574	3	4788.35	5395.48
SaSA20_0997	Cluster0800	2	1	9.1167	0.00932609	204.393	5	1	SA53	SA16	SaSA20_0997 LytR family transcriptional regulator 1052301:1053068 reverse MW:30227	68.0898	14.4745	189.29	90.618	89.5585	0.988308	1.95721	1172	3										171.875	86.3116	27.9172	95.368	72.4051	0.759218	1.9794	1139	3	579.784	18.5704	1836.88	811.743	931.081	1.14701	2.90942	845	3	25.8699	65.0768
SaSA20_1001;SaSA20_1680	Cluster0009	37	15	271.223	0.000192714	6.06994	1;2;3;4;5	5	SA16	SA95	deoB1 Phosphopentomutase 1054578:1055789 reverse MW:44227	1862.48	1778.01	2426.31	2022.27	352.452	0.174285	3.30584	681	3	18907.6	4735.6	8996.04	10879.7	7271.36	0.668339	4.03662	204	3	5640.08	7045.7	7736.97	6807.58	1068.53	0.156962	3.83299	320	3	6162.93	8261.58	4559.1	6327.87	1856.74	0.293423	3.80126	354	3	2881.35	2744.67
SaSA20_1002	Cluster0801	16	2	106.617	0.184154	6.7517	3;5	2	SA16	NEM316	rpiA Ribose-5-phosphate isomerase A 1055846:1056517 reverse MW:24359	430.639	593.2	1933.19	985.678	824.589	0.83657	2.99373	850	3	14542.6	1894.54	3527.87	6655	6879.49	1.03373	3.82315	322	3	2692.34	2550.69	4159.91	3134.31	891.012	0.284277	3.49614	524	3	764.891	3723.02	13126.9	5871.6	6455	1.09936	3.76876	367	3	2947.06	2633.57
SaSA20_1005;SaSA53_1042	Cluster0804	63	2	427.329	0.0333326	1.57593	1;2;3;4;5	5	SA16	SA53	rnj_1 Ribonuclease J 1058400:1060061 reverse MW:61434	12212.8	10700.1	7998.23	10303.7	2135.08	0.207215	4.01299	237	3	13568.3	12792.6	13153.7	13171.5	388.167	0.0294701	4.11964	176	3	9378.68	9804.64	8965.35	9382.89	419.661	0.0447262	3.97234	255	3	5926.45	10647.7	8499.75	8357.96	2363.8	0.28282	3.9221	297	3	10065.2	13101.7
SaSA20_1006	Cluster0805	8	3	42.3533	0.0703456	5.86715	5	1	SA81	SA20	SaSA20_1006 Phosphonate ABC transporter ATP-binding protein 1060357:1061118 reverse MW:28152	835.005	222.656	727.576	595.079	326.97	0.549456	2.77457	957	3	250.941	1607.22	1724.99	1194.38	819.165	0.685847	3.07714	750	3	189.387	329.846	204.209	241.147	77.1723	0.320022	2.38228	1058	3	150.234	719.529	112.461	327.408	340.111	1.0388	2.51509	998	3	689.08	2062.48
SaSA20_1009	Cluster1486	29	2	147.151	0.00239815	12.6076	1;2;3	3	NEM316	SA53	SaSA20_1009 Dihydroorotate dehydrogenase 1063358:1065013 forward MW:63556	230.609	265.142	175.207	223.653	45.3693	0.202856	2.34957	1094	3	14.5718	78.5752	15.6976	36.2815	36.6317	1.00965	1.55969	1183	3	85.5041	39.2848	28.9455	51.2448	30.1164	0.587697	1.70965	1182	3	13.5013	28.8242	10.8932	17.7395	9.68774	0.54611	1.24894	1190	3	57.7152	139.413
SaSA20_1011;GBS_RS06695	Cluster0809	45	22	332.344	0.111078	2.51355	1;2;3;4;5	5	SA81	NEM316	SaSA20_1011 Acetolactate synthase 1065800:1067482 reverse MW:61180	15073	2031.34	7636.07	8246.79	6542.22	0.793306	3.91628	283	3	8692.63	17308.5	17761.8	14587.6	5110.25	0.350314	4.16398	153	3	15547	18689.5	14995.1	16410.6	1992.83	0.121436	4.21512	144	3	14718.6	13116.9	13816.4	13884	803.003	0.0578367	4.14251	181	3	18310.4	18753
SaSA20_1012;SaSA53_1049	Cluster0810	24	2	167.189	0.192793	1.62255	1;2;3;4;5	5	SA20	SA95	SaSA20_1012 hypothetical protein 1067592:1068818 reverse MW:47205	4891.08	5492.77	7168.01	5850.62	1179.89	0.20167	3.7672	389	3	7237.99	7314.05	6637.91	7063.32	370.371	0.0524358	3.84901	303	3	10308.6	10179.8	4512.72	8333.7	3309.7	0.397146	3.92084	278	3	9822.23	7592.07	7039.48	8151.26	1473.24	0.180738	3.91122	303	3	5857.93	6058.24
SaSA20_1015;GBS_RS06715	Cluster0813	4	3	24.3793	0.686395	1.419	1	1	SA20	NEM316	SaSA20_1015 DNA mismatch repair protein MutT 1070541:1071023 reverse MW:18943	1699.26	1993.49	1236.16	1642.97	381.787	0.232376	3.21563	741	3	1319.33	2420.42	2100.5	1946.75	566.418	0.290956	3.28931	639	3	3184.3	2204.24	1605.58	2331.37	797.003	0.34186	3.36761	612	3	3077.68	2302.94	1590.5	2323.71	743.81	0.320097	3.36618	595	3	2099.69	1444.57
SaSA20_1017;GBS_RS06725;SaSA53_1054	Cluster0815	30	15	190.404	0.972378	1.24586	1;2;3	3	SA53	SA20	rmlB dTDP-glucose 4,6-dehydratase 1074511:1075557 reverse MW:39026	19656.7	20158.1	16685.7	18833.5	1876.84	0.0996547	4.27493	141	3	4925.39	27981.5	19796.9	17568	11688.6	0.665335	4.24472	125	3	13619.8	22346.3	12887.6	16284.6	5262.4	0.323152	4.21178	146	3	32679	17639.3	10546.8	20288.4	11301.4	0.557041	4.30725	117	3	16458.3	15804.6
SaSA20_1018	Cluster0816	19	1	131.423	0.0819758	1.99463	2;3;4;5	4	SA16	SA95	rmlC dTDP-4-dehydrorhamnose 3,5-epimerase 1075762:1076355 reverse MW:22652	14430.3	12906.7	19151.8	15496.3	3256.17	0.210126	4.19023	171	3	39621.1	17796.3	30061.5	29159.6	10940.3	0.375187	4.46478	74	3	9539.71	19796.8	24950.7	18095.8	7845.07	0.433531	4.25758	126	3	27735.4	22535.4	25986.2	25419	2645.97	0.104094	4.40516	96	3	16458	15170.8
SaSA20_1019	Cluster1571	39	10	268.404	0.616853	1.42416	1;2;3;4;5	5	SA53	NEM316	rmlA Glucose-1-phosphate thymidylyltransferase 1076355:1077224 reverse MW:31980	50884.4	49176.4	59047.9	53036.2	5275.83	0.099476	4.72457	42	3	112468	38287.7	71282	74012.5	37165.4	0.50215	4.8693	15	3	58692.2	67323.6	58753.7	61589.8	4965.72	0.0806256	4.78951	21	3	83528.6	64782	78284.8	75531.8	9671.75	0.128049	4.87813	16	3	55794.2	62444.5
SaSA20_1021;SaSA53_1058	Cluster0818	8	2	53.4432	0.0600981	3.61378	4;5	2	SA81	NEM316	SaSA20_1021 hypothetical protein 1078395:1079183 reverse MW:29496	922.758	908.715	1017.04	949.506	58.9097	0.0620425	2.9775	864	3	509.071	3937.68	2343.08	2263.28	1715.7	0.758059	3.35474	604	3	1539.56	2639.14	2243.17	2140.62	556.917	0.260166	3.33054	633	3	1443.08	1246.37	1632.51	1440.65	193.079	0.134022	3.15856	715	3	3653.17	3579.29
SaSA20_1022;GBS_RS06750	Cluster0819	3	1	22.9391	0.00111338	Infinity	4	1	SA81	SA16	SaSA20_1022 SAM-dependent methyltransferase 1079173:1079856 reverse MW:25500	232.853	92.9494	19.9425	115.248	108.192	0.938778	2.06163	1155	3																												83.9827	596.006
SaSA20_1023;GBS_RS06755	Cluster0820	23	6	135.241	0.942974	1.64377	1;2;3;4;5	5	SA53	SA95	dnaD DNA replication protein DnaD 1079960:1080640 reverse MW:26307	4640.8	4407.32	1714.29	3587.47	1626.42	0.453361	3.55479	529	3	929.382	6096.82	5155.77	4060.66	2752.28	0.677792	3.6086	446	3	2396.68	4201.95	2357.96	2985.53	1053.63	0.352912	3.47502	537	3	2947.89	7181.97	3549.78	4559.88	2290.65	0.502348	3.65895	430	3	5996.89	2488.55
SaSA20_1024	Cluster0821	29	11	225.052	0.0110106	1.96958	1;2;3;4;5	5	NEM316	SA16	apt Adenine phosphoribosyltransferase 1080758:1081276 reverse MW:18562	23086.5	28913.3	35405.1	29135	6162.28	0.211508	4.46441	82	3	13979.1	16035	14363.2	14792.4	1093.12	0.0738973	4.17004	148	3	17820.9	18437.5	16379	17545.8	1056.44	0.0602103	4.24417	132	3	23270.7	14877.4	14379.6	17509.2	4995.76	0.285321	4.24327	138	3	14257.1	17610.9
SaSA20_1026;SaSA53_1063;SaSA95_1069	Cluster0822	25	2	132.263	0.0730454	4.62729	4	1	SA81	SA16	SaSA20_1026 Single-stranded DNA exonuclease 1084114:1086312 reverse MW:82366	443.153	492.999	615.441	517.198	88.6565	0.171417	2.71366	975	3	13.6353	158.472	239.649	137.252	114.491	0.834168	2.13752	1117	3	227.542	400.202	164.607	264.117	121.982	0.461847	2.4218	1038	3	776.018	158.752	544.316	493.029	311.812	0.632443	2.69287	947	3	667.216	963.42
SaSA20_1027;GBS_RS06775;SaSA53_1064	Cluster0823	10	5	66.7319	0.241526	1.75312	3;5	2	SA81	SA53	SaSA20_1027 Short-chain dehydrogenase 1086309:1087070 reverse MW:27719	1584.07	1209.6	1437.86	1410.51	188.727	0.1338	3.14938	775	3	1174.63	1657.04	2042.76	1624.81	434.963	0.267701	3.2108	693	3	1272.26	1749.93	1906.54	1642.91	330.407	0.201111	3.21561	697	3	1195.01	1066	1024.94	1095.32	88.7441	0.0810212	3.03954	779	3	1495.11	1374.58
SaSA20_1028	Cluster0824	25	10	157.394	0.533857	2.19504	1;4;5	3	SA81	NEM316	rnz Ribonuclease Z 1087072:1088001 reverse MW:34441	1712.89	1848.68	2974.45	2178.67	692.5	0.317855	3.33819	654	3	1172.94	5964.69	5962.95	4366.86	2766.02	0.633411	3.64017	431	3	3311.33	3162.36	3831	3434.89	351.031	0.102195	3.53591	495	3	2334.25	2609.5	3540.39	2828.05	632.07	0.2235	3.45149	547	3	4344.87	4226.86
SaSA20_1029	Cluster0825	21	6	135.445	0.0949034	3.42343	2;3;4;5	4	SA16	SA95	SaSA20_1029 Cystathionine beta-lyase 1088043:1088690 reverse MW:24641	1797.94	1278.13	4296.03	2457.37	1613.4	0.656557	3.39047	622	3	12587	4146.22	4013.69	6915.65	4912.01	0.710275	3.83983	310	3	3028.09	1937.45	1909.26	2291.6	637.978	0.278399	3.36014	617	3	1843.13	4843.87	6576.79	4421.26	2394.96	0.541691	3.64555	439	3	3086.83	3614.66
SaSA20_1031	Cluster0827	19	1	112.569	0.000769362	2.66419	2;5	2	SA81	SA95	miaA tRNA dimethylallyltransferase 1090012:1090902 reverse MW:34006	95.9097	115.526	140.063	117.166	22.1225	0.188813	2.0688	1154	3	147.984	380.52	305.157	277.887	118.642	0.426945	2.44387	1020	3	231.146	271.365	248.893	250.468	20.1554	0.0804708	2.39875	1050	3	219.4	315.911	196.405	243.906	63.4101	0.259978	2.38722	1031	3	321.175	315.853
SaSA20_1032	Cluster0828	5	2	60.2252	0.000293062	13.5382	1;2;3;4;5	5	NEM316	SA16	SaSA20_1032 hypothetical protein 1091013:1091189 forward MW:6258	2381.66	2912.64	536.46	1943.59	1247.19	0.641696	3.2886	691	3	144.319	154.99	131.381	143.563	11.8225	0.0823505	2.15704	1112	3	1801.69	1051.23	701.274	1184.73	562.225	0.474559	3.07362	771	3	231.953	292.124	537.754	353.944	162.002	0.457707	2.54893	989	3	381.8	378.024
SaSA20_1035	Cluster0829	8	2	43.551	0.0121588	20.0753	4	1	SA81	SA16	SaSA20_1035 hypothetical protein 1096209:1096943 reverse MW:29007	976.919	871.879	1336.75	1061.85	243.798	0.229597	3.02606	836	3		129.812	47.6858	88.7491	58.0723	0.654342	1.94816	1140	2	1623.16	855.438	756.302	1078.3	474.461	0.440008	3.03274	785	3	69.8407	2.86252	227.78	100.161	115.483	1.15298	2.0007	1114	3	404.456	1541.23
SaSA20_1036;GBS_RS06820;SaSA53_1074	Cluster0830	16	5	94.8786	0.0594611	2.11851	4;5	2	SA95	SA16	SaSA20_1036 Uracil-DNA glycosylase 1096958:1097542 reverse MW:22303	2741.7	2011.61	2903.8	2552.37	475.274	0.186209	3.40694	611	3	580.656	1674.55	1807.61	1354.27	673.268	0.497143	3.13171	731	3	2209.81	2029.05	2494.57	2244.48	234.689	0.104563	3.35112	620	3	2773	1823.44	1381.64	1992.69	710.952	0.35678	3.29944	642	3	2180.74	3032.25
SaSA20_1037	Cluster0831	45	2	339.25	0.57181	3.53994	1;2;3;4;5	5	NEM316	SA53	pepV Dipeptidase PepV 1097639:1099045 reverse MW:51784	2512.56	2315.77	1323.6	2050.64	637.277	0.310769	3.31189	674	3	83.6653	2936.12	1340.58	1453.45	1429.57	0.983569	3.1624	713	3	247.822	1066.43	838.448	717.568	422.48	0.588767	2.85586	875	3	657.257	812.179	268.427	579.287	280.135	0.483586	2.76289	917	3	908.157	706.993
SaSA20_1038	Cluster0832	11	3	84.0723	0.0126869	2.77121	2;3	2	SA20	SA95	SaSA20_1038 NAD(P)H nitroreductase 1099092:1099694 reverse MW:22725	4630.35	3831.41	2308.63	3590.13	1179.52	0.328545	3.55511	528	3	3017.87	7410.5	8310.06	6246.14	2831.71	0.453354	3.79561	333	3	7930.31	8752.52	8308.64	8330.49	411.541	0.0494018	3.92067	279	3	5573.08	6964.94	4230.77	5589.6	1367.16	0.244591	3.74738	380	3	6455.84	5402.02
SaSA20_1041;GBS_RS06845	Cluster0835	16	8	86.9957	0.073438	2.86393	2;3;4	3	SA16	SA95	SaSA20_1041 hypothetical protein 1103627:1104394 forward MW:29836	5072.14	6816.99	13189.4	8359.52	4272.83	0.511134	3.92218	281	3	31701.5	10228.2	15160.8	19030.2	11247.4	0.591029	4.27944	115	3	8335.37	7680.6	12318.3	9444.76	2510.01	0.265757	3.97519	252	3	9489.01	13263.5	31319.5	18024	11667.9	0.647352	4.25585	133	3	6805.85	7471.32
SaSA20_1045	Cluster0838	20	1	129.655	2.14559e-05	Infinity	2;4	2	NEM316	SA53	SaSA20_1045 hypothetical protein 1107031:1107627 forward MW:22705	132.91	218.856	41.7308	131.165	88.5753	0.675295	2.11782	1146	3	7.45187	9.65843		8.55515	1.56027	0.182378	0.932228	1210	2	62.7622	16.3446	23.3641	34.157	25.0203	0.732508	1.53348	1195	3										41.4133	114.562
SaSA20_1050;SaSA16_1090	Cluster0003	122	3	979.121	0.0898286	40.2267	1;2;3;4;5	5	SA53	NEM316	SaSA20_1050 ATP-dependent Clp protease, ATP-binding subunit 1110471:1112579 forward MW:77749	169.636	41.5622	48.2622	86.4868	72.0872	0.833505	1.93695	1177	3	268.239	414.349	265.684	316.091	85.1035	0.269238	2.49981	1002	3	901.537	213.772	1820.44	978.585	806.102	0.823743	2.9906	809	3	250.042	2706.99	7480.21	3479.08	3676.4	1.05672	3.54146	511	3	3858.53	172.127
SaSA20_1057;SaSA16_1097	Cluster0846	62	3	433.62	0.252443	2.18094	1;2;3;4;5	5	NEM316	SA16	clpX ATP-dependent Clp protease ATP-binding subunit ClpX 1117639:1118865 reverse MW:44836	2766.31	2457.69	1217.71	2147.23	819.649	0.381723	3.33188	658	3	184.814	1325.38	1443.45	984.547	695.101	0.706011	2.99324	782	3	801.245	1467.34	1035.71	1101.43	337.876	0.306761	3.04196	782	3	1339.44	1746.57	605.575	1230.53	578.242	0.469914	3.09009	752	3	1140.22	1028.43
SaSA20_1059	Cluster0848	9	2	57.2423	0.0845976	7.79581	4	1	SA81	SA53	SaSA20_1059 Thymidylate synthase 1119082:1119576 reverse MW:18942	993.441	1062.84	176.673	744.317	492.817	0.662107	2.87176	914	3	9.20989	526.512	101.438	212.387	275.921	1.29915	2.32713	1060	3	341.727	433.405	220.913	332.015	106.579	0.321005	2.52116	1009	3	273.578	81.7748	6.63577	120.663	137.654	1.14082	2.08157	1095	3	578.176	1086.4
SaSA20_1061	Cluster0850	12	7	71.3517	0.0420161	3.76367	3;4;5	3	SA81	NEM316	SaSA20_1061 Hydroxymethylglutaryl-CoA synthase 1120559:1121821 forward MW:47491	1270.91	1220.88	2072.1	1521.3	477.669	0.313988	3.18221	760	3	1127.19	7586.88	5595.7	4769.92	3308.07	0.693527	3.67851	406	3	6037.08	6476.52	3653.56	5389.05	1518.96	0.28186	3.73151	378	3	3429.15	3267.99	1757.88	2818.34	921.911	0.327112	3.44999	549	3	4116.56	5938.46
SaSA20_1068;SaSA16_1108	Cluster0857	11	3	57.1058	0.0120461	32.8096	1;4	2	SA81	NEM316	fni Isopentenyl-diphosphate delta-isomerase 1126324:1127394 reverse MW:39603	33.8387	39.8424	67.0382	46.9064	17.6911	0.377158	1.67123	1205	3	475.64	1340.66	911.934	909.41	432.513	0.475598	2.95876	805	3	2219.65	1730.77	30.1526	1326.86	1149.28	0.866164	3.12282	746	3	1130.47	629.189	851.778	870.478	251.162	0.288534	2.93976	823	3	1431.25	1469.03
SaSA20_1070	Cluster0859	15	2	87.4282	0.122489	1.50399	3;4	2	SA16	SA53	SaSA20_1070 Diphosphomevalonate decarboxylase 1128376:1129320 reverse MW:35018	1598.33	2137.66	3120.84	2285.61	771.961	0.337748	3.359	642	3	3239.88	3697.5	3342.28	3426.56	240.168	0.0700902	3.53486	491	3	3043.84	3341.48	3572.37	3319.23	264.966	0.0798275	3.52104	504	3	1451.05	2354.92	3028.97	2278.31	791.745	0.347514	3.35761	600	3	2181.98	3041.53
SaSA20_1077;GBS_RS07400;SaSA53_1116	Cluster0864	11	3	83.2891	0.132177	3.20755	2;3	2	SA16	SA20	SaSA20_1077 ABC transporter 1133858:1135627 reverse MW:66079	3205.45	3877.04	8429.68	5170.72	2842.24	0.54968	3.71355	433	3	8571.57	4060.29	4523.05	5718.3	2481.81	0.434012	3.75727	364	3	164.081	2257.9	2926.31	1782.76	1441.11	0.808357	3.25109	681	3	6342.9	2868.38	6040.91	5084.06	1924.77	0.378589	3.70621	407	3	2492.05	3443.83
SaSA20_1078;SaSA53_1117	Cluster0865	11	4	58.8431	0.463291	2.56922	3;4	2	SA81	NEM316	SaSA20_1078 Multidrug ABC transporter ATP-binding protein 1135632:1137371 reverse MW:64803	600.217	386.517	218.685	401.806	191.225	0.475913	2.60402	1009	3		1098.42	379.398	738.908	508.424	0.688074	2.86859	837	2	742.026	821.437	600.045	721.169	112.16	0.155525	2.85804	871	3	636.457	328.815	331.288	432.186	176.908	0.409332	2.63567	958	3	1008.46	1157.91
SaSA20_1080;SaSA53_1119	Cluster0867	24	5	155.838	4.6074e-06	5.36301	5	1	SA81	NEM316	SaSA20_1080 Antibiotic ABC transporter ATP-binding protein 1137908:1139776 reverse MW:71093	1585.1	1342.71	2228.79	1718.87	457.936	0.266417	3.23524	725	3	4872	8518.64	8199.85	7196.83	2019.66	0.280632	3.85714	293	3	8419.4	9309.62	9822.16	9183.73	709.804	0.0772893	3.96302	260	3	6177.68	6362.39	4528.83	5689.63	1009.52	0.177431	3.75508	374	3	8174.11	10059.8
SaSA20_1082	Cluster0869	25	1	173.849	0.000330442	197.725	3;4;5	3	SA95	SA53	SaSA20_1082 hypothetical protein 1141180:1142028 reverse MW:31105	1548.22	1561.26	400.094	1169.86	666.666	0.56987	3.06813	814	3		26.147	1.60732	13.8771	17.3522	1.25041	1.1423	1207	2	1.63466	52.4305	0.668114	18.2444	29.61	1.62296	1.26113	1210	3	6.1039	18.9157		12.5098	9.05932	0.724177	1.09725	1202	2	96.8874	118.864
SaSA20_1083	Cluster0870	12	7	96.4279	0.560696	2.79252	2;4;5	3	SA81	SA20	SaSA20_1083 Transposase 1142028:1142408 reverse MW:14472	5797.55	3456.71	559.024	3271.09	2624.19	0.802236	3.51469	553	3	446.511	6137.62	2774.15	3119.43	2861.22	0.917226	3.49408	515	3	3133.45	289.461	2306.92	1909.94	1462.96	0.765972	3.28102	665	3	2029.68	3415	1205.72	2216.8	1116.46	0.503636	3.34573	609	3	6872.96	4379.5
SaSA20_1084	Cluster0871	15	4	102.328	0.886757	2.65173	2;3;4;5	4	SA16	SA95	SaSA20_1084 hypothetical protein 1142480:1143013 reverse MW:20362	2991.58	2238.37	255.817	1828.59	1413.16	0.772818	3.26212	705	3	46.3749	3569.12	2675.54	2097.01	1831.25	0.873264	3.3216	623	3	1683.29	1337.55	1098.78	1373.21	293.883	0.214012	3.13774	739	3	1063.98	1844.82	233.499	1047.43	805.787	0.769296	3.02013	787	3	2132.3	1374.05
SaSA20_1086;SaSA81_1124	Cluster0873	52	3	388.928	2.41844e-10	9.41993	2;3;4;5	4	SA16	NEM316	SaSA20_1086 PTS fructose transporter subunit IIC 1143748:1145712 reverse MW:67633	4142.74	4596.97	5643.92	4794.55	769.845	0.160567	3.68075	458	3	44885.9	39795.7	50811.3	45164.3	5513.09	0.122067	4.6548	42	3	41275.2	35277	34155.8	36902.6	3827.99	0.103732	4.56706	50	3	48615.8	42784.5	35687.3	42362.5	6474.57	0.152837	4.62698	48	3	12599.3	11010.2
SaSA20_1087	Cluster0874	14	7	106.527	0.0491284	2.60873	5	1	NEM316	SA81	SaSA20_1087 Tagatose-6-phosphate kinase 1145709:1146620 reverse MW:32650	12173.1	10779.8	5488.16	9480.36	3526.83	0.372015	3.97682	260	3	2856.98	9576.92	9013.46	7149.12	3727.76	0.521429	3.85425	298	3	7722.47	9352.29	7186.31	8087.03	1128.07	0.139491	3.90779	288	3	4803	6877.53	4590.95	5423.82	1263.4	0.232935	3.73431	387	3	3142.43	3588.26
SaSA20_1088	Cluster0875	2	1	15.361	0.747563	4.13405	4	1	SA95	NEM316	SaSA20_1088 DeoR faimly transcriptional regulator 1146617:1147426 reverse MW:29931	218.624	58.5888	46.8972	108.037	95.9496	0.888121	2.03357	1161	3		509.283	234.709	371.996	194.153	0.521923	2.57054	973	2	533.417	143.527	555.052	410.665	231.601	0.563966	2.61349	971	3	19.4287	269.032	85.8044	124.755	129.28	1.03627	2.09606	1094	3	670.798	309.013
SaSA20_1089	Cluster0010	5	2	24.1601	0.525677	2.89805	1	1	SA95	SA16	SaSA20_1089 Peptidoglycan branched peptide synthesis protein 1147630:1148727 reverse MW:42284	7051.1	5435.21	2694.5	5060.27	2202.37	0.435227	3.70417	442	3	877.655	4198.99	2893.3	2656.65	1673.27	0.629841	3.42433	562	3	449.754	2421.65	11715.1	4862.16	6016.14	1.23734	3.68683	404	3	1717.2	8977.92	2359.76	4351.62	4019.35	0.923644	3.63865	445	3	3600.46	3356.24
SaSA20_1093;GBS_RS07480	Cluster0878	21	8	123.75	0.867842	1.78425	4;5	2	SA16	SA53	SaSA20_1093 Ferredoxin--NADP reductase 1151742:1152734 reverse MW:36329	2145.43	1483.41	247.165	1292	963.497	0.745741	3.11126	790	3	506.952	2392.54	1640.89	1513.46	949.233	0.627193	3.17997	705	3	1258.83	1109.48	478.837	949.051	414.007	0.436233	2.97729	817	3	583.269	989.103	972.326	848.233	229.619	0.270703	2.92852	829	3	1521.24	1286.52
SaSA20_1095;GBS_RS07490	Cluster0880	13	2	79.9498	0.0975333	25.3102	5	1	SA95	NEM316	rimM Ribosome maturation factor RimM 1153457:1153975 reverse MW:20012	4.27486	14.9262		9.60052	7.53163	0.784502	0.982295	1234	2	10.5579	177.977	6.77595	65.1037	97.7695	1.50175	1.81361	1163	3	16.3346	191.602	26.6706	78.2023	98.3427	1.25754	1.89322	1161	3	10.3693	12.7542		11.5617	1.68639	0.14586	1.06302	1203	2	19.4842	14.2286
SaSA20_1097	Cluster0881	2	2	10.5696	0.00350322	87.0922	4	1	SA95	SA20	SaSA20_1097 hypothetical protein 1155938:1156180 reverse MW:9043	121.713	19.0034	52.8034	64.5067	52.3455	0.811474	1.8096	1196	3										11.5538	2.54088e-05		5.77692	8.16976	1.41421	0.761696	1226	2	18.6891	0.172481	11.7541	10.2052	9.35497	0.916685	1.00882	1204	3	62.4325	162.267
SaSA20_1098;GBS_RS07515	Cluster0882	21	7	198.745	0.0593607	1.94453	1;2;5	3	NEM316	SA81	rpsP 30S ribosomal protein S16 1156190:1156462 reverse MW:10281	18297.8	19326.3	25572.9	21065.7	3937.09	0.186896	4.32358	126	3	6185.8	15684.5	11065.2	10978.5	4749.95	0.43266	4.04054	201	3	18088.3	11954.2	9832.88	13291.8	4287.18	0.322543	4.12358	179	3	14032.4	12228.6	7285.84	11182.3	3492.89	0.312358	4.04853	231	3	11020.7	12197.1
SaSA20_1099;GBS_RS07520	Cluster0883	7	3	40.7644	0.108372	2.68327	1;2;4	3	SA81	SA53	SaSA20_1099 ABC transporter permease 1156591:1157838 reverse MW:45422	2633.99	3108.35	1000.42	2247.58	1105.81	0.492001	3.35172	646	3	129.886	1583.84	1092.99	935.57	739.648	0.790585	2.97108	793	3	2193.89	1021.49	1876.22	1697.2	606.358	0.35727	3.22973	691	3	740.288	1155.3	840.216	911.935	216.603	0.23752	2.95996	815	3	2837.95	2276.19
SaSA20_1100;SaSA53_1139;SaSA95_1145	Cluster0884	5	1	30.8005	0.0729264	283.774	1;4	2	SA81	SA20	SaSA20_1100 Macrolide ABC transporter ATP-binding protein 1157853:1158563 reverse MW:26315	144.496	255.661		200.078	78.6057	0.392875	2.3012	1107	2		545.371	155.587	350.479	275.619	0.786406	2.54466	984	2										10.5019	225.132	114.564	116.733	107.331	0.919465	2.06719	1098	3	1141.55	1029.3
SaSA20_1101;GBS_RS07530;SaSA53_1140	Cluster0885	5	1	28.1248	0.000133494	145.889	5	1	NEM316	SA53	SaSA20_1101 ABC transporter substrate-binding protein 1158566:1159810 reverse MW:44862	2775.3	2763.86	1928	2489.05	485.922	0.195224	3.39603	618	3	67.1202	660.951	478.56	402.21	304.189	0.756292	2.60445	956	3	120.72	8.12027	23.5482	50.7963	61.0454	1.20177	1.70583	1183	3	44.0644	0.316522	6.80287	17.0613	23.6092	1.38379	1.23201	1191	3	1261.07	1400.5
SaSA20_1104	Cluster0888	26	5	167.155	0.633215	1.73618	2;3;4;5	4	SA81	NEM316	pyrR Bifunctional protein PyrR 1162792:1163313 reverse MW:19800	4239.85	3766.63	1547.92	3184.8	1437.19	0.451265	3.50308	560	3	1493.18	6339.13	6352.2	4728.17	2801.59	0.592532	3.67469	410	3	2940.14	5188.53	3905.23	4011.3	1127.94	0.281191	3.60329	456	3	2443.88	4849.52	2657.56	3316.99	1331.51	0.401421	3.52074	520	3	5165.19	4961.79
SaSA20_1105;GBS_RS07550	Cluster0889	6	4	38.0024	0.16998	2.53398	2;4;5	3	NEM316	SA53	SaSA20_1105 Pseudouridine synthase 1163489:1164379 reverse MW:32788	21354	19139.9	10997.4	17163.8	5453.81	0.317751	4.23461	151	3	2968.57	12158.2	9071.53	8066.1	4676.59	0.579784	3.90666	261	3	10331.9	10666.6	5694.15	8897.55	2779.27	0.312364	3.94927	265	3	8338.54	8545.73	3436.02	6773.43	2892.14	0.426983	3.83081	334	3	11146.7	9179.11
SaSA20_1107;GBS_RS07560	Cluster0891	5	1	28.4827	0.131441	5.29982	5	1	SA20	SA53	SaSA20_1107 LysR family transcriptional regulator 1164836:1165741 reverse MW:34243	355.676	315.432	166.334	279.147	99.7494	0.357336	2.44583	1061	3	18.082	517.479	391.131	308.897	259.656	0.84059	2.48981	1010	3	432.969	656.153	789.886	626.336	180.317	0.287892	2.79681	907	3	127.944	173.677	52.9209	118.181	60.9671	0.515881	2.07255	1096	3	539.766	586.364
SaSA20_1110	Cluster0894	17	6	122.474	0.011818	1.79572	3;4;5	3	NEM316	SA16	rplU 50S ribosomal protein L21 1166617:1166931 reverse MW:11201	42886.1	41882.5	46592.4	43787	2480.85	0.0566572	4.64135	52	3	15359.1	32770.8	25022.4	24384.1	8723.39	0.357749	4.38711	93	3	47434.6	39956.5	40920.9	42770.7	4067.73	0.0951057	4.63115	41	3	41910.5	31222.2	31504.1	34878.9	6091.14	0.174637	4.54256	62	3	29420.1	34919.7
SaSA20_1112	Cluster0895	45	6	313.839	0.00105563	9.7728	2;3;5	3	SA16	NEM316	thiI tRNA sulfurtransferase 1168270:1169484 reverse MW:45341	1891.22	1091.61	828.331	1270.39	553.541	0.435726	3.10394	794	3	2697.03	18636	15912.7	12415.2	8525.65	0.686708	4.09395	186	3	10912.8	10430.2	6947.86	9430.27	2163.33	0.229402	3.97452	254	3	8845.09	11251.2	5272.49	8456.25	3008.24	0.355742	3.92718	292	3	10079.4	10309.8
SaSA20_1115;SaSA53_1155	Cluster0898	17	2	115.371	0.00703986	2.61655	2;5	2	SA95	SA20	SaSA20_1115 hypothetical protein 1171378:1172727 reverse MW:48802	9030.24	6481.85	3682.78	6398.29	2674.71	0.418035	3.80606	364	3	5087.27	5620.48	6767.03	5824.93	858.343	0.147357	3.76529	356	3	3097.72	3869.73	2596.58	3188.01	641.357	0.201178	3.50352	520	3	2413.2	4234.16	4403.58	3683.64	1103.49	0.299566	3.56628	492	3	5237.04	5065.07
SaSA20_1116;GBS_RS07605	Cluster0899	31	13	246.7	0.398563	2.08711	1;2;3;4;5	5	SA53	SA95	SaSA20_1116 hypothetical protein 1172902:1173237 reverse MW:12706	15324.8	19421.4	31702	22149.4	8522.61	0.384778	4.34536	119	3	32203.2	6145.5	15759.4	18036	13177.2	0.730604	4.25614	122	3	13235.6	13672.5	14925.7	13944.6	877.302	0.0629133	4.14441	169	3	24025.5	24368.7	18844.2	22412.8	3095.24	0.138102	4.3505	103	3	11562.2	12666.4
SaSA20_1117	Cluster0900	4	3	24.9297	0.0255211	20.3739	4;5	2	SA95	SA16	aroC Chorismate synthase 1173321:1174487 reverse MW:42654	236.862	129.107	112.978	159.649	67.3528	0.421881	2.20317	1129	3		23.8652	8.62928	16.2472	10.7734	0.663092	1.21078	1203	2	222.981	131.657	132.957	162.532	52.3548	0.32212	2.21094	1096	3	30.9687	3.78403	8.19814	14.3169	14.5887	1.01898	1.15585	1197	3	164.169	90.7163
SaSA20_1119	Cluster0902	11	4	74.0003	0.163706	1.63042	4;5	2	SA20	NEM316	aroD 3-dehydroquinate dehydratase 1175649:1176326 reverse MW:25598	3007.92	2275.57	1652.93	2312.14	678.236	0.293337	3.36401	641	3	2224.36	3786.47	3929.01	3313.28	945.718	0.285432	3.52026	502	3	3574.16	3724.12	4011.03	3769.77	221.985	0.0588855	3.57631	471	3	2954.65	2294.86	2130.53	2460.01	436.175	0.177306	3.39094	581	3	3162.06	3109.37
SaSA20_1122	Cluster0904	16	7	139.978	0.186356	1.88477	1;2;3;4;5	5	SA53	SA20	rplT 50S ribosomal protein L20 1180005:1180364 reverse MW:13651	9115.95	12367.2	9610.9	10364.7	1751.78	0.169015	4.01556	234	3	5964.63	10420.3	6371.92	7585.63	2463.36	0.32474	3.87999	274	3	5080.91	6827.59	7588.47	6498.99	1285.67	0.197826	3.81285	330	3	17544	9886.89	9316.44	12249.1	4594.4	0.37508	4.08811	205	3	7665.85	7971.56
SaSA20_1123	Cluster0905	6	3	60.8853	0.0366882	3.48239	2;3;4	3	SA20	SA16	rpmL 50S ribosomal protein L35 1180422:1180622 reverse MW:7768	16786.8	16229.7	15688.1	16234.9	549.355	0.0338379	4.21045	162	3	800.962	10680.9	3961.87	5147.93	5045.65	0.980132	3.71163	387	3	26992.3	14315.7	12473.3	17927.1	7904.56	0.440928	4.25351	128	3	12582.9	10656.2	7455.34	10231.5	2590.04	0.253144	4.00994	252	3	11109.5	14699.2
SaSA20_1124	Cluster0906	15	6	112.598	0.000268737	2.13813	2;3;5	3	SA20	SA81	infC Translation initiation factor IF-3 1180662:1181192 reverse MW:20091	6444.17	7525.12	7018.26	6995.85	540.823	0.0773063	3.84484	331	3	6360.56	7746.61	6558.07	6888.41	749.749	0.108842	3.83812	312	3	10634.1	12680.5	11361.7	11558.7	1037.3	0.0897418	4.06291	211	3	12727.1	9564.47	6927.92	9739.83	2903.56	0.298112	3.98855	266	3	5452.45	5557.45
SaSA20_1125;GBS_RS07650	Cluster0907	37	11	246.579	0.0947344	1.72872	1;2;3;4;5	5	SA95	SA16	cmk Cytidylate kinase 1181353:1182036 reverse MW:25073	7738.55	8311.02	3702.95	6584.17	2511.58	0.381457	3.8185	357	3	4538.27	4827.33	5123.12	4829.57	292.433	0.0605504	3.68391	404	3	7958.32	6687.82	8773.34	7806.5	1051.02	0.134634	3.89246	295	3	6927.78	7020.36	6600.74	6849.63	220.459	0.0321855	3.83567	331	3	7581.15	5071.74
SaSA20_1126;GBS_RS07655;SaSA53_1166	Cluster0908	6	3	29.6865	0.554285	1.76857	1;5	2	NEM316	SA95	SaSA20_1126 Membrane protein 1182047:1182571 reverse MW:18424	1058.93	1190.02	589.194	946.049	315.92	0.333936	2.97591	865	3	508.859	686.419	1087.7	760.992	296.537	0.389672	2.88138	830	3	694.181	1138.85	539.348	790.794	311.21	0.393541	2.89806	858	3	589.901	739.136	623.164	650.734	78.3443	0.120394	2.8134	889	3	1080.87	514.032
SaSA20_1127;GBS_RS07660	Cluster0909	2	1	12.8135	0.00917244	3.88869	1;2	2	SA53	SA20	SaSA20_1127 Ferredoxin 1182617:1182814 forward MW:7169	3063.98	3121.28	3132.21	3105.82	36.6454	0.0117989	3.49218	564	3	2352.01	3923.25	1733.52	2669.59	1128.88	0.422866	3.42645	560	3	874.523	2637.34	458.201	1323.35	1156.82	0.874162	3.12168	748	3	5462.35	5113.91	4862.1	5146.12	301.419	0.058572	3.71148	403	3	3296.22	4704.98
SaSA20_1128;SaSA53_1168	Cluster0910	5	3	36.8469	0.0967881	9.09208	4;5	2	SA95	SA20	SaSA20_1128 Pore forming protein 1182801:1183292 reverse MW:19553	916.897	493.478	248.19	552.855	338.285	0.611886	2.74261	968	3	1.31548	414.016	186.034	200.455	206.728	1.03129	2.30202	1069	3	70.2752	85.2112	42.4119	65.9661	21.7226	0.329299	1.81932	1169	3	39.315	106.412	125.284	90.3371	45.1828	0.500158	1.95587	1123	3	387.762	551.656
SaSA20_1131;GBS_RS07680;SaSA53_1171	Cluster0913	8	5	45.0125	0.286858	1.62877	2	1	NEM316	SA95	murE UDP-N-acetylmuramoyl-L-alanyl-D-glutamate--L- lysine ligase 1186434:1187888 forward MW:54496	2825.29	2096.49	2214.45	2378.74	391.195	0.164455	3.37635	634	3	892.904	2213.47	2106.54	1737.64	733.512	0.422132	3.23996	668	3	991.885	1871.19	1746.83	1536.64	475.849	0.309669	3.18657	712	3	2003.73	2266.16	1626.52	1965.47	321.531	0.16359	3.29347	645	3	1625.99	1604.15
SaSA20_1140;GBS_RS07725	Cluster0919	4	3	21.7766	0.2217	2.67266	5	1	NEM316	SA53	SaSA20_1140 SAM-dependent methyltransferase 1197225:1197791 reverse MW:21003	4964.08	5089.9	4030.72	4694.9	578.624	0.123245	3.67163	460	3	351.022	4190.29	3486.35	2675.89	2043.93	0.763831	3.42747	557	3	3013.72	4760.91	3275.32	3683.32	942.342	0.255841	3.56624	480	3	1326.42	2077.46	1866.05	1756.64	387.291	0.220472	3.24468	671	3	3217.98	4945.49
SaSA20_1152	Cluster0923	2	1	10.196	0.544764	4700.83	5	1	SA95	SA81	SaSA20_1152 Glycosyl transferase 1209446:1210594 reverse MW:43814	32.3995	7.69691	3388.31	1142.8	1944.71	1.7017	3.05797	817	3
SaSA20_1153;GBS_RS07780;SaSA53_1194	Cluster0924	19	9	120.503	0.803969	1.47537	2;3;4;5	4	SA16	SA20	SaSA20_1153 Glycosyl transferase family 2 1210584:1211432 reverse MW:32954	7143.67	6423.86	3671.62	5746.38	1832.49	0.318894	3.75939	398	3	3360.57	9264.92	10051.2	7558.9	3657.06	0.483808	3.87846	275	3	3804.78	6302.45	5262.94	5123.39	1254.67	0.24489	3.70956	389	3	6214.36	9135.05	4646.19	6665.2	2278.14	0.341796	3.82381	339	3	7029.25	6381.26
SaSA20_1157	Cluster0928	9	1	50.5534	0.0168387	4.15824	4;5	2	NEM316	SA20	SaSA20_1157 Glycosyltransferase family 2 1215175:1216110 reverse MW:35867	667.803	716.515	474.2	619.506	128.174	0.206898	2.79205	952	3	590.899	167.038	226.35	328.096	229.518	0.699547	2.516	997	3	147.95	108.983	190.015	148.983	40.5257	0.272017	2.17314	1107	3	228.824	200.607	365.77	265.067	88.3449	0.333293	2.42336	1023	3	217.698	177.346
SaSA20_1159;GBS_RS07810;SaSA53_1200	Cluster0930	14	7	109.651	0.00024094	1.72052	5	1	SA53	SA16	ispD 2-C-methyl-D-erythritol 4-phosphate cytidylyltransferase 1217170:1217892 reverse MW:26473	14017.7	14389.6	12284	13563.7	1123.8	0.0828532	4.13238	193	3	8938.43	10995.4	10343	10092.3	1051.17	0.104156	4.00399	218	3	11211.1	13702.6	13181.9	12698.5	1314.19	0.103492	4.10375	188	3	17757.4	16179.6	18154.9	17364	1044.75	0.0601678	4.23965	140	3	10012.8	10657.9
SaSA20_1160;GBS_RS07815;SaSA53_1201	Cluster0931	26	11	152.671	0.0382315	3.79322	4;5	2	SA81	NEM316	SaSA20_1160 hypothetical protein 1217892:1218716 reverse MW:32455	1596.42	1559.86	1931.87	1696.05	205.045	0.120895	3.22944	730	3	3208.15	3286.41	2305.78	2933.45	544.984	0.185783	3.46738	531	3	2348.3	3928.63	1652.91	2643.28	1166.19	0.441189	3.42214	575	3	7890.68	2235.84	2400.28	4175.6	3218.4	0.770765	3.62072	457	3	6026.43	7254.74
SaSA20_1161	Cluster0932	52	6	287.788	0.273131	1.45745	2;3;4;5	4	NEM316	SA53	SaSA20_1161 hypothetical protein 1218741:1220474 reverse MW:66599	5520.7	4520.69	3981.05	4674.15	781.211	0.167135	3.6697	461	3	2474.53	4680.86	3953.25	3702.88	1124.27	0.30362	3.56854	471	3	3368.97	3122.79	3634.55	3375.44	255.938	0.0758236	3.52833	501	3	3377.43	3742.2	2501.58	3207.07	637.616	0.198816	3.50611	527	3	3739.4	4357.49
SaSA20_1162	Cluster0933	6	2	51.511	0.236293	1.68511	1;5	2	SA81	SA20	SaSA20_1162 hypothetical protein 1220467:1220820 reverse MW:13425	8388.05	7610.78	4772.59	6923.81	1903.11	0.274865	3.84034	339	3	4111.24	8904.41	8276.44	7097.37	2605.05	0.367045	3.8511	300	3	4597.3	5002.97	4236.88	4612.38	383.268	0.0830954	3.66393	416	3	6248.8	6333.41	3133.48	5238.56	1823.55	0.348101	3.71921	397	3	7085.96	8039.35
SaSA20_1168	Cluster0939	61	3	436.901	3.66362e-06	43.4652	1;2;3;4;5	5	SA20	NEM316	sigA RNA polymerase sigma factor SigA 1225142:1226251 reverse MW:42092	520.82	514.319	102.14	379.093	239.871	0.632749	2.57875	1018	3	3121.81	6930.38	2992.16	4348.12	2237.25	0.514532	3.6383	434	3	27296.2	11548.2	10587.7	16477.4	9381.65	0.569366	4.21689	142	3	14464.9	9468.46	8164.27	10699.2	3325.74	0.31084	4.02935	239	3	11440.3	14751.9
SaSA20_1170	Cluster0941	3	3	19.7643	0.33463	1.35213	3;5	2	SA95	SA20	mscL Large-conductance mechanosensitive channel 1228257:1228634 forward MW:13521	3702.25	3148.93	5056.91	3969.36	981.637	0.247303	3.59872	504	3	4268.84	3626.4	3310.4	3735.21	488.396	0.130754	3.57232	469	3	3713.42	3432.77	3245.21	3463.8	235.646	0.0680309	3.53955	492	3	4312.71	4135.58	3382.06	3943.45	494.18	0.125317	3.59588	476	3	3810.15	4084.32
SaSA20_1171	Cluster0942	8	3	63.0555	0.893776	1.29951	1;2	2	SA95	SA53	rpsU 30S ribosomal protein S21 1228731:1228907 reverse MW:6972	39854.2	36961.6	29019.9	35278.6	5609.84	0.159015	4.54751	65	3	20928.5	57172.5	45849.8	41316.9	18542.3	0.448783	4.61613	47	3	51886.9	43416.4	12157.2	35820.2	20925.8	0.584192	4.55413	55	3	42211.4	39265.8	23664.8	35047.3	9966.95	0.284385	4.54466	61	3	38322.1	40002.9
SaSA20_1173;GBS_RS07880	Cluster0944	29	5	193.079	0.00990006	7.67461	1;2;3;5	4	SA20	NEM316	SaSA20_1173 Amino acid ABC transporter substrate-binding protein 1229597:1230403 reverse MW:29047	718.131	722.97	594.349	678.483	72.9026	0.107449	2.83154	933	3	772.021	3104.36	1589.47	1821.95	1183.42	0.649534	3.26054	655	3	6655.99	3654.96	5310.33	5207.09	1503.18	0.288679	3.7166	387	3	2059.87	1682.46	1428.93	1723.76	317.491	0.184186	3.23648	674	3	4320.25	2082.13
SaSA20_1176	Cluster0946	23	3	162.737	0.790894	1.7639	2;3;4;5	4	SA53	SA95	SaSA20_1176 hypothetical protein 1232932:1233918 reverse MW:38138	10677	6233.53	20290.2	12400.2	7185.01	0.579425	4.09343	205	3	9676.77	14574.7	17946.2	14065.9	4158.1	0.295617	4.14817	163	3	3849.56	16870	17688.3	12802.6	7764.38	0.606467	4.1073	186	3	12814.6	14318.1	18542.1	15224.9	2969.47	0.19504	4.18256	168	3	10182.7	20010.8
SaSA20_1179;GBS_RS07910	Cluster0947	6	2	39.0691	0.156463	1.6837	2	1	SA95	SA53	SaSA20_1179 Alpha-1,4 glucan phosphorylase 1236327:1238591 reverse MW:86418	2426.26	2348.37	2336.36	2370.33	48.8073	0.0205909	3.37481	635	3	917.166	2516.43	1900.98	1778.19	806.671	0.453646	3.24998	663	3	2104.54	1824.86	1932.25	1953.89	141.091	0.0722104	3.2909	659	3	1332.15	1851.2	1547.06	1576.8	260.801	0.165399	3.19778	694	3	1651.99	2093.79
SaSA20_1181;GBS_RS07920;SaSA53_1222	Cluster0949	20	7	113.219	0.0696595	3.46628	2;3;5	3	SA81	NEM316	SaSA20_1181 LacI family transcription regulator 1240227:1241249 reverse MW:38428	133.64	181.734	409.9	241.758	147.587	0.610477	2.38338	1084	3	327.514	648.207	287.422	421.048	197.745	0.469649	2.62433	943	3	1047.06	309.376	392.099	582.845	404.144	0.693399	2.76555	916	3	1183.28	775.781	509.906	822.988	339.158	0.412106	2.91539	840	3	1147.5	917.613
SaSA20_1182;GBS_RS07925;SaSA53_1223	Cluster0950	22	3	126.809	0.176792	15.1174	3;4;5	3	SA95	SA81	SaSA20_1182 Maltose ABC transporter substrate-binding protein 1241505:1242752 forward MW:45371	459.749	310.76	116.114	295.541	172.322	0.583073	2.47062	1054	3		244.113	104.973	174.543	98.3871	0.563685	2.2419	1084	2	103.392	108.965	24.5588	78.9721	47.2057	0.597751	1.89747	1160	3	38.1347	76.9724		57.5536	27.4624	0.477162	1.76007	1151	2	16.6333	51.5711
SaSA20_1186;GBS_RS07945;SaSA53_1230	Cluster0953	3	1	14.8507	0.621685	3.86241	3	1	SA81	SA53	SaSA20_1186 NUDIX hydrolase 1248055:1248519 reverse MW:18173	252.586	614.741	132.574	333.301	251.013	0.753113	2.52284	1039	3		662.747	433.924	548.335	161.802	0.295078	2.73905	896	2	343.016	380.756	216.7	313.491	85.9209	0.274078	2.49622	1016	3	215.416	174.259	103.064	164.246	56.8412	0.346073	2.2155	1069	3	659.764	504.102
SaSA20_1188;GBS_RS07955;SaSA16_1233;SaSA53_1232	Cluster0954	8	2	39.0319	0.000967326	24.0522	3;4	2	SA16	SA95	gtf2 Glycosyltransferase stabilizing protein Gtf2 1248801:1250126 reverse MW:50875	70.1795	169.269	366.641	202.03	150.921	0.747025	2.30542	1106	3	983.271	554.506	494.828	677.535	266.451	0.393266	2.83093	854	3	40.7353	89.3601	27.2629	52.4528	32.6649	0.622748	1.71977	1180	3	46.8877	207.404	67.2781	107.19	87.3847	0.815233	2.03015	1108	3	152.366	69.3799
SaSA20_1199;SaSA53_1242	Cluster0959	44	3	230.581	0.124086	3.66667	1;3;4	3	SA20	SA81	uvrB UvrABC system protein B 1263569:1265560 reverse MW:75996	2312.8	2075.4	1344.76	1910.98	504.529	0.264015	3.28126	694	3	406.604	1772.33	3112.61	1763.85	1353.03	0.767086	3.24646	664	3	7982.95	3088.73	6729.62	5933.76	2542.32	0.428449	3.77333	355	3	803.827	3463.55	846.928	1704.77	1523.3	0.893554	3.23167	675	3	2640.98	1118.26
SaSA20_1201	Cluster0960	89	6	567.081	0.417515	8.87389	1;2;3;4;5	5	NEM316	SA53	SaSA20_1201 Glutamine ABC transporter permease 1266723:1268906 forward MW:79044	268.82	245.968	509.87	341.553	146.214	0.428086	2.53346	1038	3	12.2807	160.572	82.651	85.168	74.1778	0.870958	1.93028	1145	3	86.6357	61.7539	74.7371	74.3756	12.4448	0.167324	1.87143	1163	3	5.15731	86.4394	23.8722	38.4896	42.567	1.10593	1.58534	1170	3	200.344	114.97
SaSA20_1202;GBS_RS08050	Cluster0961	36	9	299.678	0.0631383	2.36806	1;3;4;5	4	SA95	SA16	SaSA20_1202 Peptide ABC transporter ATP-binding protein 1268906:1269646 forward MW:27158	14640.3	14239.1	11667.8	13515.7	1612.89	0.119334	4.13084	194	3	2390.66	11148.5	6767.65	6768.94	4378.92	0.646914	3.83052	318	3	13229.8	8419.64	14847.5	12165.6	3343.44	0.274827	4.08514	200	3	12841.6	8524.66	12751.2	11372.5	2466.72	0.216902	4.05586	224	3	11004.9	12355.5
SaSA20_1204	Cluster0963	4	1	23.5477	0.692108	2.25429	3;5	2	SA81	SA16	SaSA20_1204 UDP-N-acetylglucosamine 1-carboxyvinyltransferase 1270238:1270396 reverse MW:6019	1581.84	3161.93	2492.88	2412.22	793.128	0.328796	3.38242	629	3	972.617	2514.91	1774.51	1754.01	771.351	0.439764	3.24403	665	3	5910.09	1820.1	1960.61	3230.27	2321.86	0.718783	3.50924	514	3	2525.94	1692.16	3147.12	2455.07	730.063	0.297369	3.39006	582	3	3918.69	1538.67
SaSA20_1205	Cluster0964	71	5	497.491	0.108347	1.71823	2;3;4;5	4	SA16	SA95	obg GTPase Obg 1270422:1271735 reverse MW:48461	24341.5	28300.6	36439.5	29693.9	6168.15	0.207725	4.47267	81	3	45586	34464.3	32570.7	37540.3	7031.77	0.187312	4.5745	52	3	19440.4	31217.1	32933.1	27863.5	7344.93	0.263604	4.44504	76	3	39363.8	25877.1	27349.4	30863.4	7398.26	0.239709	4.48944	73	3	26381.6	33031.3
SaSA20_1207;SaSA53_1250	Cluster0965	34	5	205.966	0.0489604	2.5471	2;3;4;5	4	NEM316	SA53	SaSA20_1207 Aminopeptidase T 1272102:1273343 forward MW:45651	12849.6	12904.4	5732.13	10495.4	4125.16	0.393047	4.021	230	3	3312.07	8728.35	6789.9	6276.77	2744.36	0.437224	3.79774	331	3	8555.72	6845.21	7674.07	7691.67	855.388	0.11121	3.88602	299	3	4887.61	2664.1	4809.83	4120.51	1261.89	0.306246	3.61495	463	3	8948.84	9029.66
SaSA20_1211;GBS_RS08095;SaSA53_1254	Cluster0969	10	5	61.5757	0.00015683	4.31898	1;5	2	NEM316	SA53	SaSA20_1211 Aldo/keto reductase 1277101:1277943 reverse MW:31157	1972.96	1739.31	1165.64	1625.97	415.425	0.255494	3.21111	742	3	840.326	1005.22	917.669	921.071	82.4987	0.0895682	2.96429	800	3	729.436	776.848	442.759	649.681	180.761	0.27823	2.8127	899	3	371.706	444.784	312.923	376.471	66.0594	0.17547	2.57573	975	3	465.422	800.751
SaSA20_1212;GBS_RS08100	Cluster0970	20	8	113.81	0.000609036	3.73368	1;2;3;5	4	SA53	SA95	SaSA20_1212 NAD(FAD)-dependent dehydrogenase 1278210:1278884 forward MW:25922	9523.87	8254.79	13703.2	10493.9	2850.78	0.27166	4.02094	231	3	44389.8	22924.2	22458.7	29924.2	12529.7	0.418714	4.47602	68	3	31850.7	23114.2	14136.1	23033.7	8857.59	0.384549	4.36236	99	3	43936	35343.9	26446.6	35242.2	8745.14	0.248144	4.54706	59	3	10831.5	15777
SaSA20_1215	Cluster0973	5	1	30.0568	0.00449221	5.77113	3;4	2	SA81	NEM316	SaSA20_1215 Amino acid transporter 1280549:1281937 forward MW:51311	1008.32	794.974	572.049	791.781	218.153	0.275522	2.89861	904	3	2582.21	5168.13	5303.59	4351.31	1533.58	0.352441	3.63862	433	3	2593.8	3435.33	2658.35	2895.83	468.334	0.161727	3.46177	547	3	655.388	2786.17	822.26	1421.27	1184.98	0.833744	3.15268	720	3	1952.8	4261.91
SaSA20_1218	Cluster0976	3	1	27.0211	0.00254067	2.44274	3;4	2	SA53	SA20	SaSA20_1218 Preprotein translocase subunit SecG 1285009:1285245 reverse MW:8796	6641.81	7782.67	11271.5	8565.32	2412.03	0.281604	3.93274	276	3	6589.44	9045.41	7655.47	7763.44	1231.54	0.158633	3.89005	269	3	3753.93	3514.43	4135.77	3801.38	313.375	0.0824373	3.57994	466	3	10859.7	7268.11	9729.49	9285.77	1836.46	0.197771	3.96782	276	3	5408.72	6450.22
SaSA20_1232;GBS_RS08205	Cluster0985	8	3	54.2846	0.124049	2.43535	1;2;3;4	4	SA20	NEM316	ybeY Endoribonuclease YbeY 1297348:1297845 reverse MW:19306	471.791	1456.22	825.388	917.8	498.679	0.543342	2.96275	873	3	875.069	2595.28	2380.43	1950.26	937.318	0.480612	3.29009	638	3	2750.11	2582.86	1372.53	2235.16	751.73	0.33632	3.34931	621	3	1103.24	853.126	1117.35	1024.57	148.643	0.145079	3.01054	792	3	1809.42	1317.14
SaSA20_1235;GBS_RS08220	Cluster0988	5	2	31.98	0.039474	3.34351	4	1	SA16	SA95	SaSA20_1235 Nucleotidyltransferase 1300037:1300840 forward MW:31377	992.937	897.389	613.13	834.486	197.563	0.236748	2.92142	891	3	2299.96	1883.81	3021.73	2401.84	575.761	0.239717	3.38054	593	3	1301.24	2712.78	1691.74	1901.92	728.865	0.383226	3.27919	666	3	434.648	1231.47	1288.5	984.873	477.362	0.484693	2.99338	800	3	643.315	680.341
SaSA20_1237	Cluster0990	48	3	321.524	0.0559502	2.40604	2;3;4;5	4	SA16	SA20	SaSA20_1237 hypothetical protein 1302042:1303814 reverse MW:67521	542.18	486.285	836.201	621.555	187.978	0.302432	2.79348	951	3	839.853	421.277	636.152	632.428	209.313	0.330967	2.80101	868	3	74.8686	381.446	332.236	262.85	164.646	0.626386	2.41971	1039	3	199.251	346.834	422.929	323.005	113.727	0.352092	2.50921	1002	3	238.307	298.881
SaSA20_1238	Cluster0991	2	2	12.5177	0.179031	7.76579	4	1	NEM316	SA16	SaSA20_1238 hypothetical protein 1303971:1304186 reverse MW:8511	252.617	349.902	629.222	410.581	195.498	0.476149	2.6134	1006	3		129.935	28.6761	79.3056	71.6009	0.902848	1.8993	1151	2	113.985	152.757	15.8349	94.1924	70.5744	0.749258	1.97402	1141	3	210.915	95.767	19.5091	108.73	96.3589	0.88622	2.03635	1107	3	146.585	110.933
SaSA20_1240;SaSA53_1284	Cluster0993	13	3	70.3382	0.105084	22.5692	3;5	2	SA95	SA53	SaSA20_1240 S1 RNA-binding protein 1304829:1305683 reverse MW:32283	64.7483	46.364	57.4324	56.1816	9.25577	0.164747	1.74959	1198	3		70.0218	6.3657	38.1937	45.0116	1.17851	1.58199	1182	2	35.2532	15.9778	37.3006	29.5105	11.7643	0.398648	1.46998	1202	3		22.1209	9.60968	15.8653	8.8468	0.557619	1.20045	1193	2	59.9862	41.4115
SaSA20_1242;GBS_RS08255	Cluster0995	27	10	166.26	0.0693183	1.66483	1;3;4;5	4	SA95	SA53	pyrH Uridylate kinase 1306374:1307102 reverse MW:25903	8561.36	10555.4	7331.39	8816.04	1627.01	0.184551	3.94527	271	3	6153.51	7030.72	6578.28	6587.5	438.68	0.0665927	3.81872	323	3	11860.7	10250.3	6239.17	9450.06	2894.94	0.306341	3.97543	250	3	5219.82	6095.4	5881.36	5732.19	456.455	0.0796301	3.75832	373	3	7108.25	6516.53
SaSA20_1248	Cluster1001	56	15	387.174	0.136385	1.66055	1;2;3;4;5	5	SA20	SA16	rplA 50S ribosomal protein L1 1312410:1313099 reverse MW:24293	30596.1	31516.2	27703.4	29938.6	1989.64	0.0664574	4.47623	80	3	10434	27802.9	21301.8	19846.3	8775.46	0.442172	4.29768	111	3	36599.2	32616.6	29651.5	32955.8	3486.28	0.105787	4.51793	62	3	36602.2	26275	19841.1	27572.8	8455.57	0.306663	4.44048	89	3	22057.9	24796.5
SaSA20_1249	Cluster1002	29	17	238.247	0.114847	1.81575	1;2;3;4;5	5	SA53	SA95	rplK 50S ribosomal protein L11 1313203:1313628 reverse MW:14872	42091.3	51571.1	78341.5	57334.6	18799.8	0.327896	4.75842	35	3	43582.3	48434.1	39896.1	43970.9	4282.24	0.0973882	4.64316	43	3	55016.6	50762.4	46835.7	50871.6	4091.52	0.0804284	4.70648	28	3	85858.1	41446.7	46690	57998.3	24269.3	0.418449	4.76342	24	3	38456.2	52974.3
SaSA20_1251;GBS_RS08300	Cluster1004	11	3	57.0388	0.983627	1.28376	4	1	SA16	SA53	SaSA20_1251 Amidohydrolase 1315229:1316443 reverse MW:44117	2236.54	1374.45	881.87	1497.62	685.681	0.457847	3.1754	762	3	281.511	2763.06	2494.22	1846.26	1361.77	0.73758	3.26629	649	3	1720.88	1595.08	1173.65	1496.54	286.617	0.19152	3.17509	720	3	1292.25	2217.03	805.23	1438.17	717.12	0.498634	3.15781	716	3	1851.92	1408.31
SaSA20_1255;GBS_RS08320	Cluster1008	30	10	172.926	0.288707	1.60444	2;3;4	3	SA16	SA95	ftsK DNA translocase FtsK 1319847:1322297 reverse MW:90633	5155.36	5933.62	5987.47	5692.15	465.651	0.0818058	3.75528	401	3	7138.19	8262.34	7242.41	7547.65	621.132	0.0822948	3.87781	276	3	2503.08	6127.32	6573.39	5067.93	2232.39	0.440494	3.70483	396	3	7690.88	5076.59	4870.97	5879.48	1572.08	0.267385	3.76934	366	3	5122.51	6508.39
SaSA20_1258	Cluster1011	15	6	102.679	0.0434545	1.46594	3;4;5	3	NEM316	SA20	SaSA20_1258 Manganese ABC transporter ATP-binding protein 1324153:1324869 reverse MW:26143	31653.7	26953.5	21828.9	26812.1	4913.96	0.183274	4.42833	93	3	25307.3	18332.5	17988	20542.6	4129.94	0.201043	4.31265	109	3	18092.3	15993	20784.6	18290	2401.92	0.131324	4.26221	122	3	19710.7	18916	21389.5	20005.4	1262.79	0.0631224	4.30115	120	3	19353.6	17620.6
SaSA20_1259;GBS_RS08340	Cluster1012	39	1	300.61	3.09497e-05	4.49138	1;3;4;5	4	NEM316	SA53	SaSA20_1259 Manganese ABC transporter substrate-binding protein 1325033:1325959 reverse MW:34294	18461.2	25856.4	36050.7	26789.4	8831.77	0.329674	4.42796	94	3	5237.05	8417.61	6341.12	6665.26	1614.87	0.242281	3.82382	320	3	10522.2	9163.75	8874.79	9520.24	879.657	0.0923986	3.97865	249	3	8192.89	5195.27	4505.73	5964.63	1960.29	0.328652	3.77558	364	3	12886	16413.2
SaSA20_1260;GBS_RS08345	Cluster1013	15	6	75.2316	0.345383	1.52847	4;5	2	SA81	SA16	SaSA20_1260 MarR family transcriptional regulator 1326126:1326773 forward MW:24932	3839.65	2753.14	2259.39	2950.73	808.447	0.273982	3.46993	578	3	1821.65	3046.45	2532.75	2466.95	615.046	0.249314	3.39216	586	3	4030.91	2763.73	2401.98	3065.54	855.376	0.279029	3.48651	530	3	3525.68	2611.5	2253.63	2796.94	655.984	0.234537	3.44668	554	3	3639.79	4240.88
SaSA20_1262	Cluster1015	4	1	31.6139	0.0115941	2.77397	2;3;4	3	SA20	NEM316	SaSA20_1262 hypothetical protein 1327512:1327781 reverse MW:10368	3276.25	3634.78	4582.19	3831.07	674.739	0.176123	3.58332	516	3	3759.36	7210.1	4826.4	5265.29	1766.74	0.335545	3.72142	386	3	17058.1	8121.2	6702.56	10627.3	5614.21	0.528283	4.02642	227	3	11598	8052.43	6743.81	8798.09	2511.55	0.285465	3.94439	287	3	7424.8	10132.8
SaSA20_1265	Cluster1780	3	1	17.0546	5.11771e-06	Infinity	3;4	2	SA20	NEM316	SaSA20_1265 Bleomycin resistance protein 1329979:1330392 reverse MW:15760										169.788	307.46	734.228	403.825	294.3	0.728781	2.60619	954	3	526.362	1090.9	1149.59	922.284	344.132	0.37313	2.96486	821	3	679.647	662.541	1132.53	824.906	266.547	0.323124	2.9164	839	3	617.926	994.622
SaSA20_1266;GBS_RS08375	Cluster1781	14	4	111.496	0.00214132	5.45235	2;3;4;5	4	SA20	SA95	SaSA20_1266 Bleomycin resistance protein 1330405:1330782 reverse MW:14117	209.151	235.177	1156.23	533.519	539.44	1.0111	2.72715	972	3	1529.67	1188.29	1543.73	1420.56	201.277	0.141688	3.15246	722	3	2528	2600.97	1301.14	2143.37	730.305	0.340727	3.3311	632	3	1714.91	1500.23	958.19	1391.11	389.984	0.28034	3.14336	727	3	1633.65	1233.06
SaSA20_1267;GBS_RS08380	Cluster1018	24	9	149.815	0.0674597	1.38481	3;5	2	SA81	NEM316	SaSA20_1267 NAD(P)-dependent oxidoreductase 1330871:1331827 reverse MW:35257	2880.45	3179.34	2302.76	2787.52	445.616	0.159861	3.44522	593	3	2658.03	3209.87	3688.8	3185.57	515.811	0.161921	3.50319	512	3	3227.15	3387.54	3573.52	3396.07	173.341	0.0510417	3.53098	499	3	3288.65	3334.61	3494.62	3372.63	108.122	0.0320587	3.52797	515	3	4396.5	3841
SaSA20_1268	Cluster1579	3	1	22.0508	0.0399543	2.96731	3;4;5	3	SA81	NEM316	SaSA20_1268 RNA-binding protein 1331824:1332276 reverse MW:17291	2732.77	2401.88	414.781	1849.81	1253.74	0.677764	3.26713	703	3	2782.92	3639.84	5258.37	3893.71	1257.1	0.322854	3.59036	464	3	4479.03	4667.78	4003.51	4383.44	342.298	0.0780888	3.64182	430	3	1527.49	2035.89	2817.26	2126.88	649.678	0.305461	3.32774	618	3	5015.35	4665.47
SaSA20_1279	Cluster1024	128	2	824.327	0.167999	2.0132	1;2;3;4;5	5	NEM316	SA16	metG Methionine--tRNA ligase 1343036:1345033 reverse MW:75594	7786.22	10790.3	16988.4	11854.9	4692.55	0.395831	4.0739	211	3	5751.8	7657.64	4256.36	5888.6	1704.76	0.289502	3.77001	351	3	13419.6	7706.95	6962.16	9362.89	3532.87	0.377327	3.97141	256	3	9733.61	4653.25	4575.46	6320.78	2955.86	0.467642	3.80077	355	3	5834.22	8899.95
SaSA20_1283;GBS_RS08470;SaSA53_1326;SaSA95_1332	Cluster1027	7	3	40.4994	0.0146436	20.7409	3;5	2	SA16	SA95	SaSA20_1283 Acyltransferase 1348440:1349282 forward MW:31767	26.2882	34.8536	38.3966	33.1794	6.22537	0.187627	1.52087	1217	3	1501.59	148.031	308.211	652.609	739.584	1.13327	2.81465	860	3	74.3266	104.923	60.249	79.833	22.8405	0.286103	1.90218	1158	3	905.733	87.1904	243.051	411.992	434.636	1.05496	2.61489	960	3	22.6648	28.7441
SaSA20_1285	Cluster1029	12	5	84.8038	0.00131972	3.91087	3;5	2	SA53	SA95	SaSA20_1285 Arsenate reductase 1350225:1350581 reverse MW:13592	2641.16	2483.14	5253.63	3459.31	1555.94	0.449783	3.53899	540	3	4066.43	3481.49	2216.62	3254.85	945.503	0.290491	3.51253	505	3	8372.57	4654.25	5560.51	6195.78	1938.85	0.312932	3.7921	340	3	13285.4	9455.23	6237.37	9659.34	3528.46	0.365289	3.98495	268	3	6876.67	9748.63
SaSA20_1286;GBS_RS08485	Cluster1030	8	2	48.8583	0.932356	1.19957	4;5	2	SA95	SA81	SaSA20_1286 Methylated DNA-protein cysteine methyltransferase 1350583:1351059 reverse MW:17862	2864.99	2344.73	404.387	1871.37	1296.8	0.692969	3.27216	701	3	999.885	2439.79	2480.75	1973.47	843.402	0.427369	3.29523	635	3	1938.72	1870.48	2008.78	1939.33	69.1515	0.0356575	3.28765	661	3	2304.78	1806.93	1586.71	1899.47	367.87	0.19367	3.27863	651	3	2124.87	1125.35
SaSA20_1287;SaSA53_1330	Cluster1031	22	3	164.602	0.00372889	5.17765	1;4;5	3	SA53	NEM316	SaSA20_1287 3-phosphoglycerate dehydrogenase 1351116:1352297 reverse MW:43132	1095.81	827.28	478.168	800.42	309.696	0.386917	2.90332	901	3	617.887	2367.27	1922.19	1635.78	909.181	0.555808	3.21373	689	3	5711.15	4323.91	2187.61	4074.22	1774.99	0.435664	3.61004	451	3	4374.39	5119.65	2938.84	4144.29	1108.46	0.267468	3.61745	461	3	2529.76	1632.18
SaSA20_1288;GBS_RS08495	Cluster1032	5	2	38.7612	0.000344137	5.30381	5	1	SA53	NEM316	SaSA20_1288 GNAT family acetyltransferase 1352360:1352908 reverse MW:21059	369.546	520.061	372.901	420.836	85.9478	0.204231	2.62411	1001	3	499.058	1158.61	1136.07	931.247	374.456	0.402102	2.96906	795	3	2097.89	2355.3	1412.98	1955.39	487.055	0.249083	3.29123	658	3	2428.36	2795.29	1472.44	2232.03	682.931	0.305968	3.3487	603	3	957.203	990.72
SaSA20_1289	Cluster1033	17	2	97.4954	7.629e-06	6.84241	1;3;4;5	4	SA53	NEM316	serC Phosphoserine aminotransferase 1352976:1354067 reverse MW:40519	704.414	522.565	532.976	586.652	102.118	0.174069	2.76838	960	3	908.233	1587.83	1810.04	1435.37	469.838	0.327329	3.15696	719	3	1140.39	1127.83	831.588	1033.27	174.773	0.169145	3.01421	795	3	3383.2	5314.64	3344.5	4014.11	1126.45	0.280623	3.60359	471	3	1396	1496.82
SaSA20_1290	Cluster1034	16	2	99.2518	0.0131542	3.88668	3;4;5	3	SA20	SA95	cutC Copper homeostasis protein CutC 1354200:1354835 forward MW:23344	719.171	868.856	494.87	694.299	188.229	0.271107	2.84155	925	3	1015.99	1341.42	2095.05	1484.15	553.512	0.372948	3.17148	709	3	1900.95	3496.04	1631.21	2342.73	1007.85	0.430204	3.36972	610	3	2230.97	2280.07	1734.71	2081.92	301.689	0.144909	3.31846	625	3	2032.55	553.388
SaSA20_1292;GBS_RS08510	Cluster1035	33	9	191.147	0.142114	1.91973	2;3;4;5	4	SA53	SA16	rsmI Ribosomal RNA small subunit methyltransferase I 1355056:1355925 reverse MW:32738	3413.63	4778.99	5812.11	4668.25	1203.07	0.257713	3.66915	463	3	2437.27	4524.89	3438.36	3466.84	1044.1	0.301169	3.53993	487	3	6313.54	5446.38	5548.25	5769.39	473.992	0.0821563	3.76113	362	3	11123.5	4310.26	4532.38	6655.37	3871.09	0.581649	3.82317	341	3	3603.5	4227.46
SaSA20_1293	Cluster1036	12	4	70.8291	0.0171055	1.90888	2;3;4;5	4	SA20	SA81	SaSA20_1293 Initiation-control protein YabA 1355925:1356251 reverse MW:12655	6222.48	5966.57	8649.23	6946.09	1480.5	0.213142	3.84174	338	3	7286.54	8732.53	9116.06	8378.38	964.811	0.115155	3.92316	253	3	11207.4	9553.07	10176.8	10312.4	835.449	0.0810138	4.01336	232	3	13421.6	6378.17	10244.6	10014.8	3527.33	0.352213	4.00064	259	3	4684.33	5852.63
SaSA20_1295	Cluster1038	27	11	147.901	0.000860548	7.15231	1;2;3;4;5	5	NEM316	SA16	tmk Thymidylate kinase 1357164:1357799 reverse MW:24018	5220.78	3841.53	2027.93	3696.75	1601.34	0.433176	3.56782	523	3	425.614	852.188	272.78	516.861	300.288	0.580984	2.71337	906	3	2372.19	2112.93	762.294	1749.14	864.407	0.49419	3.24282	686	3	1314.12	658.458	508.513	827.031	428.444	0.51805	2.91752	837	3	1993.04	2002.69
SaSA20_1303	Cluster1046	28	11	185.185	0.0206623	2.03653	1;2;3;4;5	5	SA20	NEM316	clpP ATP-dependent Clp protease proteolytic subunit 1363639:1364229 reverse MW:21550	13096.8	11636.9	11821.8	12185.2	794.87	0.0652327	4.08583	207	3	7247.35	22243.9	13496.8	14329.3	7532.85	0.525695	4.15623	160	3	29377	24356.1	20713.3	24815.5	4350.12	0.175299	4.39472	91	3	28393.9	20297	16861.3	21850.7	5921.21	0.270985	4.33947	106	3	23035.5	21134.4
SaSA20_1304	Cluster1047	13	7	97.6027	0.0454194	1.65687	1;5	2	SA20	NEM316	upp Uracil phosphoribosyltransferase 1364354:1364983 reverse MW:22735	49447.2	66499.7	42436.1	52794.3	12376.1	0.23442	4.72259	43	3	76430.9	49062.5	48682.8	58058.7	15911.9	0.274066	4.76387	24	3	86415.2	76756.9	99248	87473.4	11282.8	0.128986	4.94188	10	3	64943.1	43009.1	57477.2	55143.1	11151.8	0.202233	4.74149	28	3	53206.7	52151.3
SaSA20_1305	Cluster1048	3	2	20.0107	0.0844866	4.74852	2	1	SA81	SA95	SaSA20_1305 Cysteine desulfhydrase 1365093:1366262 reverse MW:44788	1257.62	1290.2	1069.43	1205.75	119.175	0.098839	3.08126	805	3	401.609	5800.58	4124.34	3442.18	2763.37	0.802798	3.53683	489	3	8345.04	3439.09	2366.07	4716.73	3187.68	0.675824	3.67364	411	3	2466.38	2367.32	1022.89	1952.2	806.325	0.413034	3.29052	648	3	4695.18	6926.19
SaSA20_1307;GBS_RS08585;SaSA53_1349	Cluster1050	7	1	40.1116	0.653359	3.22658	3;4	2	SA16	SA95	SaSA20_1307 Amino acid-polyamine-organocation (APC) family permease 1367119:1368471 reverse MW:49295	1097.55	1113.56	426.564	879.226	392.099	0.445959	2.9441	883	3	170.67	1822.27	2906.9	1633.28	1377.87	0.843622	3.21306	690	3	523.251	816.669	264.498	534.806	276.267	0.516573	2.7282	931	3	563.544	975.234	117.82	552.199	428.819	0.776566	2.7421	928	3	1289.76	777.835
SaSA20_1317	Cluster1058	21	1	131.651	0.00893039	14.2167	1;2;5	3	SA53	NEM316	SaSA20_1317 Non-canonical purine NTP pyrophosphatase 1376699:1377673 reverse MW:36435	43.7758	36.6172	219.999	100.131	103.871	1.03735	2.00057	1165	3	395.972	366.812	519.375	427.386	80.9878	0.189495	2.63082	939	3	676.457	433.701	270.934	460.364	204.072	0.443285	2.6631	955	3	1740.14	369.419	2161.02	1423.53	936.826	0.658102	3.15337	719	3	607.387	410.649
SaSA20_1318	Cluster1059	23	12	130.052	0.114498	2.67388	2;3;5	3	SA53	SA95	murI Glutamate racemase 1377670:1378464 reverse MW:29101	1532.35	562.095	1073.69	1056.04	485.366	0.459608	3.02368	838	3	1193.23	3316.97	3022.74	2510.98	1150.65	0.458246	3.39984	580	3	1006.05	1060.3	2257.07	1441.14	707.14	0.490681	3.15871	725	3	1271.78	2390.97	4435.56	2699.44	1604.29	0.594305	3.43127	566	3	1790.68	2641.09
[truncated: 299 more rows]
[truncated: 22 more columns]
