# Supplementary material for: Delineation of the pan-proteome of fish-pathogenic Streptococcus agalactiae strains using a label-free shotgun approach
Source: BMC Genomics. 2019 Jan 7;20:11. doi: 10.1186/s12864-018-5423-1 (PMC6323687; doi:10.1186/s12864-018-5423-1)
Supplement: Supplementary file 7 — Table S5. Complete list of proteins that were up-regulated and down-regulated in fish-adapted and human GBS strains. (XLSX 91 kb) [file 12864_2018_5423_MOESM7_ESM.xlsx]

## Sheet: Table_S5
Additional file 7: Table S5. Complete list of proteins that were up-regulated and down-regulated in fish-adapted and human GBS strains.
Accession	Flat Cluster	Description	log2_16:NEM	expression_16:NEM	log2_20:NEM	expression_20:NEM	log2_53:NEM	expression_53:NEM	log2_81:NEM	expression_81:NEM	log2_95:NEM	expression_95:NEM
SaSA20_0551;GBS_RS03615;SaSA53_0562	Cluster0450	SaSA20_0551 Beta-lactamase 579029:580180 forward MW:44323	-5.34355	DOWN	-5.25415	DOWN	-4.93002	DOWN	-5.61962	DOWN	-1.31804	DOWN
GBS_RS00535	Cluster0084	GBS_RS00535 50S ribosomal protein L6 83869:84405 forward MW:19339	-4.57203	DOWN	-3.4471	DOWN	-4.686	DOWN	-4.37174	DOWN	-1.78246	DOWN
GBS_RS01110	Cluster0169	GBS_RS01110 acetate kinase 191965:193158 forward MW:43442	-2.95416	DOWN	-1.72507	DOWN	-2.02621	DOWN	-1.41964	DOWN	-1.15458	DOWN
GBS_RS01730	Cluster1842	GBS_RS01730 hypothetical protein 290372:291976 forward MW:61621	-4.30067	DOWN	-4.41935	DOWN	-3.83733	DOWN	-4.1936	DOWN	-1.15907	DOWN
GBS_RS09900	Cluster1272	GBS_RS09900 proline--tRNA ligase 1970370:1972223 reverse MW:69024	-3.44757	DOWN	-3.01288	DOWN	-3.36181	DOWN	-2.67848	DOWN	-2.92897	DOWN
SaSA20_0140	Cluster0147	SaSA20_0140 Fe-S assembly protein NifU 380242:380685 forward MW:15946	-4.22558	DOWN	-2.32736	DOWN	-3.58511	DOWN	-1.39708	DOWN	-1.125	DOWN
SaSA20_0944	Cluster0756	thrB Homoserine kinase 998247:999113 reverse MW:31586	-4.67292	DOWN	-3.51954	DOWN	-2.84587	DOWN	-3.45701	DOWN	-4.68982	DOWN
SaSA20_1009	Cluster1486	SaSA20_1009 Dihydroorotate dehydrogenase 1063358:1065013 forward MW:63556	-2.62395	DOWN	-2.12578	DOWN	-3.65622	DOWN	-1.22347	DOWN	-1.58061	DOWN
SaSA20_1545;GBS_RS09790	Cluster1255	SaSA20_1545 Peptidase S66 1606132:1607085 forward MW:35756	-1.84123	DOWN	-1.06444	DOWN	-1.8308	DOWN	-1.02114	DOWN	-1.16299	DOWN
SaSA20_1738;GBS_RS10895	Cluster1406	SaSA20_1738 DHH family phosphoesterase 1803857:1805839 reverse MW:74551	-3.98543	DOWN	-2.64976	DOWN	-2.69255	DOWN	-1.84252	DOWN	-2.15049	DOWN
SaSA53_1431;GBS_RS08980	Cluster1735	SaSA53_1431 3-hydroxybutyryl-CoA dehydrogenase 1448938:1449903 forward MW:35499	-1.30024	DOWN	-2.33172	DOWN	-1.70831	DOWN	-1.64487	DOWN	-1.21083	DOWN
GBS_RS01160;SaSA20_0175;SaSA53_0264	Cluster0177	GBS_RS01160 class I SAM-dependent methyltransferase 198771:199487 reverse MW:27212	-1.82804	DOWN	-4.20757	DOWN	-0.667762	UNCHANGED	-2.11598	DOWN	-4.66521	DOWN
SaSA20_0916	Cluster0736	prs2 Ribose-phosphate pyrophosphokinase 2 972573:973547 forward MW:35689	-0.369149	UNCHANGED	-1.96715	DOWN	0.15675	UNCHANGED	-1.15068	DOWN	-1.1322	DOWN
GBS_RS07375	Cluster2015	GBS_RS07375 MarR family transcriptional regulator 1451279:1451719 reverse MW:16969	3.14562	UP	4.92033	UP	3.07334	UP	-1.82698	DOWN	-2.74711	DOWN
GBS_RS00910;SaSA20_0131	Cluster0139	GBS_RS00910 amino acid ABC transporter ATP-binding protein 143486:144226 reverse MW:27617	-1.29436	DOWN	-1.78096	DOWN	-1.96667	DOWN	-0.75577	UNCHANGED	-2.74678	DOWN
SaSA20_0701;GBS_RS04625;SaSA53_0722	Cluster0562	SaSA20_0701 30S ribosomal protein S1 736409:736906 forward MW:18089	-1.52042	DOWN	-1.00615	DOWN	-1.27257	DOWN	-0.713094	UNCHANGED	-2.05993	DOWN
SaSA16_0867	Cluster1477	SaSA16_0867 hypothetical protein 893082:894191 reverse MW:43197	-1.19544	DOWN	0.238802	UNCHANGED	-3.40699	DOWN	-0.192732	UNCHANGED	-1.65069	DOWN
GBS_RS07225	Cluster0019	GBS_RS07225 hypothetical protein 1422311:1423126 reverse MW:31336	-2.15834	DOWN	-1.63625	DOWN	-0.719453	UNCHANGED	-0.519678	UNCHANGED	-1.28068	DOWN
GBS_RS07800	Cluster0928	GBS_RS07800 glycosyl transferase family 2 1538348:1539283 reverse MW:35986	-0.567349	UNCHANGED	-1.39545	DOWN	-0.777019	UNCHANGED	-0.853358	UNCHANGED	-1.32284	DOWN
SaSA20_0421	Cluster0353	SaSA20_0421 Aldose 1-epimerase 440889:441143 forward MW:10148	-0.746737	UNCHANGED	-1.06394	DOWN	-0.0222112	UNCHANGED	-0.403357	UNCHANGED	-1.12064	DOWN
SaSA20_1681;GBS_RS10515	Cluster1358	deoC Deoxyribose-phosphate aldolase 1747038:1747709 reverse MW:24059	0.126919	UNCHANGED	-1.60167	DOWN	0.691811	UNCHANGED	-0.515447	UNCHANGED	-1.52323	DOWN
SaSA20_1188;GBS_RS07955;SaSA16_1233;SaSA53_1232	Cluster0954	gtf2 Glycosyltransferase stabilizing protein Gtf2 1248801:1250126 reverse MW:50875	1.74573	UP	-1.94548	DOWN	-0.914399	UNCHANGED	-0.72104	UNCHANGED	-2.84237	DOWN
GBS_RS07770	Cluster1706	GBS_RS07770 transcriptional regulator 1531047:1532576 forward MW:59793	-0.263164	UNCHANGED	-0.677777	UNCHANGED	-0.282562	UNCHANGED	-0.784321	UNCHANGED	-1.01538	DOWN
GBS_RS08950	Cluster1116	GBS_RS08950 Asp-tRNA(Asn)/Glu-tRNA(Gln) amidotransferase GatCAB subunit B 1764611:1766053 reverse MW:53716	0.863963	UNCHANGED	0.735743	UNCHANGED	0.439854	UNCHANGED	-0.272828	UNCHANGED	-1.32279	DOWN
GBS_RS10230	Cluster2069	GBS_RS10230 hypothetical protein 2036718:2037023 reverse MW:11033	-0.595658	UNCHANGED	-0.726376	UNCHANGED	-0.639378	UNCHANGED	-0.608609	UNCHANGED	-2.53959	DOWN
SaSA20_0513	Cluster0425	SaSA20_0513 Inosine-uridine nucleoside N-ribohydrolase 535653:536636 reverse MW:37018	0.590841	UNCHANGED	0.532575	UNCHANGED	0.589438	UNCHANGED	-0.420619	UNCHANGED	-1.09093	DOWN
GBS_RS03845	Cluster0468	GBS_RS03845 hypothetical protein 706888:707907 forward MW:39536	1.11392	UP	-0.644618	UNCHANGED	0.84925	UNCHANGED	0.0810073	UNCHANGED	-1.97	DOWN
SaSA53_1428;SaSA20_1383	Cluster1119	SaSA53_1428 Pyruvate phosphate dikinase 1444621:1447266 reverse MW:98545	0.106417	UNCHANGED	-3.44093	DOWN	1.04731	UP	-0.712665	UNCHANGED	-3.38944	DOWN
GBS_RS03445	Cluster1885	GBS_RS03445 CsbD family protein 622088:622288 forward MW:7021	1.49791	UP	-0.827072	UNCHANGED	2.07958	UP	-0.487308	UNCHANGED	-1.34634	DOWN
SaSA20_1516;GBS_RS09640	Cluster1228	SaSA20_1516 LacI family transcriptional regulator 1575689:1576672 reverse MW:36869	2.91054	UP	3.34684	UP	2.07645	UP	-0.651689	UNCHANGED	-1.45952	DOWN
SaSA20_1714	Cluster1620	SaSA20_1714 Bacteriocin 1780128:1780436 forward MW:11329	0.903711	UNCHANGED	1.83838	UP	-3.70437	DOWN	1.8547	UP	-1.46381	DOWN
SaSA20_0261	Cluster0241	SaSA20_0261 DEAD/DEAH box helicase 60788:62131 forward MW:50765	-0.901993	UNCHANGED	1.41321	UP	-0.488811	UNCHANGED	1.92713	UP	-2.77993	DOWN
GBS_RS04685	Cluster0571	GBS_RS04685 bifunctional hydroxymethylpyrimidine kinase/phosphomethylpyrimidine kinase 883338:884135 forward MW:28261	1.71938	UP	1.72845	UP	3.25892	UP	2.20782	UP	-1.68577	DOWN
SaSA20_0445	Cluster0364	SaSA20_0445 Transcriptional regulator 464059:464637 forward MW:23052	1.08906	UP	1.97955	UP	1.77889	UP	1.90616	UP	-1.08891	DOWN
SaSA20_1467	Cluster1188	SaSA20_1467 hypothetical protein 1526927:1527157 forward MW:9107	2.13835	UP	2.97242	UP	2.54733	UP	1.63928	UP	-1.29271	DOWN
SaSA20_0128	Cluster0136	SaSA20_0128 Dihydroxyacetone kinase 365713:367377 forward MW:59914	-3.378	DOWN	-3.12545	DOWN	-3.52078	DOWN	-1.0081	DOWN	-0.644022	UNCHANGED
SaSA20_0988	Cluster0792	SaSA20_0988 Capsular polysaccharide biosynthesis protein 1043978:1045189 reverse MW:46322	-2.13252	DOWN	-3.25163	DOWN	-3.28223	DOWN	-3.11886	DOWN	-0.928545	UNCHANGED
SaSA20_1580;GBS_RS09955;SaSA95_1631	Cluster1281	dexB Glucan 1,6-alpha-glucosidase 1643457:1645064 reverse MW:61673	-3.59824	DOWN	-2.8535	DOWN	-3.17711	DOWN	-1.58367	DOWN	-0.320894	UNCHANGED
GBS_RS00075	Cluster0031	GBS_RS00075 cell division protein FtsH 14009:15985 forward MW:71680	-3.62317	DOWN	-3.07983	DOWN	-3.29535	DOWN	-2.96993	DOWN	-0.961437	UNCHANGED
GBS_RS00880	Cluster1806	GBS_RS00880 L-lactate dehydrogenase 137867:138784 reverse MW:33369	-2.31546	DOWN	-2.33243	DOWN	-2.53361	DOWN	-2.14845	DOWN	-0.0115032	UNCHANGED
GBS_RS00895	Cluster0136	GBS_RS00895 dihydroxyacetone kinase 139741:141372 forward MW:58662	-2.53606	DOWN	-1.52178	DOWN	-3.26375	DOWN	-1.53495	DOWN	-0.449628	UNCHANGED
GBS_RS01220	Cluster1813	GBS_RS01220 PTS beta-glucoside transporter subunit EIIBCA 210064:212094 forward MW:72969	-3.87437	DOWN	-3.65731	DOWN	-3.39032	DOWN	-3.57731	DOWN	0.484715	UNCHANGED
GBS_RS01225;SaSA20_0188	Cluster1771	GBS_RS01225 alpha,alpha-phosphotrehalase 212316:213941 forward MW:62655	-4.65619	DOWN	-4.23799	DOWN	-4.95755	DOWN	-4.29188	DOWN	0.15052	UNCHANGED
GBS_RS01270	Cluster0194	GBS_RS01270 hypothetical protein 223875:224627 forward MW:28660	-3.77258	DOWN	-2.58578	DOWN	-3.78783	DOWN	-2.82181	DOWN	-0.411731	UNCHANGED
GBS_RS01385	Cluster1824	GBS_RS01385 type II toxin-antitoxin system mRNA interferase toxin, RelE/StbE family 240669:241004 reverse MW:13297	-5.48234	DOWN	-5.15872	DOWN	-4.24037	DOWN	-4.38662	DOWN	-0.496832	UNCHANGED
GBS_RS01585	Cluster1836	GBS_RS01585 hypothetical protein 263200:263481 reverse MW:10344	-1.21084	DOWN	-4.45447	DOWN	-2.19506	DOWN	-1.54432	DOWN	-0.878542	UNCHANGED
GBS_RS01665	Cluster0222	GBS_RS01665 glycine--tRNA ligase subunit alpha 275747:276661 forward MW:34959	-5.03233	DOWN	-2.81405	DOWN	-2.43388	DOWN	-2.31099	DOWN	0.0624425	UNCHANGED
GBS_RS01810	Cluster1843	GBS_RS01810 aminopeptidase 308331:309665 forward MW:50617	-4.8455	DOWN	-2.7683	DOWN	-2.26335	DOWN	-2.12971	DOWN	0.169182	UNCHANGED
GBS_RS01855	Cluster0257	GBS_RS01855 ABC transporter ATP-binding protein 319321:320217 forward MW:33627	-3.55011	DOWN	-2.34992	DOWN	-4.35072	DOWN	-2.3486	DOWN	-0.205651	UNCHANGED
GBS_RS01870	Cluster1846	GBS_RS01870 DNA-binding response regulator 322028:322618 forward MW:21886	-1.93456	DOWN	-1.11538	DOWN	-2.18008	DOWN	-1.51707	DOWN	0.225691	UNCHANGED
GBS_RS02095;SaSA20_0320;SaSA53_0110;SaSA95_0110	Cluster0290	GBS_RS02095 acetyl-CoA carboxylase biotin carboxylase subunit 365548:366918 forward MW:49567	-4.27534	DOWN	-1.50173	DOWN	-3.39326	DOWN	-1.35889	DOWN	-0.34252	UNCHANGED
GBS_RS02415	Cluster1702	GBS_RS02415 cobyric acid synthase CobQ 429222:430040 forward MW:31360	-1.94465	DOWN	-2.0999	DOWN	-1.00445	DOWN	-2.22436	DOWN	0.177808	UNCHANGED
GBS_RS02425	Cluster0019	GBS_RS02425 hypothetical protein 430328:430711 forward MW:14822	-3.88413	DOWN	-4.6853	DOWN	-4.68341	DOWN	-4.524	DOWN	-0.615464	UNCHANGED
GBS_RS03040	Cluster1877	GBS_RS03040 glucokinase 538770:539738 forward MW:33461	-4.6713	DOWN	-3.64534	DOWN	-3.96979	DOWN	-3.19009	DOWN	-0.222725	UNCHANGED
GBS_RS03065	Cluster0378	GBS_RS03065 undecaprenyldiphospho-muramoylpentapeptide beta-N- acetylglucosaminyltransferase 543981:545057 forward MW:39971	-2.24274	DOWN	-1.57583	DOWN	-1.73379	DOWN	-1.43263	DOWN	-0.576738	UNCHANGED
GBS_RS03110	Cluster0387	GBS_RS03110 isoleucine--tRNA ligase 552554:555346 forward MW:104909	-7.57043	DOWN	-9.02021	DOWN	-9.11246	DOWN	-9.21721	DOWN	-0.311037	UNCHANGED
GBS_RS03520	Cluster1888	GBS_RS03520 acid phosphatase/phosphotransferase 638334:639071 forward MW:27479	-4.21044	DOWN	-2.85375	DOWN	-2.00989	DOWN	-3.82579	DOWN	-0.0652107	UNCHANGED
GBS_RS03650	Cluster1897	GBS_RS03650 acyl carrier protein 663379:663684 forward MW:11365	-1.65118	DOWN	-3.52617	DOWN	-3.40603	DOWN	-3.10102	DOWN	0.700596	UNCHANGED
GBS_RS04135	Cluster1909	GBS_RS04135 haloacid dehalogenase 766780:767577 forward MW:30093	-1.70577	DOWN	-2.11414	DOWN	-1.8847	DOWN	-2.25962	DOWN	-0.125971	UNCHANGED
GBS_RS04140	Cluster1910	GBS_RS04140 HAD family phosphatase 767577:768401 forward MW:30039	-3.27416	DOWN	-3.04174	DOWN	-3.69129	DOWN	-2.8302	DOWN	-0.292611	UNCHANGED
GBS_RS04295	Cluster1911	GBS_RS04295 oligoendopeptidase F 795459:797258 reverse MW:68965	-1.31728	DOWN	-1.16359	DOWN	-1.01465	DOWN	-1.31871	DOWN	-0.397938	UNCHANGED
GBS_RS04615	Cluster0561	GBS_RS04615 ATP-dependent helicase 869396:870478 reverse MW:41161	-1.39793	DOWN	-1.27902	DOWN	-1.38417	DOWN	-1.0591	DOWN	-0.310012	UNCHANGED
GBS_RS04760;SaSA16_0750	Cluster1607	GBS_RS04760 glucose-1-phosphate adenylyltransferase subunit GlgD 900556:901689 forward MW:42480	-2.47446	DOWN	-1.82222	DOWN	-2.85152	DOWN	-1.92522	DOWN	-0.746208	UNCHANGED
GBS_RS04765	Cluster1917	GBS_RS04765 glycogen synthase 901686:903116 forward MW:54571	-3.01308	DOWN	-2.19005	DOWN	-2.81299	DOWN	-2.50628	DOWN	-0.297201	UNCHANGED
GBS_RS04795	Cluster0589	GBS_RS04795 ATP synthase subunit gamma 906985:907866 forward MW:32369	-1.98775	DOWN	-2.07673	DOWN	-4.64754	DOWN	-1.79644	DOWN	-0.716437	UNCHANGED
GBS_RS04800	Cluster0590	GBS_RS04800 ATP synthase subunit beta 907940:909346 forward MW:50974	-10.9644	DOWN	-10.4887	DOWN	-9.42958	DOWN	-10.7367	DOWN	-0.412267	UNCHANGED
GBS_RS05110	Cluster1920	GBS_RS05110 BMP family ABC transporter substrate-binding protein 982617:983666 forward MW:36128	-5.4625	DOWN	-4.70369	DOWN	-6.20127	DOWN	-6.36281	DOWN	-0.698344	UNCHANGED
GBS_RS05475	Cluster0659	GBS_RS05475 signal recognition particle protein 1060102:1061667 reverse MW:57787	-4.05956	DOWN	-3.90399	DOWN	-4.15082	DOWN	-4.13086	DOWN	-0.549963	UNCHANGED
GBS_RS05495	Cluster0663	GBS_RS05495 aminopeptidase N 1064245:1066794 reverse MW:97245	-1.99914	DOWN	-2.23839	DOWN	-2.25175	DOWN	-1.8601	DOWN	-0.389034	UNCHANGED
GBS_RS05885	Cluster0715	GBS_RS05885 phosphoglucomutase 1145668:1147386 forward MW:63258	-4.08246	DOWN	-1.51915	DOWN	-3.70726	DOWN	-1.71746	DOWN	0.093388	UNCHANGED
GBS_RS06170	Cluster1962	GBS_RS06170 phosphate acetyltransferase 1203963:1204955 reverse MW:35849	-3.10486	DOWN	-2.7162	DOWN	-3.61602	DOWN	-3.45901	DOWN	-0.0178857	UNCHANGED
GBS_RS06205;SaSA20_0918	Cluster0738	GBS_RS06205 cysteine desulfurase 1210298:1210645 forward MW:13402	-1.47097	DOWN	-1.41322	DOWN	-1.25244	DOWN	-1.12177	DOWN	-0.16201	UNCHANGED
GBS_RS06335;SaSA20_0950	Cluster0759	GBS_RS06335 hypothetical protein 1236572:1237258 reverse MW:25531	-2.19402	DOWN	-3.05059	DOWN	-3.26879	DOWN	-6.22358	DOWN	0.329701	UNCHANGED
GBS_RS06355	Cluster0762	GBS_RS06355 2-Cys peroxiredoxin 1240123:1240617 reverse MW:18388	-4.73587	DOWN	-3.30355	DOWN	-5.23334	DOWN	-3.4337	DOWN	-0.0643756	UNCHANGED
GBS_RS06365;SaSA20_0955;SaSA53_0993	Cluster0763	GBS_RS06365 hydrolase 1241349:1242113 reverse MW:29072	-3.53195	DOWN	-4.19215	DOWN	-5.71393	DOWN	-3.14985	DOWN	-0.264996	UNCHANGED
GBS_RS06385	Cluster0767	GBS_RS06385 Asp23/Gls24 family envelope stress response protein 1243752:1244294 reverse MW:19505	-2.76549	DOWN	-3.45751	DOWN	-1.73553	DOWN	-2.14927	DOWN	0.118696	UNCHANGED
GBS_RS06625	Cluster1968	GBS_RS06625 purine-nucleoside phosphorylase 1288638:1289348 reverse MW:26076	-3.67314	DOWN	-2.41124	DOWN	-4.23295	DOWN	-3.7112	DOWN	-0.42775	UNCHANGED
GBS_RS06665	Cluster0804	GBS_RS06665 ribonuclease J 1295718:1297379 reverse MW:61453	-1.07697	DOWN	-1.44573	DOWN	-1.06186	DOWN	-1.1745	DOWN	-0.149225	UNCHANGED
GBS_RS06825	Cluster0831	GBS_RS06825 dipeptidase PepV 1334958:1336364 reverse MW:51755	-8.35498	DOWN	-8.66699	DOWN	-9.30382	DOWN	-6.70056	DOWN	-0.942398	UNCHANGED
GBS_RS07055	Cluster1988	GBS_RS07055 DeoR/GlpR transcriptional regulator 1382934:1383689 reverse MW:28388	-1.85414	DOWN	-1.66032	DOWN	-1.56249	DOWN	-1.09275	DOWN	-0.262021	UNCHANGED
GBS_RS07070	Cluster1990	GBS_RS07070 hypothetical protein 1386083:1386442 reverse MW:14233	-1.53362	DOWN	-2.02807	DOWN	-1.32137	DOWN	-1.21595	DOWN	0.0966534	UNCHANGED
GBS_RS07525	Cluster0884	GBS_RS07525 ABC transporter ATP-binding protein 1481757:1482467 reverse MW:26380	-6.0171	DOWN	-6.0967	DOWN	-5.82238	DOWN	-5.24187	DOWN	-0.634137	UNCHANGED
GBS_RS07585	Cluster0895	GBS_RS07585 tRNA 4-thiouridine(8) synthase ThiI 1492298:1493512 reverse MW:45301	-3.23476	DOWN	-3.72985	DOWN	-3.45547	DOWN	-2.98392	DOWN	-0.461419	UNCHANGED
GBS_RS07745	Cluster1753	GBS_RS07745 cell wall surface anchor protein 1523114:1524040 reverse MW:34271	-3.244	DOWN	-2.03975	DOWN	-2.98853	DOWN	-2.55428	DOWN	-0.551895	UNCHANGED
GBS_RS07755	Cluster1438	GBS_RS07755 class C sortase 1524921:1525799 reverse MW:33355	-7.79038	DOWN	-6.78676	DOWN	-6.8423	DOWN	-6.5116	DOWN	-0.0971722	UNCHANGED
GBS_RS07760	Cluster2020	GBS_RS07760 cell wall surface anchor protein 1525911:1527935 reverse MW:73218	-5.2323	DOWN	-4.99111	DOWN	-5.6188	DOWN	-5.14693	DOWN	-0.0161278	UNCHANGED
GBS_RS07765	Cluster1754	GBS_RS07765 cell wall surface anchor protein 1528058:1530763 reverse MW:101217	-3.88383	DOWN	-4.61885	DOWN	-4.78716	DOWN	-3.46826	DOWN	-0.999407	UNCHANGED
GBS_RS07850;SaSA20_1167	Cluster0938	GBS_RS07850 aromatic ring hydroxylase 1547869:1548210 reverse MW:12934	-4.29005	DOWN	-3.89326	DOWN	-3.05512	DOWN	-3.20181	DOWN	-0.363224	UNCHANGED
GBS_RS08010	Cluster1729	GBS_RS08010 glycosyl transferase 1586019:1587224 reverse MW:46479	-4.05657	DOWN	-2.54223	DOWN	-3.92331	DOWN	-1.68216	DOWN	-0.296799	UNCHANGED
GBS_RS08450	Cluster1024	GBS_RS08450 methionine--tRNA ligase 1674128:1676125 reverse MW:75590	-1.70746	DOWN	-2.2812	DOWN	-1.78025	DOWN	-2.398	DOWN	0.0260412	UNCHANGED
GBS_RS08475	Cluster1028	GBS_RS08475 exodeoxyribonuclease 1680452:1681279 forward MW:31301	-2.17374	DOWN	-1.21908	DOWN	-2.88815	DOWN	-1.15519	DOWN	-0.750192	UNCHANGED
GBS_RS08635	Cluster1058	GBS_RS08635 non-canonical purine NTP pyrophosphatase 1706590:1707564 reverse MW:36463	-1.83604	DOWN	-1.68885	DOWN	-1.46591	DOWN	-1.57484	DOWN	-0.33339	UNCHANGED
GBS_RS08725	Cluster1500	GBS_RS08725 RNA helicase 1722069:1725167 reverse MW:119170	-1.41336	DOWN	-1.42176	DOWN	-1.66196	DOWN	-1.23605	DOWN	-0.0430051	UNCHANGED
GBS_RS08760	Cluster1081	GBS_RS08760 hypothetical protein 1731802:1732335 reverse MW:20178	-2.69348	DOWN	-2.58897	DOWN	-2.89745	DOWN	-1.9929	DOWN	-0.375446	UNCHANGED
GBS_RS09250	Cluster1161	GBS_RS09250 formate acetyltransferase 1831800:1834112 forward MW:86769	-1.69892	DOWN	-1.0066	DOWN	-1.01125	DOWN	-1.3967	DOWN	0.138889	UNCHANGED
GBS_RS09485	Cluster1204	GBS_RS09485 ribulose-phosphate 3-epimerase 1880865:1881527 reverse MW:23944	-2.50352	DOWN	-2.09348	DOWN	-1.80165	DOWN	-1.42848	DOWN	-0.216418	UNCHANGED
GBS_RS09590	Cluster1221	GBS_RS09590 glycine betaine/L-proline ABC transporter ATP-binding protein 1899154:1900377 reverse MW:45295	-3.07559	DOWN	-2.30756	DOWN	-2.32019	DOWN	-2.72729	DOWN	-0.225067	UNCHANGED
GBS_RS09880;SaSA16_1609;SaSA16_1610	Cluster1507	GBS_RS09880 hypothetical protein 1963833:1964447 reverse MW:22575	-4.889	DOWN	-5.45516	DOWN	-4.0484	DOWN	-4.57356	DOWN	-0.110053	UNCHANGED
GBS_RS10455	Cluster1349	GBS_RS10455 leucine--tRNA ligase 2081367:2083868 reverse MW:93966	-3.94391	DOWN	-5.21417	DOWN	-7.07191	DOWN	-3.96075	DOWN	-0.422915	UNCHANGED
GBS_RS10575	Cluster1367	GBS_RS10575 peroxide stress protein YaaA 2110075:2110806 forward MW:28268	-4.03631	DOWN	-4.7342	DOWN	-4.0893	DOWN	-3.7709	DOWN	-0.129135	UNCHANGED
GBS_RS10700	Cluster1390	GBS_RS10700 aspartate--tRNA ligase 2134218:2135969 reverse MW:66083	-1.81571	DOWN	-1.27839	DOWN	-1.60947	DOWN	-1.90908	DOWN	-0.571222	UNCHANGED
GBS_RS10965	Cluster1420	GBS_RS10965 hypothetical protein 2188372:2188725 forward MW:13400	-3.01289	DOWN	-2.88632	DOWN	-2.89283	DOWN	-2.90054	DOWN	0.196983	UNCHANGED
GBS_RS11195	Cluster1752	GBS_RS11195 cell surface protein 497012:500392 forward MW:121756	-1.26975	DOWN	-1.87842	DOWN	-1.65005	DOWN	-2.82393	DOWN	-0.771156	UNCHANGED
GBS_RS11425	Cluster2038	GBS_RS11425 hypothetical protein 1752499:1752612 forward MW:4352	-2.16592	DOWN	-1.02772	DOWN	-2.89221	DOWN	-1.29397	DOWN	-0.706949	UNCHANGED
SaSA16_0427	Cluster1630	SaSA16_0427 hypothetical protein 446020:446355 forward MW:12594	-2.06294	DOWN	-2.05927	DOWN	-1.35373	DOWN	-2.85525	DOWN	-0.67143	UNCHANGED
SaSA16_0447	Cluster0365	SaSA16_0447 23S rRNA methyltransferase 464675:465574 forward MW:34136	-8.28946	DOWN	-7.07557	DOWN	-5.45872	DOWN	-7.37927	DOWN	-0.184527	UNCHANGED
SaSA16_1106	Cluster0855	SaSA16_1106 hypothetical protein 1125354:1126043 forward MW:26599	-1.71302	DOWN	-1.78677	DOWN	-2.86928	DOWN	-1.43645	DOWN	-0.538946	UNCHANGED
SaSA20_0054;GBS_RS00440	Cluster0065	adhP Alcohol dehydrogenase 223127:224143 forward MW:35517	-4.00988	DOWN	-3.16923	DOWN	-3.21677	DOWN	-3.00085	DOWN	-0.581515	UNCHANGED
SaSA20_0059;SaSA53_0212	Cluster0070	rplD 50S ribosomal protein L4 228374:228997 forward MW:22094	-2.11107	DOWN	-2.53701	DOWN	-2.76867	DOWN	-1.01987	DOWN	-0.646843	UNCHANGED
SaSA20_0099	Cluster0109	SaSA20_0099 Phosphomethylpyrimidine kinase 335635:336387 forward MW:27237	-2.57799	DOWN	-1.90363	DOWN	-2.28407	DOWN	-1.19899	DOWN	-0.261956	UNCHANGED
SaSA20_0144;GBS_RS00975;SaSA53_0371	Cluster0008	SaSA20_0144 ABC transporter substrate-binding protein 385084:386739 forward MW:60540	-1.50123	DOWN	-1.17156	DOWN	-1.12633	DOWN	-1.13342	DOWN	-0.625145	UNCHANGED
SaSA20_0264	Cluster0244	SaSA20_0264 Amino acid ABC transporter ATP-binding protein 63979:64722 forward MW:27951	-3.12148	DOWN	-1.95652	DOWN	-3.81455	DOWN	-2.15394	DOWN	-0.662035	UNCHANGED
SaSA20_0279	Cluster0257	SaSA20_0279 Multidrug ABC transporter ATP-binding protein 79761:80657 forward MW:33519	-3.6545	DOWN	-4.09825	DOWN	-3.9836	DOWN	-2.17433	DOWN	-0.226322	UNCHANGED
SaSA20_0316	Cluster0286	fabG_1 3-oxoacyl-[acyl-carrier-protein] reductase 117447:118181 forward MW:25882	-2.53202	DOWN	-2.90014	DOWN	-2.62866	DOWN	-1.88562	DOWN	-0.560223	UNCHANGED
SaSA20_0355;GBS_RS02510	Cluster0319	SaSA20_0355 Haloacid dehalogenase 153001:153357 forward MW:12882	-3.34079	DOWN	-5.03834	DOWN	-3.69364	DOWN	-7.16934	DOWN	-0.324353	UNCHANGED
SaSA20_0376	Cluster0336	SaSA20_0376 Jag protein 171204:172025 forward MW:30842	-2.22572	DOWN	-1.9395	DOWN	-2.51989	DOWN	-1.81802	DOWN	0.511353	UNCHANGED
SaSA20_0388	Cluster0344	SaSA20_0388 hypothetical protein 413292:413681 forward MW:14492	-4.4377	DOWN	-2.92859	DOWN	-3.0205	DOWN	-3.46044	DOWN	-0.771537	UNCHANGED
SaSA20_0460;GBS_RS03050;SaSA53_0458	Cluster0375	typA GTP-binding protein TypA 477374:479215 forward MW:68509	-1.62189	DOWN	-1.588	DOWN	-1.60511	DOWN	-1.05399	DOWN	0.0855661	UNCHANGED
SaSA20_0520	Cluster0430	SaSA20_0520 50S ribosomal protein L31 type B 543408:543668 reverse MW:9856	-2.59132	DOWN	-2.13404	DOWN	-3.12118	DOWN	-1.74986	DOWN	-0.226755	UNCHANGED
SaSA20_0627;GBS_RS04260	Cluster0501	SaSA20_0627 HAD family hydrolase 654659:655561 forward MW:34930	-1.42406	DOWN	-1.66308	DOWN	-1.53833	DOWN	-1.38528	DOWN	0.0926811	UNCHANGED
SaSA20_0700;GBS_RS04620	Cluster1605	udk Uridine kinase 735694:736323 forward MW:24233	-3.21171	DOWN	-3.05201	DOWN	-4.10595	DOWN	-3.53894	DOWN	-0.42309	UNCHANGED
SaSA20_0736	Cluster0588	atpA ATP synthase subunit alpha 770666:772171 forward MW:54622	-1.0123	DOWN	-1.47993	DOWN	-1.45855	DOWN	-1.71571	DOWN	-0.888267	UNCHANGED
SaSA20_0976;GBS_RS06515;SaSA53_1014	Cluster0004	parE DNA topoisomerase 4 subunit B 1031397:1033346 reverse MW:72286	-1.07298	DOWN	-1.91248	DOWN	-1.89525	DOWN	-1.7158	DOWN	-0.96171	UNCHANGED
SaSA20_1082	Cluster0869	SaSA20_1082 hypothetical protein 1141180:1142028 reverse MW:31105	-6.39748	DOWN	-6.00273	DOWN	-6.54713	DOWN	-3.77264	DOWN	0.495263	UNCHANGED
SaSA20_1101;GBS_RS07530;SaSA53_1140	Cluster0885	SaSA20_1101 ABC transporter substrate-binding protein 1158566:1159810 reverse MW:44862	-2.62957	DOWN	-5.61473	DOWN	-7.18873	DOWN	-1.01759	DOWN	-0.747625	UNCHANGED
SaSA20_1343	Cluster1082	htpX hypothetical protein 1402536:1403426 reverse MW:32357	-3.87098	DOWN	-4.06473	DOWN	-5.36199	DOWN	-2.92908	DOWN	-0.210906	UNCHANGED
SaSA20_1408	Cluster1140	efp Elongation factor P 1467241:1467801 reverse MW:20684	-1.30227	DOWN	-1.13938	DOWN	-1.75263	DOWN	-1.1139	DOWN	0.0434407	UNCHANGED
SaSA20_1435;SaSA53_1479	Cluster1161	SaSA20_1435 Formate acetyltransferase 1492885:1495197 forward MW:86796	-1.69892	DOWN	-1.0066	DOWN	-1.01125	DOWN	-1.3967	DOWN	0.138889	UNCHANGED
SaSA20_1462;SaSA53_1506	Cluster1183	rpsN 30S ribosomal protein S14 1522786:1523055 forward MW:10564	-1.11003	DOWN	-1.15947	DOWN	-1.95519	DOWN	-1.96237	DOWN	-0.461852	UNCHANGED
SaSA20_1470;GBS_RS09420;SaSA53_1514;SaSA95_1521	Cluster1191	glnA Glutamine synthetase 1529709:1531055 reverse MW:50525	-1.50361	DOWN	-1.62618	DOWN	-1.58137	DOWN	-1.45078	DOWN	-0.03318	UNCHANGED
SaSA20_1505	Cluster1221	SaSA20_1505 Glycine/betaine ABC transporter ATP-binding protein 1562035:1563258 reverse MW:45254	-4.43743	DOWN	-4.9048	DOWN	-3.11421	DOWN	-4.16423	DOWN	-0.241172	UNCHANGED
SaSA20_1539	Cluster1249	tsf Elongation factor Ts 1599090:1600130 reverse MW:37616	-1.5029	DOWN	-2.11278	DOWN	-1.07906	DOWN	-1.35137	DOWN	-0.695154	UNCHANGED
SaSA20_1561;GBS_RS09870	Cluster1269	SaSA20_1561 2-dehydro-3-deoxyphosphogluconate aldolase 1622618:1623256 forward MW:22593	-2.66747	DOWN	-1.78593	DOWN	-3.06374	DOWN	-1.82928	DOWN	-0.695463	UNCHANGED
SaSA20_1742;GBS_RS10915;SaSA53_1790	Cluster1410	sdhB L-serine dehydratase, iron-sulfur-dependent, beta subunit 1809693:1810361 forward MW:24122	-1.9363	DOWN	-1.70177	DOWN	-6.29048	DOWN	-1.49398	DOWN	-0.179971	UNCHANGED
SaSA53_0072;GBS_RS01865	Cluster1707	SaSA53_0072 ATPase 80812:81897 forward MW:42262	-2.89044	DOWN	-2.20595	DOWN	-2.4977	DOWN	-2.58461	DOWN	0.297356	UNCHANGED
SaSA53_0457	Cluster1600	SaSA53_0457 NADH dehydrogenase 476877:477257 forward MW:14622	-3.41169	DOWN	-2.70274	DOWN	-3.28067	DOWN	-2.15636	DOWN	0.293354	UNCHANGED
SaSA53_0593	Cluster1462	uxaC Uronate isomerase 608586:609986 forward MW:53864	-1.5349	DOWN	-1.31201	DOWN	-2.17083	DOWN	-1.14303	DOWN	-0.610327	UNCHANGED
SaSA53_0983;GBS_RS06325	Cluster1723	gabB Succinate-semialdehyde dehdyrogenase 1009767:1011128 reverse MW:49970	-3.29607	DOWN	-2.29511	DOWN	-2.64475	DOWN	-2.25831	DOWN	-0.98275	UNCHANGED
SaSA53_0989;SaSA20_0953	Cluster0762	tpx Thiol peroxidase 1015858:1016352 reverse MW:18344	-3.56671	DOWN	-3.44484	DOWN	-4.57039	DOWN	-3.28075	DOWN	0.029755	UNCHANGED
SaSA53_1038	Cluster1724	SaSA53_1038 Purine nucleoside phosphorylase 1060873:1062045 reverse MW:42692	-3.14336	DOWN	-2.94316	DOWN	-3.95935	DOWN	-2.64112	DOWN	-0.676452	UNCHANGED
SaSA53_1104;SaSA20_1065	Cluster0854	SaSA53_1104 DeoR family transcriptional regulator 1130944:1131858 forward MW:33713	-1.98238	DOWN	-1.47161	DOWN	-2.58361	DOWN	-1.85162	DOWN	-0.282236	UNCHANGED
SaSA53_1130;GBS_RS07470	Cluster1490	apbA 2-dehydropantoate 2-reductase 1156210:1157133 reverse MW:33969	-1.44714	DOWN	-1.27115	DOWN	-1.25401	DOWN	-1.03129	DOWN	-0.807967	UNCHANGED
SaSA53_1350;GBS_RS08590	Cluster1733	SaSA53_1350 Potassium transporter TrkA 1375325:1376674 forward MW:50297	-3.15165	DOWN	-2.32587	DOWN	-1.07426	DOWN	-2.31857	DOWN	-0.0240997	UNCHANGED
SaSA53_1583	Cluster1249	tsf Elongation factor Ts 1606076:1607116 reverse MW:37646	-1.5029	DOWN	-2.11278	DOWN	-1.07906	DOWN	-1.35137	DOWN	-0.695154	UNCHANGED
SaSA95_0892	Cluster1795	SaSA95_0892 hypothetical protein 923322:923462 reverse MW:4673	-5.99123	DOWN	-4.23312	DOWN	-7.42011	DOWN	-3.75729	DOWN	0.309644	UNCHANGED
GBS_RS04790	Cluster0588	GBS_RS04790 ATP synthase subunit alpha 905464:906969 forward MW:54622	-0.604968	UNCHANGED	-1.10945	DOWN	-1.04725	DOWN	-1.46199	DOWN	-0.117448	UNCHANGED
GBS_RS06765	Cluster1614	GBS_RS06765 hypothetical protein 1318716:1321280 reverse MW:94264	-0.736325	UNCHANGED	-1.43588	DOWN	-1.55511	DOWN	-1.15365	DOWN	0.0838338	UNCHANGED
SaSA20_0739	Cluster0591	atpC ATP synthase epsilon chain 774561:774974 forward MW:15302	-0.946754	UNCHANGED	-1.22534	DOWN	-1.14768	DOWN	-1.20403	DOWN	-0.630334	UNCHANGED
SaSA20_1157	Cluster0928	SaSA20_1157 Glycosyltransferase family 2 1215175:1216110 reverse MW:35867	-0.917001	UNCHANGED	-2.05597	DOWN	-1.22476	DOWN	-1.32412	DOWN	-0.978366	UNCHANGED
SaSA20_1211;GBS_RS08095;SaSA53_1254	Cluster0969	SaSA20_1211 Aldo/keto reductase 1277101:1277943 reverse MW:31157	-0.819915	UNCHANGED	-1.3235	DOWN	-2.11069	DOWN	-1.36139	DOWN	-0.105522	UNCHANGED
GBS_RS08755	Cluster1080	GBS_RS08755 DNA-binding response regulator 1730878:1731567 reverse MW:26548	-2.63303	DOWN	-0.310147	UNCHANGED	-2.46628	DOWN	-2.0705	DOWN	-0.277475	UNCHANGED
SaSA20_0017	Cluster0033	prs Ribose-phosphate pyrophosphokinase 180119:181087 forward MW:35284	-1.13432	DOWN	0.00267767	UNCHANGED	-1.69091	DOWN	-1.14482	DOWN	0.580818	UNCHANGED
SaSA20_0058	Cluster0069	rplC 50S ribosomal protein L3 227724:228350 forward MW:22426	-1.21087	DOWN	-0.805728	UNCHANGED	-1.53289	DOWN	-1.00161	DOWN	-0.27634	UNCHANGED
SaSA20_0257	Cluster0237	rsmH Ribosomal RNA small subunit methyltransferase H 56128:57075 forward MW:35683	-2.46149	DOWN	0.55753	UNCHANGED	-5.38978	DOWN	-2.81575	DOWN	0.708001	UNCHANGED
SaSA20_1032	Cluster0828	SaSA20_1032 hypothetical protein 1091013:1091189 forward MW:6258	-3.75896	DOWN	-0.714162	UNCHANGED	-2.45713	DOWN	-2.2376	DOWN	-0.163187	UNCHANGED
GBS_RS00790;SaSA20_0107	Cluster0117	GBS_RS00790 deoxyuridine 5'-triphosphate nucleotidohydrolase 118786:119232 forward MW:16211	-0.908377	UNCHANGED	-0.632356	UNCHANGED	-2.00064	DOWN	-1.73586	DOWN	0.132702	UNCHANGED
GBS_RS11360	Cluster1730	GBS_RS11360 accessory Sec-dependent LPXTG-anchored adhesin 1588571:1592503 reverse MW:129398	-2.56643	DOWN	-2.09503	DOWN	-0.874924	UNCHANGED	-2.13816	DOWN	-0.697255	UNCHANGED
SaSA20_0368	Cluster0328	pga Glucose-6-phosphate isomerase 163834:165183 forward MW:49585	-2.71644	DOWN	-1.49147	DOWN	-0.733267	UNCHANGED	-1.58031	DOWN	0.26981	UNCHANGED
SaSA53_0598	Cluster1715	SaSA53_0598 X-Pro aminopeptidase 614806:615891 reverse MW:40525	-2.6434	DOWN	-2.89114	DOWN	0.512962	UNCHANGED	-3.31898	DOWN	0.170358	UNCHANGED
SaSA20_1726	Cluster1623	SaSA20_1726 Glycine/betaine ABC transporter ATP-binding protein 1790995:1791717 forward MW:27003	-1.2731	DOWN	-0.905577	UNCHANGED	-0.77863	UNCHANGED	-1.07709	DOWN	0.443457	UNCHANGED
GBS_RS05785	Cluster0698	GBS_RS05785 dihydroorotase 1124502:1125794 reverse MW:46380	-2.52208	DOWN	-0.944609	UNCHANGED	-0.364421	UNCHANGED	-1.89898	DOWN	-0.982022	UNCHANGED
SaSA20_0902	Cluster0725	SaSA20_0902 NADPH-dependent FMN reductase 958150:958752 forward MW:22325	-1.2182	DOWN	-0.803571	UNCHANGED	0.45301	UNCHANGED	-1.33733	DOWN	-0.424639	UNCHANGED
SaSA53_0275	Cluster0188	SaSA53_0275 Nickel ABC transporter ATP-binding protein 284583:285209 forward MW:23753	-1.2964	DOWN	-0.960222	UNCHANGED	-0.717751	UNCHANGED	-2.45033	DOWN	-0.739345	UNCHANGED
GBS_RS01775	Cluster0242	GBS_RS01775 ABC transporter substrate-binding protein 302000:302812 forward MW:29861	-0.640566	UNCHANGED	-0.580592	UNCHANGED	-0.760643	UNCHANGED	-1.19974	DOWN	0.66122	UNCHANGED
GBS_RS02320	Cluster1665	GBS_RS02320 DNA topoisomerase III 405244:406992 forward MW:66421	-0.362772	UNCHANGED	-0.835991	UNCHANGED	-0.480473	UNCHANGED	-1.02746	DOWN	-0.55234	UNCHANGED
GBS_RS04785;SaSA16_0755;SaSA20_0735	Cluster0587	GBS_RS04785 ATP synthase subunit delta 904912:905448 forward MW:20023	-0.540968	UNCHANGED	-0.682105	UNCHANGED	-0.489604	UNCHANGED	-1.28586	DOWN	-0.493793	UNCHANGED
SaSA20_0080	Cluster0092	rpmJ 50S ribosomal protein L36 239359:239475 forward MW:4451	0.886533	UNCHANGED	0.0183163	UNCHANGED	-0.163271	UNCHANGED	-1.11304	DOWN	-0.350871	UNCHANGED
SaSA20_1087	Cluster0874	SaSA20_1087 Tagatose-6-phosphate kinase 1145709:1146620 reverse MW:32650	-0.407176	UNCHANGED	-0.229332	UNCHANGED	-0.805631	UNCHANGED	-1.38335	DOWN	-0.0362926	UNCHANGED
SaSA20_1547;SaSA95_1598	Cluster1257	SaSA20_1547 Oxidoreductase 1609178:1610161 forward MW:37055	-0.123394	UNCHANGED	-0.441965	UNCHANGED	0.433604	UNCHANGED	-1.7862	DOWN	-0.435135	UNCHANGED
GBS_RS06600	Cluster1485	GBS_RS06600 capsular polysaccharide biosynthesis protein CpsC 1283829:1284521 reverse MW:25203	1.81537	UP	-0.238428	UNCHANGED	0.544782	UNCHANGED	-1.05405	DOWN	-0.094946	UNCHANGED
SaSA53_1265;GBS_RS08150;SaSA20_1222	Cluster0978	coaE Dephospho-CoA kinase 1295933:1296520 reverse MW:22483	-1.85037	DOWN	-1.84353	DOWN	1.70701	UP	-2.58143	DOWN	-0.814751	UNCHANGED
SaSA53_1372;GBS_RS08690	Cluster1069	SaSA53_1372 ABC transporter substrate-binding protein 1391088:1391945 reverse MW:31456	-1.82453	DOWN	-1.64207	DOWN	1.38691	UP	-2.3425	DOWN	0.029075	UNCHANGED
GBS_RS07270;SaSA20_1056	Cluster0845	engB GTP-binding protein 1431570:1432166 reverse MW:22626	-1.46589	DOWN	-1.08245	DOWN	-1.27266	DOWN	-0.983508	UNCHANGED	-0.456663	UNCHANGED
GBS_RS08035	Cluster0959	GBS_RS08035 excinuclease ABC subunit B 1594479:1596470 reverse MW:76018	-2.2686	DOWN	-1.6986	DOWN	-1.2281	DOWN	-0.483865	UNCHANGED	0.0838838	UNCHANGED
GBS_RS09540	Cluster1213	GBS_RS09540 D-alanyl-lipoteichoic acid biosynthesis protein DltD 1888819:1890081 reverse MW:48632	-1.59872	DOWN	-1.56401	DOWN	-1.35245	DOWN	-0.872983	UNCHANGED	0.0390273	UNCHANGED
SaSA20_0073	Cluster0085	rplR 50S ribosomal protein L18 235313:235669 forward MW:12895	-1.06949	DOWN	-1.05087	DOWN	-1.55819	DOWN	-0.688727	UNCHANGED	-0.811746	UNCHANGED
SaSA20_0240	Cluster0222	glyQ Glycine--tRNA ligase alpha subunit 36441:37355 forward MW:34973	-3.47866	DOWN	-1.45341	DOWN	-1.47456	DOWN	-0.372317	UNCHANGED	0.358936	UNCHANGED
SaSA20_0327	Cluster0295	SaSA20_0327 PTS system mannose family transporter subunit IID 127682:128593 reverse MW:33531	-1.21647	DOWN	-1.901	DOWN	-1.53074	DOWN	-0.35523	UNCHANGED	0.135744	UNCHANGED
SaSA20_0464;GBS_RS03070	Cluster0379	divIB Cell division protein DivIB 482073:483209 forward MW:43395	-2.76735	DOWN	-2.35899	DOWN	-4.16271	DOWN	-0.599152	UNCHANGED	-0.26926	UNCHANGED
SaSA20_0802	Cluster0644	SaSA20_0802 Heme ABC transporter ATP-binding protein 848132:849526 forward MW:50760	-1.20956	DOWN	-1.48704	DOWN	-1.42172	DOWN	-0.725632	UNCHANGED	-0.59138	UNCHANGED
SaSA20_0937	Cluster0749	murB UDP-N-acetylenolpyruvoylglucosamine reductase 992825:993727 reverse MW:32978	-1.01722	DOWN	-1.11521	DOWN	-1.68712	DOWN	-0.781098	UNCHANGED	-0.406127	UNCHANGED
SaSA20_1259;GBS_RS08340	Cluster1012	SaSA20_1259 Manganese ABC transporter substrate-binding protein 1325033:1325959 reverse MW:34294	-2.00693	DOWN	-1.49259	DOWN	-2.16716	DOWN	-0.926326	UNCHANGED	-0.993431	UNCHANGED
SaSA20_1295	Cluster1038	tmk Thymidylate kinase 1357164:1357799 reverse MW:24018	-2.83841	DOWN	-1.07961	DOWN	-2.16024	DOWN	-0.854851	UNCHANGED	-0.121956	UNCHANGED
SaSA20_1496	Cluster1213	SaSA20_1496 D-alanine--poly(phosphoribitol) ligase subunit 2 1551701:1552963 reverse MW:48564	-1.59872	DOWN	-1.56401	DOWN	-1.35245	DOWN	-0.872983	UNCHANGED	0.0390273	UNCHANGED
SaSA53_1510;GBS_RS09400;SaSA16_1512	Cluster1187	SaSA53_1510 Peptidase M22 1533282:1533974 reverse MW:25442	-1.87371	DOWN	-1.65514	DOWN	-1.35141	DOWN	-0.425299	UNCHANGED	0.168324	UNCHANGED
GBS_RS05115	Cluster0644	GBS_RS05115 sugar ABC transporter ATP-binding protein 983811:985346 forward MW:55859	-0.849551	UNCHANGED	-1.14826	DOWN	-1.23076	DOWN	-0.883217	UNCHANGED	-0.456987	UNCHANGED
GBS_RS07600	Cluster0898	GBS_RS07600 glutathione-disulfide reductase 1495401:1496750 reverse MW:48856	-0.618325	UNCHANGED	-1.01475	DOWN	-1.35845	DOWN	-0.344109	UNCHANGED	0.29367	UNCHANGED
GBS_RS09030;SaSA53_1441;SaSA95_1448	Cluster1736	GBS_RS09030 CHAP domain-containing protein 1783525:1785063 reverse MW:54553	-0.85992	UNCHANGED	-1.97619	DOWN	-1.49384	DOWN	0.222792	UNCHANGED	0.807984	UNCHANGED
SaSA20_0070	Cluster0081	rplE 50S ribosomal protein L5 233268:233810 forward MW:19814	-0.503968	UNCHANGED	-1.00677	DOWN	-1.12996	DOWN	-0.881446	UNCHANGED	-0.233859	UNCHANGED
SaSA20_1475	Cluster1196	gap Glyceraldehyde-3-phosphate dehydrogenase 1534751:1535761 reverse MW:36006	-0.964023	UNCHANGED	-1.40359	DOWN	-1.77149	DOWN	-0.747598	UNCHANGED	-0.154883	UNCHANGED
SaSA20_1739;GBS_RS10900;SaSA53_1787	Cluster1407	mnmG tRNA uridine 5-carboxymethylaminomethyl modification enzyme MnmG 1805906:1807807 reverse MW:70552	-0.763625	UNCHANGED	-1.07095	DOWN	-1.20206	DOWN	-0.354265	UNCHANGED	-0.623873	UNCHANGED
SaSA20_1443;GBS_RS09290	Cluster1169	SaSA20_1443 Crp/Fnr family transcriptional regulator 1501286:1501945 forward MW:25675	-1.88125	DOWN	-0.627847	UNCHANGED	-2.41475	DOWN	-0.835216	UNCHANGED	-0.292514	UNCHANGED
GBS_RS01335	Cluster1816	GBS_RS01335 transcriptional regulator 234119:234670 reverse MW:20972	-1.94253	DOWN	-0.890531	UNCHANGED	-1.77691	DOWN	-0.961868	UNCHANGED	-0.529232	UNCHANGED
GBS_RS02795;GBS_RS10300	Cluster1750	GBS_RS02795 type II toxin-antitoxin system antitoxin, RelB/DinJ family 501058:501351 forward MW:11002	-2.1023	DOWN	-0.992222	UNCHANGED	-1.67288	DOWN	-0.764087	UNCHANGED	-0.849792	UNCHANGED
GBS_RS03075;SaSA20_0465	Cluster0380	GBS_RS03075 cell division protein FtsA 546470:547843 forward MW:49729	-1.04222	DOWN	0.0885003	UNCHANGED	-1.62104	DOWN	-0.00228623	UNCHANGED	0.337272	UNCHANGED
GBS_RS03230	Cluster0408	GBS_RS03230 aminoacyltransferase 576878:578098 reverse MW:46826	-1.09742	DOWN	-0.462008	UNCHANGED	-1.04057	DOWN	-0.845105	UNCHANGED	0.289975	UNCHANGED
GBS_RS05055	Cluster0634	GBS_RS05055 pyruvate kinase 972778:974280 forward MW:54139	-1.1427	DOWN	-0.920814	UNCHANGED	-1.54277	DOWN	-0.866804	UNCHANGED	-0.314988	UNCHANGED
GBS_RS05670	Cluster1926	GBS_RS05670 hypothetical protein 1102010:1102552 reverse MW:21181	-1.69339	DOWN	-0.281458	UNCHANGED	-3.1464	DOWN	-0.327101	UNCHANGED	-0.0128284	UNCHANGED
GBS_RS10705	Cluster1391	GBS_RS10705 histidine--tRNA ligase 2136062:2137342 reverse MW:48497	-2.25353	DOWN	-0.672445	UNCHANGED	-1.89471	DOWN	-0.971055	UNCHANGED	-0.142225	UNCHANGED
SaSA20_0075	Cluster0087	rpmD 50S ribosomal protein L30 236197:236376 forward MW:6312	-1.79258	DOWN	-0.951569	UNCHANGED	-1.60716	DOWN	-0.534041	UNCHANGED	0.173982	UNCHANGED
SaSA20_0189	Cluster1594	SaSA20_0189 BglG family transcriptional antiterminator 289486:291564 forward MW:79680	-1.17878	DOWN	-0.389755	UNCHANGED	-1.57006	DOWN	0.155075	UNCHANGED	-0.0587813	UNCHANGED
SaSA20_0195	Cluster0192	rpsO 30S ribosomal protein S15 296462:296731 forward MW:10531	-1.7134	DOWN	-0.474663	UNCHANGED	-1.32157	DOWN	-0.73023	UNCHANGED	-0.16403	UNCHANGED
SaSA20_0319;GBS_RS02090	Cluster0289	fabZ 3-hydroxyacyl-[acyl-carrier-protein] dehydratase FabZ 119928:120350 forward MW:15473	-1.92079	DOWN	-0.633327	UNCHANGED	-2.39464	DOWN	-0.820956	UNCHANGED	0.0397178	UNCHANGED
SaSA20_0379;GBS_RS02690	Cluster0338	rumA 23S rRNA (Uracil-5-)-methyltransferase RumA 398076:399431 forward MW:51148	-1.84721	DOWN	-0.19079	UNCHANGED	-1.3472	DOWN	0.263681	UNCHANGED	0.527159	UNCHANGED
SaSA20_0442;GBS_RS02955	Cluster0362	coaD Phosphopantetheine adenylyltransferase 461192:461677 forward MW:18615	-3.62505	DOWN	0.232701	UNCHANGED	-2.42488	DOWN	0.894816	UNCHANGED	-0.664039	UNCHANGED
SaSA20_0463	Cluster0378	murG UDP-N-acetylglucosamine--N-acetylmuramyl- (pentapeptide) pyrophosphoryl-undecaprenol N-acetylglucosamine transferase 480993:482069 forward MW:39916	-2.0357	DOWN	-0.570551	UNCHANGED	-1.39469	DOWN	-0.609415	UNCHANGED	-0.785514	UNCHANGED
SaSA20_0790;SaSA53_0811	Cluster0634	SaSA20_0790 Pyruvate kinase 837098:838600 forward MW:54135	-1.1427	DOWN	-0.920814	UNCHANGED	-1.54277	DOWN	-0.866804	UNCHANGED	-0.314988	UNCHANGED
SaSA20_0799	Cluster0642	SaSA20_0799 Pantothenate kinase 845746:846666 reverse MW:36093	-1.4516	DOWN	-0.428944	UNCHANGED	-1.36256	DOWN	-0.469536	UNCHANGED	-0.27904	UNCHANGED
SaSA20_0957	Cluster0765	SaSA20_0957 Stress response regulator Gls24 1013017:1013568 reverse MW:19175	-1.20591	DOWN	-0.519234	UNCHANGED	-1.96415	DOWN	-0.718753	UNCHANGED	-0.194778	UNCHANGED
SaSA20_1035	Cluster0829	SaSA20_1035 hypothetical protein 1096209:1096943 reverse MW:29007	-3.5807	DOWN	0.0221786	UNCHANGED	-3.40619	DOWN	0.161682	UNCHANGED	-0.00224658	UNCHANGED
SaSA20_1117	Cluster0900	aroC Chorismate synthase 1173321:1174487 reverse MW:42654	-3.29664	DOWN	0.025821	UNCHANGED	-3.47911	DOWN	-0.346301	UNCHANGED	0.467054	UNCHANGED
SaSA20_1718	Cluster1391	hisS Histidine--tRNA ligase 1784221:1785501 reverse MW:48461	-2.25353	DOWN	-0.672445	UNCHANGED	-1.89471	DOWN	-0.971055	UNCHANGED	-0.142225	UNCHANGED
SaSA20_0584	Cluster0465	SaSA20_0584 Catabolite control protein A 609183:610187 forward MW:36618	-0.911279	UNCHANGED	-0.621751	UNCHANGED	-1.23498	DOWN	-0.675792	UNCHANGED	-0.256248	UNCHANGED
GBS_RS04600	Cluster0558	GBS_RS04600 phosphoenolpyruvate--protein phosphotransferase 864662:866395 forward MW:63340	-0.616929	UNCHANGED	-0.677094	UNCHANGED	-1.11439	DOWN	-0.74408	UNCHANGED	-0.445646	UNCHANGED
GBS_RS04885	Cluster0606	GBS_RS04885 branched-chain alpha-keto acid dehydrogenase subunit E2 931259:932647 forward MW:49636	0.418121	UNCHANGED	-0.0565298	UNCHANGED	-2.36924	DOWN	-0.900192	UNCHANGED	-0.222427	UNCHANGED
GBS_RS07720;SaSA20_1139	Cluster0918	GBS_RS07720 HlyC/CorC family transporter 1518505:1519839 reverse MW:49840	-0.977409	UNCHANGED	-0.405167	UNCHANGED	-1.15792	DOWN	-0.328168	UNCHANGED	-0.0567121	UNCHANGED
GBS_RS08630;SaSA20_1316;SaSA53_1360	Cluster1057	GBS_RS08630 phosphodiesterase 1706087:1706608 reverse MW:19679	-0.161409	UNCHANGED	0.503558	UNCHANGED	-3.7834	DOWN	0.592347	UNCHANGED	-0.867731	UNCHANGED
SaSA20_0065	Cluster0076	rplP 50S ribosomal protein L16 231551:231964 forward MW:15438	-0.54521	UNCHANGED	-0.121082	UNCHANGED	-1.54113	DOWN	-0.290372	UNCHANGED	0.505221	UNCHANGED
SaSA20_0696	Cluster0558	ptsL Phosphoenolpyruvate-protein phosphotransferase 728586:730319 forward MW:63312	-0.616929	UNCHANGED	-0.677094	UNCHANGED	-1.11439	DOWN	-0.74408	UNCHANGED	-0.445646	UNCHANGED
SaSA20_1207;SaSA53_1250	Cluster0965	SaSA20_1207 Aminopeptidase T 1272102:1273343 forward MW:45651	-0.741656	UNCHANGED	-0.448383	UNCHANGED	-1.34886	DOWN	-0.254408	UNCHANGED	-0.250209	UNCHANGED
SaSA53_1040;GBS_RS06655	Cluster0802	SaSA53_1040 Zn-dependent protease 1063011:1063721 reverse MW:26787	-0.861888	UNCHANGED	0.0306508	UNCHANGED	-1.09483	DOWN	0.289538	UNCHANGED	-0.467257	UNCHANGED
SaSA20_0340;GBS_RS02200	Cluster0304	ecsA Multidrug ABC transporter ATP-binding protein 138827:139552 forward MW:26863	-1.23883	DOWN	1.11346	UP	-1.47899	DOWN	-0.200417	UNCHANGED	0.615372	UNCHANGED
SaSA20_0794;SaSA53_0814	Cluster0637	SaSA20_0794 hypothetical protein 841569:841898 forward MW:12117	0.787484	UNCHANGED	2.37997	UP	-2.81599	DOWN	0.472766	UNCHANGED	-0.270745	UNCHANGED
GBS_RS10495	Cluster1355	GBS_RS10495 penicillin-binding protein 2A 2092496:2094817 reverse MW:86213	-1.03773	DOWN	-1.14196	DOWN	-0.905657	UNCHANGED	-0.279893	UNCHANGED	-0.228179	UNCHANGED
SaSA20_0381;GBS_RS02700	Cluster0340	SaSA20_0381 GNAT family acetyltransferase 400498:400926 forward MW:16644	-1.02235	DOWN	-1.50611	DOWN	-0.490948	UNCHANGED	-0.962133	UNCHANGED	-0.327897	UNCHANGED
SaSA20_1530;GBS_RS09710	Cluster1241	SaSA20_1530 hypothetical protein 1589856:1590674 forward MW:31853	-1.45338	DOWN	-2.7849	DOWN	-0.605368	UNCHANGED	-0.742631	UNCHANGED	-0.545693	UNCHANGED
SaSA20_1677	Cluster1355	pbp2A Penicillin-binding protein 2A 1740688:1742997 reverse MW:85669	-1.03773	DOWN	-1.14196	DOWN	-0.905657	UNCHANGED	-0.279893	UNCHANGED	-0.228179	UNCHANGED
SaSA53_0354	Cluster0136	SaSA53_0354 Dihydroxyacetone kinase 365336:367000 forward MW:59904	-3.07381	DOWN	-3.06861	DOWN	-0.424462	UNCHANGED	-0.876667	UNCHANGED	0.105781	UNCHANGED
GBS_RS03465	Cluster0438	GBS_RS03465 septation ring formation regulator EzrA 626874:628598 forward MW:66495	-0.69268	UNCHANGED	-1.30152	DOWN	-0.50262	UNCHANGED	-0.98299	UNCHANGED	-0.0135667	UNCHANGED
GBS_RS04840	Cluster0598	GBS_RS04840 phenylalanine--tRNA ligase subunit beta 914515:916920 forward MW:87622	-0.64178	UNCHANGED	-1.16626	DOWN	-0.45809	UNCHANGED	-0.599955	UNCHANGED	-0.147396	UNCHANGED
GBS_RS10800	Cluster2099	GBS_RS10800 DNA-binding response regulator 2152087:2152758 forward MW:25926	-0.779859	UNCHANGED	-1.1147	DOWN	-0.958185	UNCHANGED	-0.996145	UNCHANGED	-0.689622	UNCHANGED
SaSA20_0383;GBS_RS02710;SaSA53_0382	Cluster0341	SaSA20_0383 Family 2 glycosyl transferase 404994:405902 forward MW:35396	-0.857236	UNCHANGED	-1.03705	DOWN	-0.716558	UNCHANGED	-0.669213	UNCHANGED	-0.381043	UNCHANGED
SaSA20_0512	Cluster0424	SaSA20_0512 Membrane protein 535099:535656 reverse MW:20031	0.943005	UNCHANGED	-1.32628	DOWN	0.762948	UNCHANGED	0.0747811	UNCHANGED	0.0463652	UNCHANGED
SaSA20_0622;GBS_RS04235	Cluster0496	ribD Riboflavin biosynthesis protein RibD 649483:650592 forward MW:40811	-0.404182	UNCHANGED	-1.03433	DOWN	0.079135	UNCHANGED	-0.0589211	UNCHANGED	-0.905722	UNCHANGED
SaSA20_1115;SaSA53_1155	Cluster0898	SaSA20_1115 hypothetical protein 1171378:1172727 reverse MW:48802	-0.135446	UNCHANGED	-1.00503	DOWN	-0.796553	UNCHANGED	-0.246108	UNCHANGED	0.382638	UNCHANGED
SaSA20_1127;GBS_RS07660	Cluster0909	SaSA20_1127 Ferredoxin 1182617:1182814 forward MW:7169	-0.218355	UNCHANGED	-1.23078	DOWN	0.728509	UNCHANGED	0.551972	UNCHANGED	0.0930298	UNCHANGED
SaSA20_1218	Cluster0976	SaSA20_1218 Preprotein translocase subunit SecG 1285009:1285245 reverse MW:8796	-0.141811	UNCHANGED	-1.17198	DOWN	0.116515	UNCHANGED	-0.389978	UNCHANGED	-0.46117	UNCHANGED
SaSA20_1458;SaSA53_1502	Cluster1179	SaSA20_1458 hypothetical protein 1519327:1519914 reverse MW:21927	-0.990309	UNCHANGED	-1.86411	DOWN	0.370491	UNCHANGED	0.152282	UNCHANGED	-0.25793	UNCHANGED
SaSA20_0124	Cluster0133	fba Fructose-bisphosphate aldolase 362906:363787 forward MW:31518	-1.14492	DOWN	-0.400392	UNCHANGED	-0.80146	UNCHANGED	-0.312397	UNCHANGED	-0.226785	UNCHANGED
GBS_RS00260	Cluster0034	GBS_RS00260 aminotransferase A 31518:32693 forward MW:43395	-1.62509	DOWN	-0.937489	UNCHANGED	-0.975372	UNCHANGED	-0.785577	UNCHANGED	0.505957	UNCHANGED
GBS_RS04935	Cluster0616	GBS_RS04935 coproporphyrinogen III oxidase 942136:943266 forward MW:42969	-2.35315	DOWN	-0.349263	UNCHANGED	-0.911199	UNCHANGED	-0.659598	UNCHANGED	-0.351592	UNCHANGED
GBS_RS05555	Cluster0674	GBS_RS05555 tRNA pseudouridine(55) synthase TruB 1075904:1076788 reverse MW:32907	-1.01347	DOWN	-0.599333	UNCHANGED	-0.589791	UNCHANGED	-0.45272	UNCHANGED	-0.16681	UNCHANGED
GBS_RS10590;SaSA20_1696	Cluster1370	GBS_RS10590 gfo/Idh/MocA family oxidoreductase 2112353:2113285 reverse MW:34996	-1.66841	DOWN	0.552645	UNCHANGED	-0.594721	UNCHANGED	0.52901	UNCHANGED	0.272278	UNCHANGED
SaSA16_0769;SaSA53_0770	Cluster0600	addA ATP-dependent helicase/nuclease subunit A 786410:790036 forward MW:139497	-1.18981	DOWN	-0.868234	UNCHANGED	0.997482	UNCHANGED	-0.663588	UNCHANGED	-0.129912	UNCHANGED
SaSA16_1522	Cluster1654	SaSA16_1522 hypothetical protein 1535690:1535830 reverse MW:5454	-1.89514	DOWN	-0.385344	UNCHANGED	-0.44386	UNCHANGED	-0.665722	UNCHANGED	0.613179	UNCHANGED
SaSA20_0633;SaSA95_0652	Cluster0506	SaSA20_0633 hypothetical protein 659191:659580 forward MW:14588	-1.92096	DOWN	-0.390506	UNCHANGED	-0.805865	UNCHANGED	-0.621688	UNCHANGED	-0.454603	UNCHANGED
SaSA20_0754	Cluster0605	SaSA20_0754 TPP-dependent acetoin dehydrogenase complex, E1 protein subunit beta 795619:796617 forward MW:35805	-1.04187	DOWN	-0.71614	UNCHANGED	-0.777712	UNCHANGED	-0.335143	UNCHANGED	-0.392558	UNCHANGED
SaSA20_0842;GBS_RS05550;SaSA95_0868	Cluster0673	SaSA20_0842 Riboflavin biosynthesis protein 890714:891646 reverse MW:35449	-1.0138	DOWN	-0.982161	UNCHANGED	-0.906604	UNCHANGED	-0.552825	UNCHANGED	-0.0765914	UNCHANGED
SaSA20_1123	Cluster0905	rpmL 50S ribosomal protein L35 1180422:1180622 reverse MW:7768	-1.65703	DOWN	0.143044	UNCHANGED	-0.666082	UNCHANGED	-0.570909	UNCHANGED	0.0337235	UNCHANGED
SaSA20_1401;SaSA16_1448	Cluster1133	SaSA20_1401 Mannose-6-phosphate isomerase 1459771:1460718 reverse MW:35502	-1.00017	DOWN	0.905973	UNCHANGED	-0.80888	UNCHANGED	-0.289303	UNCHANGED	0.98281	UNCHANGED
SaSA20_0111;SaSA53_0337	Cluster0121	gltX Glutamate--tRNA ligase 349146:350600 forward MW:55595	0.274273	UNCHANGED	0.512589	UNCHANGED	0.162331	UNCHANGED	-0.375304	UNCHANGED	-0.217651	UNCHANGED
SaSA20_0987	Cluster0791	SaSA20_0987 Capsular polysaccharide biosynthesis protein 1043004:1043978 reverse MW:37520	0.705522	UNCHANGED	0.187292	UNCHANGED	-0.116076	UNCHANGED	-0.3164	UNCHANGED	-0.621627	UNCHANGED
SaSA20_1662	Cluster1342	SaSA20_1662 Cyclic nucleotide-binding protein 1719596:1720303 reverse MW:27180	0.848037	UNCHANGED	0.123037	UNCHANGED	0.158285	UNCHANGED	0.153983	UNCHANGED	-0.0161044	UNCHANGED
GBS_RS00360;SaSA20_0038;SaSA53_0190	Cluster0052	GBS_RS00360 N-acetylneuraminate lyase 53978:54895 forward MW:33496	0.143416	UNCHANGED	0.214912	UNCHANGED	0.487101	UNCHANGED	-0.217396	UNCHANGED	-0.223371	UNCHANGED
GBS_RS00765	Cluster0113	GBS_RS00765 trigger factor 113632:114915 forward MW:46994	-0.285339	UNCHANGED	0.287016	UNCHANGED	0.156873	UNCHANGED	-0.427149	UNCHANGED	-0.707201	UNCHANGED
GBS_RS01265	Cluster0193	GBS_RS01265 polyribonucleotide nucleotidyltransferase 221744:223873 forward MW:77167	0.746936	UNCHANGED	0.421678	UNCHANGED	0.719039	UNCHANGED	0.518083	UNCHANGED	-0.1104	UNCHANGED
GBS_RS01975	Cluster1849	GBS_RS01975 fructose-bisphosphate aldolase 343912:344580 forward MW:24301	-0.660243	UNCHANGED	-0.656415	UNCHANGED	-0.700731	UNCHANGED	-0.770468	UNCHANGED	-0.233264	UNCHANGED
GBS_RS02140	Cluster0297	GBS_RS02140 PTS mannose transporter subunit EIIAB 374641:375651 reverse MW:36137	-0.198168	UNCHANGED	0.364347	UNCHANGED	-0.182779	UNCHANGED	-0.0859934	UNCHANGED	-0.231942	UNCHANGED
GBS_RS02600	Cluster0332	GBS_RS02600 UTP--glucose-1-phosphate uridylyltransferase 462286:463185 reverse MW:33154	-0.32	UNCHANGED	0.257443	UNCHANGED	0.199839	UNCHANGED	-0.368982	UNCHANGED	-0.011447	UNCHANGED
GBS_RS04585	Cluster0006	GBS_RS04585 ribonucleoside-diphosphate reductase subunit alpha 861551:863710 reverse MW:81517	0.873332	UNCHANGED	-0.325724	UNCHANGED	0.994837	UNCHANGED	0.108649	UNCHANGED	-0.130706	UNCHANGED
GBS_RS04755;SaSA53_0750;SaSA81_0749	Cluster1606	GBS_RS04755 glucose-1-phosphate adenylyltransferase 899427:900566 forward MW:41907	0.637656	UNCHANGED	-0.109102	UNCHANGED	0.0122147	UNCHANGED	-0.322756	UNCHANGED	-0.112815	UNCHANGED
GBS_RS04815	Cluster0593	GBS_RS04815 UDP-N-acetylglucosamine 1-carboxyvinyltransferase 910130:911401 forward MW:45271	0.926553	UNCHANGED	-0.494466	UNCHANGED	-0.273543	UNCHANGED	0.0415901	UNCHANGED	0.276789	UNCHANGED
GBS_RS04920	Cluster0613	GBS_RS04920 phosphoglucosamine mutase 939793:941145 forward MW:48712	0.449398	UNCHANGED	0.507575	UNCHANGED	0.6626	UNCHANGED	0.136023	UNCHANGED	-0.128346	UNCHANGED
GBS_RS06560	Cluster0790	GBS_RS06560 capsular polysaccharide biosynthesis protein 1276645:1277601 reverse MW:37486	0.307683	UNCHANGED	-0.693339	UNCHANGED	-0.676144	UNCHANGED	-0.522747	UNCHANGED	0.0873996	UNCHANGED
GBS_RS06730	Cluster0816	GBS_RS06730 dTDP-4-dehydrorhamnose 3,5-epimerase 1313080:1313673 reverse MW:22644	0.787097	UNCHANGED	0.44449	UNCHANGED	0.787828	UNCHANGED	0.419916	UNCHANGED	-0.0252757	UNCHANGED
GBS_RS06785	Cluster0825	GBS_RS06785 cystathionine beta-lyase 1325361:1326008 reverse MW:24627	0.805959	UNCHANGED	0.21919	UNCHANGED	-0.279454	UNCHANGED	0.657421	UNCHANGED	0.722638	UNCHANGED
GBS_RS07390	Cluster2018	GBS_RS07390 glutamate dehydrogenase 1454577:1455926 reverse MW:48640	-0.614091	UNCHANGED	0.581062	UNCHANGED	0.195526	UNCHANGED	0.0453219	UNCHANGED	0.213369	UNCHANGED
GBS_RS07565;SaSA20_1108	Cluster0892	GBS_RS07565 50S ribosomal protein L27 1489854:1490147 reverse MW:10390	-0.123542	UNCHANGED	0.0661559	UNCHANGED	-0.560387	UNCHANGED	-0.552558	UNCHANGED	-0.140136	UNCHANGED
GBS_RS07630;SaSA20_1121	Cluster0903	GBS_RS07630 alkaline phosphatase 1501641:1503785 forward MW:81158	0.808992	UNCHANGED	0.445465	UNCHANGED	0.495384	UNCHANGED	0.290861	UNCHANGED	-0.353732	UNCHANGED
GBS_RS08605;SaSA20_1311	Cluster1052	GBS_RS08605 rRNA pseudouridine synthase 1702887:1703609 reverse MW:27140	0.18821	UNCHANGED	0.87504	UNCHANGED	-0.157766	UNCHANGED	0.692087	UNCHANGED	-0.14846	UNCHANGED
GBS_RS08730	Cluster1076	GBS_RS08730 ribosome biogenesis GTPase Der 1725323:1726633 reverse MW:48881	-0.72358	UNCHANGED	-0.440526	UNCHANGED	-0.911156	UNCHANGED	-0.646313	UNCHANGED	0.157499	UNCHANGED
GBS_RS08935	Cluster1114	GBS_RS08935 ribosome biogenesis GTPase YqeH 1761805:1762923 reverse MW:41703	-0.302018	UNCHANGED	0.453881	UNCHANGED	0.0910058	UNCHANGED	0.302809	UNCHANGED	0.109423	UNCHANGED
GBS_RS09450	Cluster1197	GBS_RS09450 elongation factor G 1873767:1875845 reverse MW:76599	-0.698326	UNCHANGED	-0.340659	UNCHANGED	-0.729783	UNCHANGED	-0.544636	UNCHANGED	0.168639	UNCHANGED
GBS_RS09500	Cluster1207	GBS_RS09500 ribosomal RNA small subunit methyltransferase A 1883417:1884289 reverse MW:32411	-0.704514	UNCHANGED	-0.807401	UNCHANGED	-0.742503	UNCHANGED	-0.385285	UNCHANGED	-0.442601	UNCHANGED
GBS_RS09905	Cluster1273	GBS_RS09905 zinc metalloprotease 1972315:1973574 reverse MW:46112	-0.542962	UNCHANGED	-0.368529	UNCHANGED	-0.963807	UNCHANGED	-0.274744	UNCHANGED	-0.0657337	UNCHANGED
GBS_RS10890	Cluster1405	GBS_RS10890 50S ribosomal protein L9 2172652:2173104 reverse MW:16763	0.474187	UNCHANGED	0.621892	UNCHANGED	0.778886	UNCHANGED	0.424019	UNCHANGED	0.00810976	UNCHANGED
SaSA16_1798;GBS_RS10950;SaSA53_1797	Cluster1417	pgsA CDP-diacylglycerol--glycerol-3-phosphate 3-phosphatidyltransferase 1815301:1815864 reverse MW:20791	0.548063	UNCHANGED	-0.540407	UNCHANGED	0.769053	UNCHANGED	0.120207	UNCHANGED	-0.172101	UNCHANGED
SaSA20_0014	Cluster0030	SaSA20_0014 Hypoxanthine phosphoribosyltransferase 13326:13868 forward MW:20383	0.319705	UNCHANGED	0.162362	UNCHANGED	0.595687	UNCHANGED	0.188537	UNCHANGED	-0.181797	UNCHANGED
SaSA20_0061	Cluster0072	rplB 50S ribosomal protein L2 229311:230144 forward MW:30013	-0.686239	UNCHANGED	-0.170487	UNCHANGED	-0.881866	UNCHANGED	-0.477843	UNCHANGED	-0.225663	UNCHANGED
SaSA20_0138;GBS_RS00945	Cluster0145	sufD Fe-S cluster assembly protein SufD 377759:379021 forward MW:46477	0.0855666	UNCHANGED	-0.34937	UNCHANGED	0.310777	UNCHANGED	-0.113758	UNCHANGED	-0.717113	UNCHANGED
SaSA20_0196;SaSA53_0284	Cluster0193	pnp Polyribonucleotide nucleotidyltransferase 297111:299240 forward MW:77181	0.746936	UNCHANGED	0.421678	UNCHANGED	0.719039	UNCHANGED	0.518083	UNCHANGED	-0.1104	UNCHANGED
SaSA20_0208	Cluster0202	rplM 50S ribosomal protein L13 305706:306152 forward MW:16158	-0.758356	UNCHANGED	-0.479549	UNCHANGED	-0.803504	UNCHANGED	-0.566623	UNCHANGED	-0.217767	UNCHANGED
SaSA20_0252;GBS_RS01725	Cluster0233	SaSA20_0252 3-dehydroquinate dehydratase 49902:50636 forward MW:27575	-0.944345	UNCHANGED	-0.952725	UNCHANGED	-0.119512	UNCHANGED	-0.553986	UNCHANGED	-0.100348	UNCHANGED
SaSA20_0329	Cluster0297	SaSA20_0329 PTS system mannost-specific transporter subunits IIAB 129453:130463 reverse MW:36139	-0.198168	UNCHANGED	0.364347	UNCHANGED	-0.182779	UNCHANGED	-0.0859934	UNCHANGED	-0.231942	UNCHANGED
SaSA20_0342;GBS_RS02440	Cluster0306	SaSA20_0342 Aminoglycoside phosphotransferase 140646:141446 forward MW:31487	-0.00198085	UNCHANGED	0.684558	UNCHANGED	-0.893828	UNCHANGED	0.720503	UNCHANGED	0.387468	UNCHANGED
SaSA20_0466	Cluster0381	ftsZ Cell division protein FtsZ 484876:486156 forward MW:45221	-0.500677	UNCHANGED	-0.337081	UNCHANGED	-0.539995	UNCHANGED	-0.795557	UNCHANGED	-0.97559	UNCHANGED
SaSA20_0481;GBS_RS03160	Cluster0395	xseA Exodeoxyribonuclease 7 large subunit 501574:502914 forward MW:50757	-0.629406	UNCHANGED	-0.371396	UNCHANGED	-0.501366	UNCHANGED	-0.697348	UNCHANGED	-0.152315	UNCHANGED
SaSA20_0492;GBS_RS03215	Cluster0406	pyrD Dihydroorotate dehydrogenase 510102:511034 reverse MW:34243	-0.0830461	UNCHANGED	-0.231255	UNCHANGED	0.94921	UNCHANGED	-0.186412	UNCHANGED	-0.0203856	UNCHANGED
SaSA20_0518;GBS_RS03345;SaSA53_0517	Cluster0429	SaSA20_0518 Peptidase C69 540233:541630 forward MW:53150	-0.504024	UNCHANGED	0.0180926	UNCHANGED	-0.717344	UNCHANGED	-0.0804469	UNCHANGED	-0.0761556	UNCHANGED
SaSA20_0522;SaSA53_0521	Cluster0432	add Adenosine deaminase 544977:545999 forward MW:37761	0.2756	UNCHANGED	0.346123	UNCHANGED	0.652146	UNCHANGED	0.0959475	UNCHANGED	0.273577	UNCHANGED
SaSA20_0588;GBS_RS03835	Cluster0467	thrS Threonine--tRNA ligase 614618:616561 forward MW:74571	-0.282621	UNCHANGED	0.684645	UNCHANGED	-0.387231	UNCHANGED	0.532477	UNCHANGED	0.270775	UNCHANGED
SaSA20_0637	Cluster0509	SaSA20_0637 Elongation factor Tu 666163:667359 forward MW:43982	-0.54998	UNCHANGED	-0.519721	UNCHANGED	-0.879667	UNCHANGED	-0.341686	UNCHANGED	-0.197884	UNCHANGED
SaSA20_0651;GBS_RS04385;SaSA53_0667	Cluster0522	SaSA20_0651 RNA helicase 682618:684168 forward MW:58026	-0.825833	UNCHANGED	-0.585307	UNCHANGED	-0.895399	UNCHANGED	-0.818715	UNCHANGED	-0.222917	UNCHANGED
SaSA20_0693	Cluster0006	SaSA20_0693 Ribonucleoside-diphosphate reductase 725475:727634 reverse MW:81473	0.873332	UNCHANGED	-0.325724	UNCHANGED	0.994837	UNCHANGED	0.108649	UNCHANGED	-0.130706	UNCHANGED
SaSA20_0741	Cluster0593	murA UDP-N-acetylglucosamine 1-carboxyvinyltransferase 775332:776603 forward MW:45254	0.943548	UNCHANGED	-0.472326	UNCHANGED	-0.258344	UNCHANGED	0.155222	UNCHANGED	-0.0179092	UNCHANGED
SaSA20_0751;GBS_RS04865	Cluster0602	mnmE tRNA modification GTPase MnmE 791012:792388 reverse MW:50931	-0.194205	UNCHANGED	0.679737	UNCHANGED	0.817651	UNCHANGED	0.0667031	UNCHANGED	0.0520771	UNCHANGED
SaSA20_0762	Cluster0613	glmM Phosphoglucosamine mutase 805279:806631 forward MW:48668	0.505449	UNCHANGED	0.55431	UNCHANGED	0.737032	UNCHANGED	0.179602	UNCHANGED	-0.116027	UNCHANGED
SaSA20_0775;GBS_RS04985	Cluster0625	lepA Elongation factor 4 818637:820469 forward MW:68137	0.46487	UNCHANGED	-0.264485	UNCHANGED	0.265686	UNCHANGED	-0.0514373	UNCHANGED	-0.156796	UNCHANGED
SaSA20_0796;GBS_RS05080;SaSA53_0816	Cluster0639	SaSA20_0796 Amino acid ABC transporter ATPase 842684:843313 forward MW:23197	0.272838	UNCHANGED	0.468746	UNCHANGED	0.496653	UNCHANGED	0.375311	UNCHANGED	-0.0303663	UNCHANGED
SaSA20_0810;GBS_RS05155	Cluster0648	SaSA20_0810 hypothetical protein 858123:859085 forward MW:34957	0.499807	UNCHANGED	0.702106	UNCHANGED	0.564407	UNCHANGED	0.433517	UNCHANGED	-0.0736694	UNCHANGED
SaSA20_0814;GBS_RS05175;SaSA53_0836	Cluster0652	trmFO Methylenetetrahydrofolate--tRNA-(uracil-5-)- methyltransferase TrmFO 862989:864323 forward MW:49471	0.0959468	UNCHANGED	0.744902	UNCHANGED	0.680104	UNCHANGED	0.598068	UNCHANGED	0.333389	UNCHANGED
SaSA20_0833	Cluster0665	pstB1 Phosphate import ATP-binding protein PstB 1 883404:884162 reverse MW:28054	-0.325365	UNCHANGED	-0.0337335	UNCHANGED	-0.792168	UNCHANGED	-0.357728	UNCHANGED	-0.00480267	UNCHANGED
SaSA20_0858;GBS_RS05630	Cluster0686	rbgA Ribosome biogenesis GTPase A 907910:908761 reverse MW:32353	-0.254078	UNCHANGED	-0.28692	UNCHANGED	-0.327672	UNCHANGED	-0.298334	UNCHANGED	-0.151421	UNCHANGED
SaSA20_0972	Cluster0780	rpsA 30S ribosomal protein S1 1025808:1027010 reverse MW:43751	-0.989143	UNCHANGED	-0.514237	UNCHANGED	-0.652543	UNCHANGED	-0.589175	UNCHANGED	-0.0726368	UNCHANGED
SaSA20_0973	Cluster0781	SaSA20_0973 Branched-chain amino acid aminotransferase 1027354:1027584 reverse MW:8461	0.358516	UNCHANGED	0.369113	UNCHANGED	0.31107	UNCHANGED	0.0752838	UNCHANGED	-0.552164	UNCHANGED
SaSA20_1005;SaSA53_1042	Cluster0804	rnj_1 Ribonuclease J 1058400:1060061 reverse MW:61434	0.354259	UNCHANGED	-0.13506	UNCHANGED	-0.301942	UNCHANGED	0.214724	UNCHANGED	-0.150852	UNCHANGED
SaSA20_1024	Cluster0821	apt Adenine phosphoribosyltransferase 1080758:1081276 reverse MW:18562	-0.977891	UNCHANGED	-0.731625	UNCHANGED	-0.734635	UNCHANGED	-0.795991	UNCHANGED	-0.51616	UNCHANGED
SaSA20_1110	Cluster0894	rplU 50S ribosomal protein L21 1166617:1166931 reverse MW:11201	-0.844562	UNCHANGED	-0.0338807	UNCHANGED	-0.328148	UNCHANGED	-0.393708	UNCHANGED	-0.0756874	UNCHANGED
SaSA20_1124	Cluster0906	infC Translation initiation factor IF-3 1180662:1181192 reverse MW:20091	-0.0223278	UNCHANGED	0.724414	UNCHANGED	0.477397	UNCHANGED	-0.371934	UNCHANGED	-0.276975	UNCHANGED
SaSA20_1159;GBS_RS07810;SaSA53_1200	Cluster0930	ispD 2-C-methyl-D-erythritol 4-phosphate cytidylyltransferase 1217170:1217892 reverse MW:26473	-0.4265	UNCHANGED	-0.0950948	UNCHANGED	0.35634	UNCHANGED	-0.29228	UNCHANGED	-0.275553	UNCHANGED
SaSA20_1258	Cluster1011	SaSA20_1258 Manganese ABC transporter ATP-binding protein 1324153:1324869 reverse MW:26143	-0.384265	UNCHANGED	-0.551829	UNCHANGED	-0.422493	UNCHANGED	-0.503487	UNCHANGED	-0.447817	UNCHANGED
SaSA20_1293	Cluster1036	SaSA20_1293 Initiation-control protein YabA 1355925:1356251 reverse MW:12655	0.270469	UNCHANGED	0.570111	UNCHANGED	0.527859	UNCHANGED	-0.362615	UNCHANGED	-0.107888	UNCHANGED
SaSA20_1304	Cluster1047	upp Uracil phosphoribosyltransferase 1364354:1364983 reverse MW:22735	0.13713	UNCHANGED	0.728461	UNCHANGED	0.062798	UNCHANGED	0.111117	UNCHANGED	0.693329	UNCHANGED
SaSA20_1329;SaSA53_1373	Cluster1070	SaSA20_1329 Amidase 1385458:1386918 reverse MW:53745	0.0870947	UNCHANGED	0.417378	UNCHANGED	0.303783	UNCHANGED	-0.4239	UNCHANGED	0.455956	UNCHANGED
SaSA20_1363;GBS_RS08865	Cluster1100	SaSA20_1363 Dihydroxyacetone kinase subunit K 1422029:1423018 forward MW:35287	0.398751	UNCHANGED	0.970457	UNCHANGED	0.71028	UNCHANGED	0.457072	UNCHANGED	-0.123923	UNCHANGED
SaSA20_1381	Cluster1117	gatA Glutamyl-tRNA(Gln) amidotransferase subunit A 1435462:1436928 reverse MW:52731	0.943345	UNCHANGED	-0.210861	UNCHANGED	-0.147469	UNCHANGED	-0.0830484	UNCHANGED	-0.464716	UNCHANGED
SaSA20_1382	Cluster1118	gatC Aspartyl/glutamyl-tRNA(Asn/Gln) amidotransferase subunit C 1436928:1437230 reverse MW:11323	-0.237089	UNCHANGED	-0.0146202	UNCHANGED	0.864128	UNCHANGED	0.316465	UNCHANGED	-0.42696	UNCHANGED
SaSA20_1427;GBS_RS09210;SaSA53_1471	Cluster1153	mutS2 Endonuclease MutS2 1483497:1485836 reverse MW:87784	-0.565221	UNCHANGED	-0.820728	UNCHANGED	-0.629893	UNCHANGED	-0.373418	UNCHANGED	-0.738546	UNCHANGED
SaSA20_1463;SaSA53_1507	Cluster1184	SaSA20_1463 Threonine aldolase 1523416:1524441 reverse MW:37786	-0.815315	UNCHANGED	0.206933	UNCHANGED	-0.689484	UNCHANGED	-0.352866	UNCHANGED	-0.28144	UNCHANGED
SaSA20_1473;GBS_RS09435	Cluster1194	pgk Phosphoglycerate kinase 1532342:1533538 reverse MW:42130	-0.669358	UNCHANGED	-0.37413	UNCHANGED	-0.244277	UNCHANGED	-0.334026	UNCHANGED	-0.118305	UNCHANGED
SaSA20_1476	Cluster1197	fusA Elongation factor G 1535964:1538042 reverse MW:76570	-0.698326	UNCHANGED	-0.340659	UNCHANGED	-0.729783	UNCHANGED	-0.544636	UNCHANGED	0.168639	UNCHANGED
SaSA20_1486	Cluster1207	rsmA Ribosomal RNA small subunit methyltransferase A 1545621:1546493 reverse MW:32378	-0.704514	UNCHANGED	-0.807401	UNCHANGED	-0.742503	UNCHANGED	-0.385285	UNCHANGED	-0.442601	UNCHANGED
SaSA20_1531	Cluster1242	SaSA20_1531 Tellurite resistance protein 1590671:1591927 forward MW:46190	-0.304332	UNCHANGED	0.76214	UNCHANGED	0.586877	UNCHANGED	0.535852	UNCHANGED	-0.0551853	UNCHANGED
SaSA20_1533;GBS_RS09725	Cluster1244	SaSA20_1533 tRNA-dihydrouridine synthase 1592926:1593903 forward MW:35677	-0.0563815	UNCHANGED	-0.42166	UNCHANGED	-0.553335	UNCHANGED	-0.549733	UNCHANGED	-0.49296	UNCHANGED
SaSA20_1540	Cluster1250	rpsB 30S ribosomal protein S2 1600224:1600994 reverse MW:28615	-0.828793	UNCHANGED	-0.911031	UNCHANGED	-0.706444	UNCHANGED	-0.563196	UNCHANGED	-0.232334	UNCHANGED
SaSA20_1541	Cluster1251	SaSA20_1541 Alkyl hydroperoxide reductase subunit C 1601271:1601831 forward MW:20559	-0.095136	UNCHANGED	0.493816	UNCHANGED	0.965634	UNCHANGED	0.784734	UNCHANGED	0.480544	UNCHANGED
SaSA20_1542;GBS_RS09770;SaSA53_1586	Cluster1252	SaSA20_1542 NADH dehydrogenase 1601849:1603381 forward MW:55353	-0.98013	UNCHANGED	-0.00061063	UNCHANGED	-0.373899	UNCHANGED	-0.00860637	UNCHANGED	0.211577	UNCHANGED
SaSA20_1566;GBS_RS09890	Cluster1270	polC DNA polymerase III PolC-type 1627279:1631685 reverse MW:166076	0.454469	UNCHANGED	0.346757	UNCHANGED	0.908712	UNCHANGED	-0.206775	UNCHANGED	-0.263869	UNCHANGED
SaSA20_1683;GBS_RS10525	Cluster1360	udp Uridine phosphorylase 1748962:1749741 reverse MW:27856	-0.687113	UNCHANGED	-0.822224	UNCHANGED	-0.48985	UNCHANGED	-0.948192	UNCHANGED	0.0804398	UNCHANGED
SaSA20_1709;GBS_RS10660;SaSA16_1758;SaSA53_1757	Cluster1383	mutL DNA mismatch repair protein MutL 1772602:1774575 reverse MW:73903	-0.702802	UNCHANGED	0.331374	UNCHANGED	-0.827977	UNCHANGED	0.626331	UNCHANGED	0.514219	UNCHANGED
SaSA20_1720	Cluster1393	rpmG 50S ribosomal protein L33 1785919:1786068 forward MW:5911	0.56603	UNCHANGED	0.474459	UNCHANGED	0.2342	UNCHANGED	-0.380999	UNCHANGED	-0.688984	UNCHANGED
SaSA20_1737	Cluster1405	rplI 50S ribosomal protein L9 1803399:1803851 reverse MW:16763	0.474187	UNCHANGED	0.621892	UNCHANGED	0.778886	UNCHANGED	0.424019	UNCHANGED	0.00810976	UNCHANGED
SaSA20_1747;GBS_RS10940;SaSA53_1795	Cluster1415	ecfA2 Energy-coupling factor transporter ATP-binding protein EcfA2 1813735:1814577 reverse MW:31141	0.49718	UNCHANGED	0.369523	UNCHANGED	0.763843	UNCHANGED	0.401559	UNCHANGED	-0.506287	UNCHANGED
SaSA20_1764;GBS_RS11025	Cluster1430	arcC Carbamate kinase 1830161:1831117 forward MW:33975	-0.850578	UNCHANGED	-0.574781	UNCHANGED	-0.79554	UNCHANGED	-0.555621	UNCHANGED	-0.308412	UNCHANGED
SaSA53_1010;GBS_RS06485	Cluster0780	rpsA 30S ribosomal protein S1 1032386:1033588 reverse MW:43737	-0.989143	UNCHANGED	-0.514237	UNCHANGED	-0.652543	UNCHANGED	-0.589175	UNCHANGED	-0.0726368	UNCHANGED
SaSA20_0222;GBS_RS01455;SaSA53_0308	Cluster0210	SaSA20_0222 Glycine/betaine ABC transporter substrate-binding protein 313340:314266 reverse MW:34794	1.17185	UP	-0.0559219	UNCHANGED	-0.18027	UNCHANGED	-0.510073	UNCHANGED	-0.276604	UNCHANGED
SaSA20_0986;SaSA53_1026	Cluster1570	SaSA20_0986 hypothetical protein 1042010:1042951 reverse MW:36813	1.10626	UP	0.882385	UNCHANGED	0.738952	UNCHANGED	-0.393137	UNCHANGED	-0.0459923	UNCHANGED
GBS_RS02455	Cluster0308	GBS_RS02455 ribosome maturation factor RimP 434821:435297 forward MW:17375	1.30283	UP	0.868702	UNCHANGED	0.434897	UNCHANGED	-0.537596	UNCHANGED	-0.472406	UNCHANGED
SaSA20_0055	Cluster0066	thrC Threonine synthase 224263:225753 forward MW:54792	2.07015	UP	0.520562	UNCHANGED	0.927205	UNCHANGED	0.122958	UNCHANGED	0.251294	UNCHANGED
SaSA20_0755;SaSA53_0776	Cluster0606	SaSA20_0755 Branched-chain alpha-keto acid dehydrogenase subunit E2 796744:798132 forward MW:49663	1.05965	UP	0.789946	UNCHANGED	-0.639683	UNCHANGED	0.0481992	UNCHANGED	-0.0920236	UNCHANGED
GBS_RS02270	Cluster1680	GBS_RS02270 hypothetical protein 392877:393881 forward MW:37891	-0.00440581	UNCHANGED	2.87012	UP	0.163797	UNCHANGED	-0.632135	UNCHANGED	-0.0574651	UNCHANGED
GBS_RS03470;SaSA20_0531	Cluster1459	GBS_RS03470 phosphoserine phosphatase SerB 628692:629333 forward MW:23203	0.416396	UNCHANGED	1.22463	UP	0.329411	UNCHANGED	-0.449824	UNCHANGED	-0.318719	UNCHANGED
SaSA20_0150	Cluster0155	SaSA20_0150 MarR family transcriptional regulator 248309:248752 forward MW:16737	0.726756	UNCHANGED	1.23595	UP	0.425035	UNCHANGED	0.79155	UNCHANGED	-0.511769	UNCHANGED
SaSA20_0508	Cluster0421	SaSA20_0508 Acetoin reductase 529034:529798 forward MW:26810	0.380135	UNCHANGED	1.13304	UP	0.931529	UNCHANGED	0.922292	UNCHANGED	-0.0230148	UNCHANGED
SaSA20_0721	Cluster0577	map Methionine aminopeptidase 754470:755330 forward MW:31705	0.973297	UNCHANGED	1.57357	UP	0.125374	UNCHANGED	-0.290385	UNCHANGED	-0.598769	UNCHANGED
SaSA20_0959	Cluster0767	SaSA20_0959 Stress response regulator Gls24 1013834:1014376 reverse MW:19562	-0.150559	UNCHANGED	1.59406	UP	0.563291	UNCHANGED	0.9683	UNCHANGED	0.597563	UNCHANGED
SaSA20_1038	Cluster0832	SaSA20_1038 NAD(P)H nitroreductase 1099092:1099694 reverse MW:22725	0.79893	UNCHANGED	1.21437	UP	0.638708	UNCHANGED	0.819778	UNCHANGED	-0.256152	UNCHANGED
SaSA20_1303	Cluster1046	clpP ATP-dependent Clp protease proteolytic subunit 1363639:1364229 reverse MW:21550	0.233848	UNCHANGED	1.02612	UP	0.842557	UNCHANGED	0.931099	UNCHANGED	0.120306	UNCHANGED
SaSA53_0507;GBS_RS03295	Cluster0421	SaSA53_0507 Acetoin reductase 529242:530006 forward MW:26820	0.380135	UNCHANGED	1.13304	UP	0.931529	UNCHANGED	0.922292	UNCHANGED	-0.0230148	UNCHANGED
SaSA81_1019;SaSA20_0981;SaSA53_1021	Cluster0786	neuD NeuD protein 1036344:1036961 reverse MW:22040	0.476144	UNCHANGED	1.98031	UP	0.829805	UNCHANGED	0.0838779	UNCHANGED	-0.125625	UNCHANGED
GBS_RS07710;SaSA20_1137	Cluster0916	GBS_RS07710 manganese-dependent inorganic pyrophosphatase 1516597:1517532 reverse MW:33597	1.40192	UP	1.31887	UP	0.402544	UNCHANGED	0.736287	UNCHANGED	-0.200127	UNCHANGED
SaSA20_0831;SaSA16_0853	Cluster0663	pepN Aminopeptidase N 880022:882571 reverse MW:97233	1.35229	UP	1.65884	UP	0.940509	UNCHANGED	0.997111	UNCHANGED	0.224547	UNCHANGED
SaSA20_1235;GBS_RS08220	Cluster0988	SaSA20_1235 Nucleotidyltransferase 1300037:1300840 forward MW:31377	1.52518	UP	1.1885	UP	0.239051	UNCHANGED	0.0829938	UNCHANGED	-0.216187	UNCHANGED
SaSA20_1358;GBS_RS08840	Cluster1095	SaSA20_1358 Amino acid ABC transporter substrate-binding protein 1417790:1418623 reverse MW:30710	1.34633	UP	1.48458	UP	0.99797	UNCHANGED	0.399086	UNCHANGED	-0.973106	UNCHANGED
SaSA20_1596;SaSA53_1642	Cluster1293	SaSA20_1596 GTP pyrophosphokinase 1661011:1663227 reverse MW:84209	1.8439	UP	-1.30938	DOWN	2.79018	UP	-0.438549	UNCHANGED	-0.95453	UNCHANGED
GBS_RS07460	Cluster0010	GBS_RS07460 aminoacyltransferase 1470276:1471511 reverse MW:47765	1.84161	UP	-1.15582	DOWN	2.14626	UP	-0.131061	UNCHANGED	0.126031	UNCHANGED
SaSA20_1387;SaSA53_1432	Cluster1122	SaSA20_1387 Isochorismatase 1442648:1443199 reverse MW:20339	1.17953	UP	-1.26122	DOWN	2.32549	UP	0.893325	UNCHANGED	-0.157586	UNCHANGED
SaSA20_1705;SaSA81_1751	Cluster1379	cinA Competence-damage inducible protein 1768824:1770083 reverse MW:45412	-1.60632	DOWN	-0.135206	UNCHANGED	2.04463	UP	-0.652246	UNCHANGED	-0.725667	UNCHANGED
SaSA53_1303	Cluster1012	SaSA53_1303 Manganese ABC transporter substrate-binding protein 1331711:1332637 reverse MW:34322	-1.43105	DOWN	-0.995546	UNCHANGED	1.01183	UP	-0.317097	UNCHANGED	-0.559158	UNCHANGED
GBS_RS00285	Cluster0038	GBS_RS00285 phosphoribosylaminoimidazolesuccinocarboxamide synthase 35829:36533 forward MW:26877	0.900022	UNCHANGED	-0.760346	UNCHANGED	1.47478	UP	-0.106619	UNCHANGED	-0.587098	UNCHANGED
GBS_RS06095	Cluster1590	GBS_RS06095 cell wall surface anchor protein 1187611:1190409 reverse MW:101612	0.729774	UNCHANGED	0.253196	UNCHANGED	1.17902	UP	0.555969	UNCHANGED	0.165138	UNCHANGED
GBS_RS06535	Cluster0785	GBS_RS06535 N-acylneuraminate cytidylyltransferase 1271114:1272355 reverse MW:47670	-0.343042	UNCHANGED	0.223618	UNCHANGED	1.742	UP	0.0280591	UNCHANGED	0.469777	UNCHANGED
GBS_RS07845;SaSA20_1166	Cluster0937	GBS_RS07845 NAD(P)-dependent oxidoreductase 1546925:1547779 reverse MW:32344	0.688821	UNCHANGED	-0.195056	UNCHANGED	1.28266	UP	0.355515	UNCHANGED	0.0874776	UNCHANGED
SaSA16_0359;SaSA95_0355	Cluster0137	SaSA16_0359 Protease 367525:368412 forward MW:33031	0.832458	UNCHANGED	0.795121	UNCHANGED	1.70611	UP	0.836987	UNCHANGED	0.219266	UNCHANGED
SaSA20_0064	Cluster0075	rpsC 30S ribosomal protein S3 230894:231547 forward MW:24134	0.531745	UNCHANGED	0.402414	UNCHANGED	1.10013	UP	-0.0555	UNCHANGED	-0.758479	UNCHANGED
SaSA20_0141;GBS_RS00960	Cluster0148	sufB Fe-S cluster assembly protein 380785:382203 forward MW:52942	0.934642	UNCHANGED	0.881304	UNCHANGED	1.58269	UP	0.760281	UNCHANGED	0.00337705	UNCHANGED
SaSA20_0353	Cluster0317	SaSA20_0353 Carbonate dehydratase 152056:152262 forward MW:7651	0.995945	UNCHANGED	-0.235503	UNCHANGED	1.05689	UP	-0.3808	UNCHANGED	-0.0571865	UNCHANGED
SaSA20_0491	Cluster0405	SaSA20_0491 hypothetical protein 509861:510058 forward MW:7554	-0.217962	UNCHANGED	0.241602	UNCHANGED	1.11239	UP	0.239138	UNCHANGED	0.168633	UNCHANGED
SaSA20_0612;SaSA53_0626	Cluster0486	hprK HPr kinase/phosphorylase 640565:641500 forward MW:34827	0.10378	UNCHANGED	0.09058	UNCHANGED	1.08091	UP	0.0126718	UNCHANGED	-0.0468682	UNCHANGED
SaSA20_0615;GBS_RS04200	Cluster0489	SaSA20_0615 Gas vesicle protein 642676:643107 forward MW:16132	-0.369832	UNCHANGED	0.410183	UNCHANGED	1.77628	UP	0.863569	UNCHANGED	0.141621	UNCHANGED
SaSA20_0734	Cluster0586	atpF ATP synthase subunit b 769617:770114 forward MW:18056	-0.613902	UNCHANGED	-0.318175	UNCHANGED	2.02678	UP	-0.57194	UNCHANGED	0.457675	UNCHANGED
SaSA20_0936	Cluster0748	potA Spermidine/putrescine import ATP-binding protein PotA 991622:992776 reverse MW:43898	0.818357	UNCHANGED	0.394775	UNCHANGED	1.99897	UP	0.974369	UNCHANGED	0.571279	UNCHANGED
SaSA20_0974;GBS_RS06505	Cluster0017	ilvE Branched-chain-amino-acid aminotransferase 1027668:1028690 reverse MW:37507	-0.311357	UNCHANGED	0.087286	UNCHANGED	1.16867	UP	-0.149576	UNCHANGED	0.0675647	UNCHANGED
SaSA20_1471	Cluster1192	SaSA20_1471 MerR family transcriptional regulator 1531089:1531460 reverse MW:14608	0.78482	UNCHANGED	0.705924	UNCHANGED	1.2903	UP	0.519215	UNCHANGED	0.33794	UNCHANGED
SaSA20_1478	Cluster1199	rpsL 30S ribosomal protein S12 1538689:1539102 reverse MW:15106	0.776268	UNCHANGED	0.885169	UNCHANGED	1.2299	UP	0.0401877	UNCHANGED	-0.210742	UNCHANGED
SaSA20_1495	Cluster1212	SaSA20_1495 D-alanyl-lipoteichoic acid biosynthesis protein DltD 1551134:1551526 reverse MW:14709	0.394303	UNCHANGED	-0.444831	UNCHANGED	2.67007	UP	0.95523	UNCHANGED	-0.230755	UNCHANGED
SaSA53_0116;SaSA20_0326	Cluster0294	SaSA53_0116 Mannose operon ManO protein 126651:127013 reverse MW:13652	0.906765	UNCHANGED	0.196023	UNCHANGED	1.53774	UP	-0.347353	UNCHANGED	-0.587138	UNCHANGED
SaSA53_0321	Cluster0105	dnaK Chaperone protein DnaK 331103:332932 forward MW:65022	-0.0142845	UNCHANGED	0.37147	UNCHANGED	2.26874	UP	0.301247	UNCHANGED	0.177124	UNCHANGED
SaSA53_1804	Cluster1423	guaB Inosine-5'-monophosphate dehydrogenase 1828981:1830462 reverse MW:53080	-0.744087	UNCHANGED	0.383576	UNCHANGED	1.65407	UP	0.520719	UNCHANGED	0.291677	UNCHANGED
SaSA20_0990;GBS_RS06585	Cluster0794	SaSA20_0990 UDP-N-acetylglucosamine:LPS N-acetylglucosamine transferase 1045695:1046144 reverse MW:17109	1.31553	UP	0.685488	UNCHANGED	1.53756	UP	0.768069	UNCHANGED	0.0232655	UNCHANGED
SaSA20_0274	Cluster0252	gpsB Cell cycle protein GpsB 73450:73782 forward MW:13015	1.06207	UP	0.626444	UNCHANGED	1.25719	UP	0.555032	UNCHANGED	-0.182497	UNCHANGED
SaSA20_0365	Cluster0326	SaSA20_0365 Metal-dependent hydrolase 162280:163056 forward MW:28858	1.22646	UP	0.934003	UNCHANGED	2.43044	UP	0.916416	UNCHANGED	0.150461	UNCHANGED
SaSA20_0834;GBS_RS05510	Cluster0666	pstB2 Phosphate import ATP-binding protein PstB 2 884174:884977 reverse MW:30475	1.0374	UP	0.894211	UNCHANGED	1.23578	UP	0.873347	UNCHANGED	0.0589185	UNCHANGED
SaSA20_0907;GBS_RS06145	Cluster0729	guaC GMP reductase 962649:963632 reverse MW:36100	1.05972	UP	-0.210159	UNCHANGED	1.38863	UP	-0.0487663	UNCHANGED	-0.130568	UNCHANGED
SaSA20_0956;GBS_RS06370;SaSA53_0994	Cluster0764	SaSA20_0956 GntR family transcriptional regulator 1012212:1012853 reverse MW:23698	1.82815	UP	0.439421	UNCHANGED	2.10437	UP	0.6479	UNCHANGED	0.258889	UNCHANGED
SaSA20_0993;SaSA16_1031;SaSA53_1033	Cluster1485	cpsC Capsular polysaccharide biosynthesis protein CpsC 1048268:1048960 reverse MW:25413	3.49375	UP	0.843309	UNCHANGED	1.54768	UP	-0.616401	UNCHANGED	0.907825	UNCHANGED
SaSA20_1330	Cluster1071	greA Transcription elongation factor GreA 1387021:1387503 reverse MW:17599	1.6239	UP	0.992466	UNCHANGED	1.97295	UP	0.817292	UNCHANGED	-0.493458	UNCHANGED
SaSA53_0936	Cluster0729	guaC GMP reductase 968813:969796 reverse MW:36148	1.05972	UP	-0.210159	UNCHANGED	1.38863	UP	-0.0487663	UNCHANGED	-0.130568	UNCHANGED
SaSA53_1150;SaSA16_1151	Cluster1651	SaSA53_1150 hypothetical protein 1173721:1174212 reverse MW:18756	1.14357	UP	0.193697	UNCHANGED	1.02435	UP	0.0745532	UNCHANGED	-0.318932	UNCHANGED
SaSA20_0581	Cluster0464	SaSA20_0581 GntR family transcriptional regulator 607331:608002 forward MW:25114	0.722604	UNCHANGED	1.20431	UP	1.58709	UP	0.337378	UNCHANGED	0.346567	UNCHANGED
SaSA20_1656	Cluster0002	SaSA20_1656 Transposase 28403:29227 forward MW:32601	-0.628207	UNCHANGED	1.1063	UP	1.49986	UP	-0.0932124	UNCHANGED	-0.34334	UNCHANGED
GBS_RS08505	Cluster1034	GBS_RS08505 copper homeostasis protein CutC 1685294:1685929 forward MW:23356	0.283355	UNCHANGED	1.01383	UP	1.25699	UP	-0.203426	UNCHANGED	-0.299941	UNCHANGED
GBS_RS10260	Cluster2074	GBS_RS10260 hypothetical protein 2040912:2042264 reverse MW:53915	0.333694	UNCHANGED	1.32633	UP	1.19165	UP	0.961807	UNCHANGED	0.27284	UNCHANGED
SaSA20_0007;GBS_RS00040	Cluster0025	mfd Transcription-repair-coupling factor 6209:9706 forward MW:133274	0.974596	UNCHANGED	1.2221	UP	2.54511	UP	0.89136	UNCHANGED	0.935302	UNCHANGED
SaSA20_0372	Cluster0332	galU UTP--glucose-1-phosphate uridylyltransferase 167917:168816 reverse MW:33193	0.717022	UNCHANGED	1.26372	UP	1.21942	UP	0.720726	UNCHANGED	0.420238	UNCHANGED
GBS_RS04425;SaSA20_0659	Cluster0527	GBS_RS04425 alpha/beta hydrolase 827787:828779 reverse MW:37726	3.62622	UP	2.68754	UP	3.46618	UP	0.778646	UNCHANGED	0.845282	UNCHANGED
GBS_RS06120	Cluster1958	GBS_RS06120 hypothetical protein 1194325:1194510 reverse MW:6837	2.70743	UP	2.90826	UP	3.06804	UP	0.87368	UNCHANGED	-0.979367	UNCHANGED
SaSA16_0288	Cluster0195	cysE Serine acetyltransferase 299995:300588 forward MW:21586	1.26337	UP	1.92068	UP	1.84987	UP	0.0262647	UNCHANGED	-0.469354	UNCHANGED
SaSA16_1134;GBS_RS07485	Cluster0879	trmD tRNA (guanine-N(1)-)-methyltransferase 1152634:1153389 reverse MW:28812	1.35725	UP	1.25761	UP	1.17114	UP	0.785864	UNCHANGED	-0.145786	UNCHANGED
SaSA20_0276	Cluster0254	SaSA20_0276 hypothetical protein 75419:76906 forward MW:54501	1.17017	UP	1.85133	UP	1.38155	UP	-0.355475	UNCHANGED	0.0817123	UNCHANGED
SaSA20_0697	Cluster0559	gapN Glyceraldehyde-3-phosphate dehydrogenase 730469:731893 forward MW:51096	1.1028	UP	1.30074	UP	1.31135	UP	-0.113726	UNCHANGED	-0.0473426	UNCHANGED
SaSA20_0761	Cluster0612	SaSA20_0761 hypothetical protein 804266:805225 forward MW:34808	1.08313	UP	1.17731	UP	1.22873	UP	0.485014	UNCHANGED	-0.526042	UNCHANGED
SaSA20_1001;SaSA20_1680	Cluster0009	deoB1 Phosphopentomutase 1054578:1055789 reverse MW:44227	2.4276	UP	1.75117	UP	1.64575	UP	0.437169	UNCHANGED	-0.174082	UNCHANGED
SaSA20_1212;GBS_RS08100	Cluster0970	SaSA20_1212 NAD(FAD)-dependent dehydrogenase 1278210:1278884 forward MW:25922	1.51176	UP	1.13419	UP	1.74775	UP	0.394855	UNCHANGED	-0.152852	UNCHANGED
SaSA81_0148	Cluster0321	SaSA81_0148 CoA-binding protein 155629:156069 forward MW:16753	-0.0465119	UNCHANGED	0.813104	UNCHANGED	-1.43618	DOWN	4.23801	UP	0.26574	UNCHANGED
SaSA20_1765;GBS_RS11030	Cluster1431	trpS Tryptophan--tRNA ligase 1831238:1832263 reverse MW:38081	0.91582	UNCHANGED	1.94346	UP	-1.40686	DOWN	1.40381	UP	-0.269008	UNCHANGED
SaSA20_1723	Cluster1396	argF Ornithine carbamoyltransferase 1788083:1789081 reverse MW:37238	0.93494	UNCHANGED	0.765247	UNCHANGED	0.821092	UNCHANGED	1.02514	UP	-0.0453889	UNCHANGED
GBS_RS10820	Cluster1396	GBS_RS10820 ornithine carbamoyltransferase 1, catabolic 2156801:2157799 reverse MW:37220	0.93494	UNCHANGED	0.765247	UNCHANGED	0.821092	UNCHANGED	1.02514	UP	-0.0453889	UNCHANGED
SaSA20_0702	Cluster0563	dnaX DNA polymerase III, subunit gamma and tau 736906:738570 forward MW:61709	-0.946794	UNCHANGED	-0.0834633	UNCHANGED	-0.723897	UNCHANGED	1.42724	UP	0.724844	UNCHANGED
GBS_RS00720	Cluster0104	GBS_RS00720 nucleotide exchange factor GrpE 104613:105185 forward MW:22066	1.02974	UP	0.279433	UNCHANGED	0.686691	UNCHANGED	1.03264	UP	-0.467029	UNCHANGED
GBS_RS02480	Cluster0313	GBS_RS02480 ribosome-binding factor A 439991:440359 forward MW:14049	0.422074	UNCHANGED	1.12674	UP	0.285049	UNCHANGED	1.06613	UP	0.113167	UNCHANGED
SaSA20_0725;SaSA53_0746	Cluster0580	ligA DNA ligase 757555:759513 forward MW:72584	0.614161	UNCHANGED	1.17247	UP	0.725617	UNCHANGED	1.21067	UP	0.325226	UNCHANGED
SaSA16_1480;GBS_RS09245	Cluster1160	dinB DNA polymerase IV 1491520:1492629 reverse MW:41803	1.61854	UP	2.55339	UP	0.484174	UNCHANGED	2.11434	UP	-0.409196	UNCHANGED
SaSA20_0256;GBS_RS01745	Cluster0236	proA Gamma-glutamyl phosphate reductase 54792:56045 forward MW:45595	1.4586	UP	2.44911	UP	-0.495857	UNCHANGED	2.73612	UP	0.717251	UNCHANGED
SaSA20_1061	Cluster0850	SaSA20_1061 Hydroxymethylglutaryl-CoA synthase 1120559:1121821 forward MW:47491	1.64866	UP	1.82473	UP	0.889543	UNCHANGED	1.91214	UP	0.534135	UNCHANGED
SaSA20_1215	Cluster0973	SaSA20_1215 Amino acid transporter 1280549:1281937 forward MW:51311	2.45828	UP	1.8708	UP	0.844009	UNCHANGED	2.52885	UP	0.403449	UNCHANGED
SaSA20_1268	Cluster1579	SaSA20_1268 RNA-binding protein 1331824:1332276 reverse MW:17291	1.07377	UP	1.24469	UP	0.201361	UNCHANGED	1.56916	UP	0.0984184	UNCHANGED
SaSA20_1357	Cluster1094	SaSA20_1357 Lipoprotein 1416825:1417649 reverse MW:30606	1.45755	UP	1.66936	UP	0.691999	UNCHANGED	1.9556	UP	0.530508	UNCHANGED
GBS_RS01890	Cluster0261	GBS_RS01890 primosomal protein N' 324579:326969 forward MW:91172	0.787642	UNCHANGED	0.536969	UNCHANGED	2.44181	UP	3.07014	UP	-0.540036	UNCHANGED
GBS_RS02105;SaSA20_0322	Cluster0292	GBS_RS02105 acetyl-CoA carboxylase carboxyl transferase subunit alpha 367795:368568 forward MW:28629	0.248059	UNCHANGED	-0.744619	UNCHANGED	1.76604	UP	1.48417	UP	0.897691	UNCHANGED
GBS_RS03305;SaSA20_0510	Cluster0422	GBS_RS03305 pyridoxal phosphate-dependent aminotransferase 595871:597064 forward MW:43769	0.914793	UNCHANGED	0.4041	UNCHANGED	1.79054	UP	1.40189	UP	0.860746	UNCHANGED
SaSA20_0482;GBS_RS03165	Cluster0396	xseB Exodeoxyribonuclease 7 small subunit 502892:503107 forward MW:8007	0.987881	UNCHANGED	0.846207	UNCHANGED	1.29309	UP	1.18208	UP	0.0534737	UNCHANGED
SaSA20_0603;SaSA53_0617	Cluster0479	ftsY Signal recognition particle receptor FtsY 631384:632997 forward MW:59354	0.69644	UNCHANGED	-0.359205	UNCHANGED	1.15587	UP	1.00285	UP	0.0486302	UNCHANGED
SaSA20_0643;GBS_RS04340	Cluster0514	murF UDP-N-acetylmuramoyl-tripeptide--D-alanyl-D- alanine ligase 673286:674653 forward MW:50412	0.858741	UNCHANGED	0.992028	UNCHANGED	1.52949	UP	1.14043	UP	0.112558	UNCHANGED
SaSA20_0787;GBS_RS05040	Cluster0631	SaSA20_0787 GntR family transcriptional regulator 832329:832697 reverse MW:13988	0.779681	UNCHANGED	0.950046	UNCHANGED	1.70313	UP	1.49724	UP	0.624871	UNCHANGED
SaSA20_1160;GBS_RS07815;SaSA53_1201	Cluster0931	SaSA20_1160 hypothetical protein 1217892:1218716 reverse MW:32455	0.790416	UNCHANGED	0.64015	UNCHANGED	1.2998	UP	1.92342	UP	0.367897	UNCHANGED
SaSA20_1285	Cluster1029	SaSA20_1285 Arsenate reductase 1350225:1350581 reverse MW:13592	-0.0878936	UNCHANGED	0.840802	UNCHANGED	1.48144	UP	1.08219	UP	-0.486049	UNCHANGED
SaSA20_0094;SaSA53_0320	Cluster0104	grpE Protein GrpE 329513:330046 forward MW:20429	1.0679	UP	0.274724	UNCHANGED	1.03565	UP	1.05069	UP	-0.381138	UNCHANGED
SaSA20_0278;GBS_RS01850	Cluster0256	rny Ribonuclease Y 78024:79631 forward MW:60444	0.82843	UNCHANGED	1.45419	UP	2.01111	UP	1.22205	UP	0.874047	UNCHANGED
SaSA20_0534	Cluster0441	eno Enolase 557007:558314 forward MW:47165	0.823293	UNCHANGED	2.08747	UP	2.22434	UP	2.33589	UP	0.856199	UNCHANGED
SaSA20_0714	Cluster1559	SaSA20_0714 TENA/THI-4 family protein 748193:748873 forward MW:26681	0.292143	UNCHANGED	1.33693	UP	1.1305	UP	1.41271	UP	0.111132	UNCHANGED
SaSA20_1262	Cluster1015	SaSA20_1262 hypothetical protein 1327512:1327781 reverse MW:10368	0.458764	UNCHANGED	1.47195	UP	1.19944	UP	1.03704	UP	0.293196	UNCHANGED
SaSA20_0238;GBS_RS01655;SaSA16_0029	Cluster0220	nagA N-acetylglucosamine-6-phosphate deacetylase 34319:35467 forward MW:41523	3.13232	UP	3.12381	UP	2.98698	UP	1.91219	UP	0.105734	UNCHANGED
SaSA20_0031	Cluster0046	sip Group B streptococcal surface immunogenic protein 198336:199640 forward MW:45667	1.59458	UP	1.2109	UP	2.2758	UP	1.5639	UP	0.912612	UNCHANGED
SaSA20_1628	Cluster1315	prmA Ribosomal protein L11 methyltransferase 1693799:1694752 reverse MW:34700	2.86653	UP	3.3405	UP	2.27971	UP	2.38934	UP	-0.614639	UNCHANGED
GBS_RS01330	Cluster0011	GBS_RS01330 site-specific integrase 232896:234050 reverse MW:44597	4.64149	UP	2.6315	UP	3.13274	UP	4.71396	UP	0.188195	UNCHANGED
GBS_RS01875	Cluster0258	GBS_RS01875 DUF1211 domain-containing membrane protein 322668:323372 forward MW:26674	2.57117	UP	1.8216	UP	2.81949	UP	1.54997	UP	0.975298	UNCHANGED
GBS_RS02260	Cluster1678	GBS_RS02260 hypothetical protein 391601:391849 forward MW:9655	3.80601	UP	3.7684	UP	2.94871	UP	4.02448	UP	0.822531	UNCHANGED
GBS_RS02900	Cluster1872	GBS_RS02900 N-acetyltransferase 511863:512447 forward MW:22314	6.74118	UP	5.15789	UP	5.60512	UP	4.57335	UP	0.269734	UNCHANGED
GBS_RS03145	Cluster0392	GBS_RS03145 phosphoglucomutase 561106:562800 forward MW:63359	1.80534	UP	1.94383	UP	1.8117	UP	1.03243	UP	-0.207338	UNCHANGED
GBS_RS06795	Cluster0827	GBS_RS06795 tRNA (adenosine(37)-N6)-dimethylallyltransferase MiaA 1327330:1328220 reverse MW:33978	1.24594	UP	1.09607	UP	1.05777	UP	1.39221	UP	-0.021493	UNCHANGED
GBS_RS07445	Cluster0873	GBS_RS07445 PTS fructose transporter subunit IIC 1466533:1468497 reverse MW:67599	1.25518	UP	1.21165	UP	2.00269	UP	1.76337	UP	-0.46009	UNCHANGED
GBS_RS08670	Cluster1065	GBS_RS08670 RNA methyltransferase 1711373:1712116 reverse MW:27756	2.48505	UP	2.03713	UP	2.53404	UP	1.10565	UP	0.632531	UNCHANGED
SaSA20_0069	Cluster0080	rplX 50S ribosomal protein L24 232939:233244 forward MW:10939	8.00084	UP	8.84969	UP	10.7864	UP	8.97596	UP	0.146936	UNCHANGED
SaSA20_0101	Cluster0111	SaSA20_0101 hypothetical protein 336858:337427 forward MW:20190	2.94418	UP	1.92384	UP	3.5964	UP	2.15182	UP	0.598348	UNCHANGED
SaSA20_0135	Cluster0142	mecA Adapter protein MecA 374870:375625 forward MW:28986	2.66376	UP	2.34348	UP	1.69719	UP	2.58611	UP	-0.26093	UNCHANGED
SaSA20_0174;GBS_RS01155	Cluster0176	SaSA20_0174 tRNA-binding protein 274200:274826 forward MW:22769	1.03122	UP	1.58859	UP	1.75589	UP	1.11679	UP	0.477231	UNCHANGED
SaSA20_0197;SaSA53_0285	Cluster0194	SaSA20_0197 hypothetical protein 299242:299994 forward MW:28622	2.15932	UP	2.42815	UP	2.62313	UP	2.36417	UP	0.886325	UNCHANGED
SaSA20_0289;GBS_RS01905	Cluster0263	SaSA20_0289 Protein phosphatase 89719:90456 forward MW:26729	1.40436	UP	1.34563	UP	1.64288	UP	1.67548	UP	0.526644	UNCHANGED
SaSA20_0334;GBS_RS02165	Cluster0299	SaSA20_0334 Hydrolase 134560:135069 forward MW:19179	2.46009	UP	4.44135	UP	1.57296	UP	1.86319	UP	0.804351	UNCHANGED
SaSA20_0363;GBS_RS02555;SaSA95_0152	Cluster1454	SaSA20_0363 hypothetical protein 161313:161621 forward MW:11943	4.72607	UP	5.87829	UP	1.63032	UP	5.20309	UP	0.878631	UNCHANGED
SaSA20_0478;SaSA53_0477	Cluster0392	SaSA20_0478 Phosphoglucomutase 497928:499622 forward MW:63274	1.80661	UP	1.74288	UP	1.80277	UP	1.01253	UP	-0.367474	UNCHANGED
SaSA20_0483	Cluster0397	SaSA20_0483 Geranyltranstransferase 503107:503979 forward MW:31993	1.4886	UP	1.73606	UP	1.69628	UP	1.34564	UP	0.122506	UNCHANGED
SaSA20_0715	Cluster0571	SaSA20_0715 Phosphomethylpyrimidine kinase 748875:749672 forward MW:28175	1.94924	UP	2.15456	UP	1.61035	UP	2.30533	UP	-0.627542	UNCHANGED
SaSA20_0748;GBS_RS04850;SaSA53_0769	Cluster0599	rexB ATP-dependent helicase/deoxyribonuclease subunit B 783203:786436 forward MW:124073	1.83832	UP	2.2974	UP	2.28483	UP	1.35381	UP	0.41072	UNCHANGED
SaSA20_0823;GBS_RS05220	Cluster0656	xerS Histidine kinase 872152:873222 reverse MW:41302	1.8103	UP	2.91111	UP	2.68399	UP	1.60351	UP	-0.0495267	UNCHANGED
SaSA20_0852;GBS_RS05600	Cluster0680	SaSA20_0852 Ferrichrome ABC transporter substrate-binding protein 902573:903601 reverse MW:37636	1.3513	UP	1.23462	UP	2.45988	UP	1.33034	UP	-0.309384	UNCHANGED
SaSA20_0879;SaSA53_0907	Cluster0706	fhs Formate--tetrahydrofolate ligase 934505:936175 reverse MW:60014	1.50994	UP	1.26337	UP	2.36835	UP	1.73335	UP	0.738612	UNCHANGED
SaSA20_0906;GBS_RS05970	Cluster0728	xpt Xanthine phosphoribosyltransferase 961813:962394 reverse MW:20779	1.52757	UP	1.34828	UP	1.15508	UP	1.64265	UP	0.388635	UNCHANGED
SaSA20_1031	Cluster0827	miaA tRNA dimethylallyltransferase 1090012:1090902 reverse MW:34006	1.24594	UP	1.09607	UP	1.05777	UP	1.39221	UP	-0.021493	UNCHANGED
SaSA20_1086;SaSA81_1124	Cluster0873	SaSA20_1086 PTS fructose transporter subunit IIC 1143748:1145712 reverse MW:67633	3.23572	UP	2.94426	UP	3.14332	UP	1.33764	UP	0.838405	UNCHANGED
SaSA20_1266;GBS_RS08375	Cluster1781	SaSA20_1266 Bleomycin resistance protein 1330405:1330782 reverse MW:14117	1.41285	UP	2.00627	UP	1.38263	UP	1.4069	UP	-0.440607	UNCHANGED
SaSA20_1283;GBS_RS08470;SaSA53_1326;SaSA95_1332	Cluster1027	SaSA20_1283 Acyltransferase 1348440:1349282 forward MW:31767	4.29786	UP	1.2667	UP	3.63425	UP	1.20486	UP	-0.0765463	UNCHANGED
SaSA20_1288;GBS_RS08495	Cluster1032	SaSA20_1288 GNAT family acetyltransferase 1352360:1352908 reverse MW:21059	1.14591	UP	2.21613	UP	2.40703	UP	1.33607	UP	0.566156	UNCHANGED
SaSA20_1290	Cluster1034	cutC Copper homeostasis protein CutC 1354200:1354835 forward MW:23344	1.09601	UP	1.75456	UP	1.58428	UP	1.14552	UP	-0.203974	UNCHANGED
SaSA20_1336;SaSA53_1380	Cluster1076	der GTPase Der 1395419:1396729 reverse MW:48967	1.36378	UP	1.29203	UP	1.63524	UP	1.68551	UP	0.810915	UNCHANGED
SaSA20_1414;GBS_RS09145;SaSA81_1459	Cluster1142	SaSA20_1414 X-Pro aminopeptidase 1470094:1471161 reverse MW:39923	1.88224	UP	1.45586	UP	2.08634	UP	1.81798	UP	0.635382	UNCHANGED
SaSA20_1488;SaSA95_1540	Cluster1583	rnmV Ribonuclease M53 1547049:1547666 reverse MW:22572	2.01014	UP	2.47889	UP	1.6	UP	2.29516	UP	0.907986	UNCHANGED
SaSA20_1537;GBS_RS09745	Cluster1247	SaSA20_1537 CtsR family transcriptional regulator 1597833:1598297 reverse MW:17502	1.12336	UP	2.80422	UP	2.57468	UP	2.73646	UP	0.931686	UNCHANGED
SaSA20_1712;GBS_RS10675;SaSA53_1760	Cluster1386	argR_2 Arginine repressor 1777691:1778128 reverse MW:16147	5.56242	UP	4.06037	UP	4.90139	UP	4.75545	UP	-0.594898	UNCHANGED
SaSA20_1772;GBS_RS11080;SaSA53_1820	Cluster1437	SaSA20_1772 Chromosome partitioning protein ParB 1841071:1841844 forward MW:29283	3.18503	UP	3.2127	UP	3.5249	UP	2.72895	UP	0.830807	UNCHANGED
SaSA53_0182	Cluster0046	sip Group B streptococcal surface immunogenic protein 197678:198982 forward MW:45623	1.59458	UP	1.2109	UP	2.2758	UP	1.5639	UP	0.912612	UNCHANGED
SaSA53_0375;SaSA20_0148	Cluster0154	SaSA53_0375 Oligopeptide transport ATP-binding protein OppF 389495:390427 forward MW:34856	1.7092	UP	2.19734	UP	1.5218	UP	1.78274	UP	0.281234	UNCHANGED
SaSA53_0799;GBS_RS04990;SaSA95_0802	Cluster1719	SaSA53_0799 Internalin 827344:829890 forward MW:94203	2.85867	UP	3.15232	UP	2.94775	UP	3.45706	UP	0.965043	UNCHANGED
SaSA53_0918;SaSA20_0890	Cluster0715	pgmA Phosphoglucomutase 951477:953195 forward MW:63227	2.28706	UP	1.59034	UP	1.88933	UP	1.80666	UP	0.499067	UNCHANGED
SaSA53_1688;SaSA20_1638c	Cluster1324	SaSA53_1688 hypothetical protein 1709811:1710128 forward MW:12659	3.74316	UP	2.94736	UP	2.52305	UP	3.27012	UP	0.334034	UNCHANGED
GBS_RS01670	Cluster0223	GBS_RS01670 FMN-dependent NADH-azoreductase 276661:277302 forward MW:24810	-3.05659	DOWN	-1.3519	DOWN	-4.65906	DOWN	-1.62678	DOWN	1.41698	UP
SaSA53_0759	Cluster0590	atpD ATP synthase subunit beta 779836:781242 forward MW:50894	-1.56782	DOWN	-2.42524	DOWN	6.12351	UP	-1.33767	DOWN	2.84505	UP
GBS_RS06460	Cluster1965	GBS_RS06460 phage repressor protein 1257649:1258437 forward MW:29788	-1.63761	DOWN	-2.4059	DOWN	-3.66481	DOWN	-0.143699	UNCHANGED	1.30782	UP
GBS_RS09535	Cluster1212	GBS_RS09535 hypothetical protein 1888252:1888644 reverse MW:14702	-3.42683	DOWN	-1.47499	DOWN	-2.78485	DOWN	-0.710988	UNCHANGED	2.65794	UP
SaSA16_1276	Cluster0984	era GTPase Era 1295941:1296885 reverse MW:36024	-1.02029	DOWN	-1.26738	DOWN	-1.9527	DOWN	-0.902446	UNCHANGED	1.76539	UP
SaSA20_1326;GBS_RS08680;SaSA95_1376	Cluster1067	yidC2 Membrane protein insertase YidC 2 1382619:1383551 forward MW:34753	-2.32937	DOWN	-2.97927	DOWN	-2.60417	DOWN	-0.228492	UNCHANGED	1.28111	UP
SaSA53_0120;GBS_RS02145	Cluster1449	SaSA53_0120 Cof-like hydrolase 130215:131027 reverse MW:30816	-1.7444	DOWN	-1.68352	DOWN	-3.98416	DOWN	0.615006	UNCHANGED	1.32441	UP
SaSA53_1430;GBS_RS08975	Cluster1121	SaSA53_1430 hypothetical protein 1448120:1448617 reverse MW:18418	-2.90805	DOWN	-0.619868	UNCHANGED	-2.57465	DOWN	0.0906216	UNCHANGED	1.17469	UP
GBS_RS07505	Cluster1706	GBS_RS07505 transcriptional regulator 1478199:1479710 reverse MW:59307	-0.109156	UNCHANGED	0.951425	UNCHANGED	-1.01644	DOWN	0.523996	UNCHANGED	1.60564	UP
SaSA20_0317;GBS_RS02080;SaSA53_0107	Cluster0287	fabF 3-oxoacyl-[acyl-carrier-protein] synthase 2 118197:119429 forward MW:43653	0.253262	UNCHANGED	0.925978	UNCHANGED	-1.39112	DOWN	-0.235614	UNCHANGED	1.50012	UP
SaSA20_1676;GBS_RS10490	Cluster1354	secE Preprotein translocase subunit SecE 1740278:1740451 reverse MW:6836	0.0285224	UNCHANGED	1.38313	UP	-0.87699	UNCHANGED	0.131275	UNCHANGED	1.43125	UP
SaSA53_0890	Cluster1721	SaSA53_0890 ESAT-6-like protein 922948:923238 reverse MW:10589	-3.84778	DOWN	-3.41165	DOWN	7.58054	UP	-0.410124	UNCHANGED	4.56663	UP
GBS_RS02755	Cluster1858	GBS_RS02755 cupin 490967:491362 reverse MW:14427	0.360522	UNCHANGED	0.792403	UNCHANGED	2.02797	UP	0.333724	UNCHANGED	1.37751	UP
SaSA20_0025	Cluster0040	purF Amidophosphoribosyltransferase 191535:192989 forward MW:53406	0.188819	UNCHANGED	-0.0137687	UNCHANGED	3.29337	UP	0.311126	UNCHANGED	1.12283	UP
SaSA20_0043;GBS_RS00385	Cluster0056	purE N5-carboxyaminoimidazole ribonucleotide mutase 210308:210799 forward MW:17173	0.28796	UNCHANGED	-0.867035	UNCHANGED	3.14744	UP	-0.326022	UNCHANGED	1.04025	UP
GBS_RS08245	Cluster0993	GBS_RS08245 S1 RNA-binding protein 1635751:1636605 reverse MW:32316	1.08521	UP	-0.123235	UNCHANGED	2.84686	UP	0.713331	UNCHANGED	1.9725	UP
SaSA20_1560	Cluster1786	SaSA20_1560 2-keto-3-deoxygluconate kinase 1621599:1622606 forward MW:38006	0.691722	UNCHANGED	2.13959	UP	-1.48702	DOWN	2.04092	UP	2.70334	UP
GBS_RS08075	Cluster0965	GBS_RS08075 aminopeptidase 1603012:1604253 forward MW:45577	0.897017	UNCHANGED	1.18634	UP	0.205667	UNCHANGED	1.31954	UP	1.12186	UP
GBS_RS10945	Cluster1416	GBS_RS10945 energy-coupling factor transporter ATPase 2184100:2184939 reverse MW:31226	-0.667584	UNCHANGED	1.47727	UP	-0.255152	UNCHANGED	1.28419	UP	1.11045	UP
SaSA95_0015	Cluster2144	SaSA95_0015 hypothetical protein 23154:24812 forward MW:60982	0.572477	UNCHANGED	1.21975	UP	0.961367	UNCHANGED	1.38449	UP	2.38247	UP
SaSA20_0402	Cluster0352	SaSA20_0402 hypothetical protein 421263:422018 reverse MW:28304	1.95974	UP	2.71465	UP	0.713122	UNCHANGED	2.8181	UP	1.41023	UP
SaSA20_0827	Cluster0659	ffh Signal recognition particle protein 875879:877444 reverse MW:57710	3.7781	UP	4.06632	UP	0.709958	UNCHANGED	4.86372	UP	1.07843	UP
SaSA53_1087	Cluster0841	rplL 50S ribosomal protein L7/L12 1115609:1115974 reverse MW:12345	0.51322	UNCHANGED	0.957184	UNCHANGED	6.4133	UP	1.17081	UP	3.03538	UP
GBS_RS08500	Cluster1033	GBS_RS08500 phosphoserine aminotransferase 1684070:1685161 reverse MW:40531	1.29084	UP	0.816638	UNCHANGED	2.77451	UP	1.25789	UP	1.04535	UP
SaSA20_0044;GBS_RS00390	Cluster0057	purK N5-carboxyaminoimidazole ribonucleotide synthase 210786:211859 forward MW:38644	2.24307	UP	0.606712	UNCHANGED	9.29547	UP	3.38094	UP	5.51527	UP
SaSA20_1289	Cluster1033	serC Phosphoserine aminotransferase 1352976:1354067 reverse MW:40519	1.29084	UP	0.816638	UNCHANGED	2.77451	UP	1.25789	UP	1.04535	UP
GBS_RS01250	Cluster0191	GBS_RS01250 transketolase 218709:219638 forward MW:34301	-0.141465	UNCHANGED	2.36055	UP	1.53808	UP	1.67678	UP	1.6432	UP
GBS_RS03495;SaSA20_0536	Cluster0443	GBS_RS03495 3-phosphoshikimate 1-carboxyvinyltransferase 633213:634496 forward MW:45910	0.987612	UNCHANGED	2.64739	UP	2.84832	UP	1.7712	UP	1.84319	UP
SaSA53_1020;SaSA20_0980;SaSA81_1018;SaSA95_1026	Cluster0785	neuA N-acylneuraminate cytidylyltransferase 1043344:1044585 reverse MW:47545	0.864547	UNCHANGED	2.43797	UP	3.42993	UP	2.82686	UP	1.49357	UP
SaSA20_0123;GBS_RS00870	Cluster0132	argH Argininosuccinate lyase 361377:362765 forward MW:52559	1.74102	UP	2.78479	UP	2.58425	UP	2.04559	UP	1.96832	UP
SaSA20_1579	Cluster0007	galE_2 UDP-glucose 4-epimerase 1642374:1643369 reverse MW:36744	1.06807	UP	1.51734	UP	1.44567	UP	1.6935	UP	1.01611	UP
GBS_RS07220	Cluster0840	GBS_RS07220 DNA (cytosine-5-)-methyltransferase 1420873:1422225 reverse MW:50692	6.7585	UP	2.53073	UP	7.19931	UP	5.39831	UP	1.04659	UP
GBS_RS07415	Cluster0867	GBS_RS07415 ABC transporter ATP-binding protein 1460694:1462562 reverse MW:71089	2.05962	UP	3.33729	UP	1.40298	UP	3.30329	UP	2.38206	UP
SaSA16_1675;GBS_RS10175	Cluster1513	SaSA16_1675 hypothetical protein 1692483:1692971 reverse MW:19020	1.90536	UP	2.4026	UP	2.35327	UP	2.81379	UP	3.38756	UP
SaSA20_0173;GBS_RS01150	Cluster0175	SaSA20_0173 Thioredoxin 273844:274167 forward MW:12547	3.13596	UP	3.42616	UP	3.51564	UP	3.7101	UP	1.0305	UP
SaSA20_0382;SaSA53_0381	Cluster0013	SaSA20_0382 Reticulocyte binding protein 401323:404784 forward MW:127013	4.97832	UP	4.51586	UP	5.44846	UP	4.20789	UP	1.51292	UP
SaSA20_0423	Cluster0355	SaSA20_0423 GNAT family acetyltransferase 441831:442409 forward MW:22227	3.36219	UP	5.03513	UP	5.44272	UP	5.30934	UP	1.93912	UP
SaSA20_0437;GBS_RS02935	Cluster0358	asnA Aspartate--ammonia ligase 458737:459729 forward MW:37718	4.12344	UP	3.9352	UP	3.28425	UP	3.89516	UP	1.45651	UP
SaSA20_0474	Cluster0003	mlcE ATP-dependent Clp protease ATP-binding protein 493291:495552 reverse MW:83783	1.55012	UP	2.47275	UP	2.61965	UP	2.05672	UP	1.36685	UP
SaSA20_0529	Cluster0004	gyrB DNA gyrase subunit B 551330:553282 forward MW:72379	5.10387	UP	6.06695	UP	5.44449	UP	5.54529	UP	2.70616	UP
SaSA20_0674	Cluster0540	nagB Glucosamine-6-phosphate deaminase 707707:708408 forward MW:25408	4.60556	UP	5.11452	UP	6.0311	UP	3.3695	UP	2.54139	UP
SaSA20_0995;GBS_RS06610;SaSA53_1035	Cluster0798	SaSA20_0995 LytR family transcriptional regulator 1049706:1051163 reverse MW:54147	2.58196	UP	2.06013	UP	1.93896	UP	2.97131	UP	1.15123	UP
SaSA20_1068;SaSA16_1108	Cluster0857	fni Isopentenyl-diphosphate delta-isomerase 1126324:1127394 reverse MW:39603	4.27707	UP	4.82208	UP	4.21395	UP	5.03604	UP	1.76857	UP
SaSA20_1080;SaSA53_1119	Cluster0867	SaSA20_1080 Antibiotic ABC transporter ATP-binding protein 1137908:1139776 reverse MW:71093	2.0659	UP	2.41762	UP	1.72688	UP	2.42304	UP	1.01856	UP
SaSA20_1112	Cluster0895	thiI tRNA sulfurtransferase 1168270:1169484 reverse MW:45341	3.28877	UP	2.89203	UP	2.73475	UP	3.07971	UP	1.29427	UP
SaSA20_1168	Cluster0939	sigA RNA polymerase sigma factor SigA 1225142:1226251 reverse MW:42092	3.51977	UP	5.44179	UP	4.81881	UP	4.97875	UP	1.77319	UP
SaSA20_1173;GBS_RS07880	Cluster0944	SaSA20_1173 Amino acid ABC transporter substrate-binding protein 1229597:1230403 reverse MW:29047	1.4251	UP	2.94009	UP	1.34517	UP	1.86263	UP	1.40783	UP
SaSA20_1287;SaSA53_1330	Cluster1031	SaSA20_1287 3-phosphoglycerate dehydrogenase 1351116:1352297 reverse MW:43132	1.03115	UP	2.3477	UP	2.3723	UP	1.30764	UP	1.27239	UP
SaSA20_1317	Cluster1058	SaSA20_1317 Non-canonical purine NTP pyrophosphatase 1376699:1377673 reverse MW:36435	2.09366	UP	2.20089	UP	3.82951	UP	2.47286	UP	1.37862	UP
SaSA20_1402;GBS_RS09060	Cluster1134	scrK Fructokinase 1460836:1461717 reverse MW:31988	2.78378	UP	1.3188	UP	2.15615	UP	3.80945	UP	2.31182	UP
SaSA20_1492;GBS_RS09520	Cluster1210	SaSA20_1492 hypothetical protein 1549181:1549462 reverse MW:10810	3.04295	UP	2.26149	UP	3.14822	UP	3.02009	UP	1.28729	UP
SaSA20_1499;SaSA16_1545;SaSA53_1543	Cluster1216	dltA D-alanine--poly(phosphoribitol) ligase subunit 1 1554472:1556007 reverse MW:57287	2.73751	UP	3.08882	UP	2.9435	UP	3.37945	UP	1.09178	UP
SaSA20_1688	Cluster1364	SaSA20_1688 ABC transporter ATP-binding protein 1753224:1754027 reverse MW:29609	8.12561	UP	7.87123	UP	7.46499	UP	7.25959	UP	3.66144	UP
SaSA20_1692	Cluster1366	SaSA20_1692 Glyoxalase 1757335:1758195 forward MW:32536	2.3232	UP	3.15909	UP	2.77131	UP	3.05711	UP	1.4252	UP
SaSA20_1762;SaSA53_1810	Cluster1428	arcB Ornithine carbamoyltransferase 1827637:1828650 forward MW:38133	2.85409	UP	2.81684	UP	2.70739	UP	3.01233	UP	1.08725	UP
SaSA53_0400	Cluster0352	SaSA53_0400 hypothetical protein 421025:421780 reverse MW:28334	3.85544	UP	3.72094	UP	7.25438	UP	4.20873	UP	1.78	UP
SaSA53_1361	Cluster1058	SaSA53_1361 Non-canonical purine NTP pyrophosphatase 1383347:1384321 reverse MW:36375	2.09366	UP	2.20089	UP	3.82951	UP	2.47286	UP	1.37862	UP
SaSA95_0249;SaSA53_0250	Cluster0164	cglA Competence protein CglA 263606:264577 forward MW:36826	6.1633	UP	7.67306	UP	6.79873	UP	6.31323	UP	5.25154	UP
